# Supplementary material for: Reliability of artificial intelligence-driven markerless motion capture in gait analyses of healthy adults
Source: PLoS One. 2025 Jan 22;20(1):e0316119. doi: 10.1371/journal.pone.0316119 (PMC11753651; doi:10.1371/journal.pone.0316119)
Supplement: S1 File — A composite of lower extremity kinematic data. (JSON) [file pone.0316119.s001.json]

"{\"columns\":[\"Subject\",\"Session\",\"Trial\",\"Left_Ank_Angle_Global_X\",\"Left_Ank_Angle_Global_Y\",\"Left_Ank_Angle_Global_Z\",\"Left_Ank_Angle_Virtual_Global_X\",\"Left_Ank_Angle_Virtual_Global_Y\",\"Left_Ank_Angle_Virtual_Global_Z\",\"Left_Ankle_Angle_Virtual_X\",\"Left_Ankle_Angle_Virtual_Y\",\"Left_Ankle_Angle_Virtual_Z\",\"Left_Ankle_Angle_X\",\"Left_Ankle_Angle_Y\",\"Left_Ankle_Angle_Z\",\"Left_Ankle_Joint_Center_X\",\"Left_Ankle_Joint_Center_Y\",\"Left_Ankle_Joint_Center_Z\",\"Left_Hip_Angle_Global_X\",\"Left_Hip_Angle_Global_Y\",\"Left_Hip_Angle_Global_Z\",\"Left_Hip_Angle_X\",\"Left_Hip_Angle_Y\",\"Left_Hip_Angle_Z\",\"Left_Hip_Joint_Center_X\",\"Left_Hip_Joint_Center_Y\",\"Left_Hip_Joint_Center_Z\",\"Left_Knee_Angle_Global_X\",\"Left_Knee_Angle_Global_Y\",\"Left_Knee_Angle_Global_Z\",\"Left_Knee_Angle_X\",\"Left_Knee_Angle_Y\",\"Left_Knee_Angle_Z\",\"Left_Knee_Joint_Center_X\",\"Left_Knee_Joint_Center_Y\",\"Left_Knee_Joint_Center_Z\",\"Left_Pelvis_Angle_Global_X\",\"Left_Pelvis_Angle_Global_Y\",\"Left_Pelvis_Angle_Global_Z\",\"Right_Ank_Angle_Global_X\",\"Right_Ank_Angle_Global_Y\",\"Right_Ank_Angle_Global_Z\",\"Right_Ank_Angle_Virtual_Global_X\",\"Right_Ank_Angle_Virtual_Global_Y\",\"Right_Ank_Angle_Virtual_Global_Z\",\"Right_Ankle_Angle_Virtual_X\",\"Right_Ankle_Angle_Virtual_Y\",\"Right_Ankle_Angle_Virtual_Z\",\"Right_Ankle_Angle_X\",\"Right_Ankle_Angle_Y\",\"Right_Ankle_Angle_Z\",\"Right_Ankle_Joint_Center_X\",\"Right_Ankle_Joint_Center_Y\",\"Right_Ankle_Joint_Center_Z\",\"Right_Hip_Angle_Global_X\",\"Right_Hip_Angle_Global_Y\",\"Right_Hip_Angle_Global_Z\",\"Right_Hip_Angle_X\",\"Right_Hip_Angle_Y\",\"Right_Hip_Angle_Z\",\"Right_Hip_Joint_Center_X\",\"Right_Hip_Joint_Center_Y\",\"Right_Hip_Joint_Center_Z\",\"Right_Knee_Angle_Global_X\",\"Right_Knee_Angle_Global_Y\",\"Right_Knee_Angle_Global_Z\",\"Right_Knee_Angle_X\",\"Right_Knee_Angle_Y\",\"Right_Knee_Angle_Z\",\"Right_Knee_Joint_Center_X\",\"Right_Knee_Joint_Center_Y\",\"Right_Knee_Joint_Center_Z\",\"Right_Pelvis_Angle_Global_X\",\"Right_Pelvis_Angle_Global_Y\",\"Right_Pelvis_Angle_Global_Z\"],\"index\":[0,1,2,3,4,5,6,7,8,9,10,11,12,13,14,15,16,17,18,19,20,21,22,23,24,25,26,27,28,29,30,31,32,33,34,35,36,37,38,39,40,41,42,43,44,45,46,47,48,49,50,51,52,53,54,55,56,57,58,59,60,61,62,63,64,65,66,67,68,69,70,71,72,73,74,75,76,77,78,79,80,81,82,83,84,85,86,87,88,89,90,91,92,93,94,95,96,97,98,99,100,101,102,103,104,105,106,107,108,109,110,111,112,113,114,115,116,117,118,119,120,121,122,123,124,125,126,127,128,129,130,131,132,133,134,135,136,137,138,139,140,141,142,143,144,145,146,147,148,149,150,151,152,153,154,155,156,157,158,159,160,161,162,163,164,165,166,167,168,169,170,171,172,173,174,175,176,177,178,179,180,181,182,183,184,185,186,187,188,189,190,191,192,193,194,195,196,197,198,199,200,201,202,203,204,205,206,207,208,209,210,211,212,213,214,215,216,217,218,219,220,221,222,223,224,225,226,227,228,229,230,231,232,233,234,235,236,237,238,239,240,241,242,243,244,245,246,247,248,249,250,251,252,253,254,255,256,257,258,259,260,261,262,263,264,265,266,267,268,269,270],\"data\":[[\"S1\",\"Day1\",\"2022_04_01_09_22_45\",[86.81464,87.44017,87.04607,85.25734,83.32961,81.69629,79.80826,77.77215,75.59975,74.16485,73.0921,72.6102,72.92771,72.93346,72.49461,72.65926,71.78751,71.641,71.882,71.06504,70.95791,71.1724,70.60769,70.59373,71.08273,70.19966,68.90425,68.29607,69.02502,69.83785,68.97869,70.18082,69.25654,68.28809,68.03442,67.23283,67.91637,68.01629,67.43023,67.14635,66.72192,66.47805,65.77712,65.21983,64.42309,64.01579,63.08286,61.72378,60.11086,58.36244,56.79951,54.78126,52.77635,50.52336,47.80575,43.96799,40.20334,35.13574,29.89849,23.66184,16.22019,10.20848,4.34965,0.13964,-5.88037,-10.16676,-12.83495,-14.70754,-14.58504,-12.10924,-10.15515,-9.02998,-7.49355,-3.96128,-0.08311,2.51697,4.18199,6.85062,11.48227,14.9073,20.13484,23.57944,28.90703,32.99516,38.37186,41.64463,47.2108,51.50123,55.65696,60.58934,64.02754,68.65561,72.91945,77.10848,80.01752,82.68202,84.83501,87.29547,87.42731,88.73774,89.51157],[-3.89319,-4.00195,-4.92786,-6.97675,-8.28747,-7.99029,-6.91172,-6.13478,-4.97936,-4.74787,-4.15959,-3.78923,-3.48736,-3.35823,-2.92056,-3.34755,-2.56353,-2.21371,-2.06899,-1.9801,-1.48841,-1.18833,-1.08982,-0.96091,-1.09956,-1.45044,-2.0235,-1.13928,-0.43857,-0.84494,-2.07011,-0.52572,-1.42737,-1.72221,-1.55015,-1.5902,-1.65368,-1.51333,-1.69448,-1.50264,-1.06623,-2.0001,-1.74823,-2.69545,-4.22182,-5.22716,-5.84171,-4.93651,-4.44028,-3.79013,-3.39916,-2.83348,-1.84294,-1.60007,-1.3192,-1.21986,-0.8341,-0.5332,-1.26109,-1.05763,-1.24124,0.5795,2.11798,2.21542,4.14351,5.2236,5.00317,5.16137,5.58038,5.01356,3.49492,2.11738,0.39485,-0.06058,-1.51711,-2.92258,-3.44165,-5.11553,-7.53945,-7.56647,-8.71586,-9.62624,-10.82504,-11.38006,-11.89452,-11.58188,-12.13597,-12.36841,-15.00319,-15.77999,-15.771,-16.05766,-15.76345,-15.08409,-13.86622,-13.11009,-12.30683,-10.89902,-10.4494,-9.91066,-10.45071],[-12.29641,-10.71029,-8.93355,-13.65674,-13.79647,-12.10963,-10.7424,-8.74262,-7.40699,-7.5426,-6.84684,-6.49208,-5.46386,-5.51751,-5.72081,-5.72008,-5.75358,-5.79876,-6.62833,-6.75402,-7.23915,-7.2088,-7.98498,-8.88874,-7.71291,-6.53001,-7.58801,-6.08761,-6.81633,-6.91029,-8.99699,-10.69767,-8.58601,-8.20589,-7.60807,-8.06165,-7.1266,-5.26602,-5.39472,-4.88199,-4.87567,-7.06822,-6.21378,-8.23125,-9.17984,-7.27743,-5.90763,-4.04998,-5.95772,-7.36836,-6.66225,-6.62893,-6.79337,-7.08987,-7.89984,-8.04259,-7.90414,-9.87722,-13.931,-16.07461,-12.7948,-13.81343,-14.98522,-12.64476,-15.75842,-15.99954,-13.79068,-16.15479,-16.47671,-18.13807,-17.06813,-17.96074,-20.32139,-19.26086,-19.43217,-22.0374,-24.72193,-26.30395,-27.42908,-29.56294,-24.39528,-21.37886,-22.39945,-23.73311,-20.79214,-22.37708,-20.18079,-18.90696,-19.02988,-18.13139,-16.95717,-15.40285,-13.13675,-13.49585,-12.96757,-13.73434,-15.68269,-13.50609,-13.24201,-13.4801,-13.82067],[13.40817,13.86235,13.40099,12.61106,10.97313,8.96097,6.66029,4.24219,1.76103,0.32449,-0.87746,-1.42853,-1.22223,-1.22235,-1.67923,-1.48123,-2.41243,-2.58563,-2.30495,-3.1236,-3.25228,-3.07401,-3.60775,-3.58991,-3.14662,-4.05543,-5.22619,-6.00714,-5.32137,-4.4595,-5.0501,-3.96231,-4.87973,-5.83479,-6.14794,-6.91602,-6.28513,-6.29438,-6.86157,-7.18196,-7.6472,-7.68561,-8.46573,-8.78195,-9.29532,-9.81026,-10.8508,-12.47546,-13.92116,-15.59145,-17.25972,-19.3318,-21.42333,-23.68363,-26.38689,-30.22929,-34.04791,-39.05696,-43.87158,-49.96037,-57.64344,-63.99538,-70.16621,-74.45364,-80.95242,-85.51517,-88.09978,-90.05119,-90.06322,-87.4169,-85.0019,-83.422,-81.15402,-77.57153,-73.20598,-69.76991,-67.42719,-63.76291,-57.80961,-53.75696,-49.56361,-46.6679,-40.68828,-36.01102,-31.3962,-27.72512,-22.67922,-18.71477,-13.90535,-9.11065,-6.07997,-1.91467,1.56635,5.77198,8.3617,11.1278,13.67021,15.33368,15.31907,16.59643,17.54101],[10.75468,9.20685,7.24413,11.15208,10.88713,9.38198,8.40567,6.72068,5.77255,5.96568,5.46224,5.22436,4.32002,4.40689,4.7216,4.60433,4.85038,4.98899,5.82607,5.97117,6.57161,6.62401,7.39754,8.30218,7.13312,5.8998,6.76126,5.55807,6.44913,6.42969,8.10267,10.16109,7.88358,7.43746,6.90968,7.33491,6.41851,4.66623,4.74116,4.29941,4.41161,6.26763,5.51462,7.19467,7.68003,5.57867,4.09756,2.56881,4.53249,6.06412,5.49499,5.61763,6.04646,6.39762,7.25323,7.41765,7.3892,9.36972,13.06532,15.17912,11.97985,13.45964,15.00339,12.77501,16.27865,16.78872,14.60383,16.92201,17.3375,18.79578,17.37318,17.86789,19.66325,18.51707,18.26428,20.33214,22.72268,23.66664,23.89351,25.85536,20.66442,17.55629,18.0879,19.11619,16.23857,17.80197,15.59417,14.34411,13.55219,12.46724,11.41119,9.90468,7.94255,8.48848,8.38718,9.33428,11.39496,9.81242,9.7071,10.09494,10.2475],[-7.14588,-6.79526,-7.19089,-10.54768,-11.87019,-11.07171,-9.62449,-8.30212,-6.80845,-6.62356,-5.86235,-5.40651,-4.8333,-4.72325,-4.35642,-4.76835,-4.02068,-3.69515,-3.78182,-3.73028,-3.38722,-3.08807,-3.2053,-3.32808,-3.14023,-3.1564,-4.00105,-2.73551,-2.25475,-2.67412,-4.43528,-3.40508,-3.6979,-3.87972,-3.54807,-3.71167,-3.51613,-2.87395,-3.08362,-2.75972,-2.3356,-3.83601,-3.35842,-4.82992,-6.57425,-7.01167,-7.2259,-5.8435,-5.88884,-5.6496,-5.07681,-4.52111,-3.60839,-3.45442,-3.40434,-3.34702,-2.93498,-3.18433,-5.03707,-5.4571,-4.69347,-3.18451,-1.98448,-1.24898,-0.15832,0.85696,1.21923,0.75632,1.09734,0.07893,-1.1732,-2.81527,-5.24992,-5.39578,-6.92004,-9.15852,-10.58682,-12.85207,-15.77904,-16.61574,-15.85041,-15.64162,-17.19508,-18.22753,-17.67301,-17.93154,-17.69237,-17.47906,-20.07074,-20.50928,-20.10139,-19.86947,-18.86298,-18.32711,-16.99537,-16.50871,-16.34789,-14.30939,-13.79074,-13.34381,-13.97066],[-10.63534,-8.8822,-7.80695,-7.61424,-8.04457,-8.45008,-9.49325,-10.05537,-11.16081,-11.15894,-10.30273,-8.9203,-6.76396,-5.51656,-5.1807,-3.85867,-4.16495,-3.38515,-2.40636,-2.41425,-1.63906,-0.12956,0.24425,0.81761,1.16186,0.52894,-0.41644,0.10817,2.28644,3.791,3.8508,4.5605,3.54352,3.99231,4.36056,3.91789,4.74462,5.37533,5.94589,6.12659,6.08892,6.94166,7.10746,7.24003,6.81667,7.6521,7.338,7.35639,6.52581,5.43737,5.21986,4.7367,3.59022,2.38702,1.03201,-0.83478,-2.90126,-6.18549,-9.11478,-13.12537,-16.51637,-20.50182,-24.58943,-27.18702,-33.30608,-36.80338,-38.08288,-39.80904,-40.0005,-37.15143,-34.31419,-33.34114,-31.81928,-29.17068,-26.5278,-25.49862,-26.03862,-25.00526,-21.993,-21.36828,-17.42634,-16.57872,-14.79776,-14.2415,-11.50135,-11.98025,-10.14083,-9.89524,-9.35201,-7.77092,-7.85111,-6.79409,-5.6336,-5.25215,-6.19133,-7.11529,-7.81317,-6.89417,-8.12519,-7.68297,-6.64232],[9.31604,8.05308,6.02102,9.46609,8.74683,6.93572,5.88866,3.98552,2.8881,2.77085,2.02643,1.9819,1.14282,1.41449,1.67767,1.38881,1.7244,1.7517,2.98059,3.35177,4.28062,4.55372,5.35892,6.23283,4.66346,3.45027,4.47983,4.01446,4.59544,4.35653,6.20384,8.46086,5.34488,4.71975,4.17401,4.39139,3.45494,1.71648,1.65322,1.21747,1.76511,3.53639,2.78544,4.81364,4.81545,2.60573,1.29721,-0.43618,1.56836,3.22995,2.88461,3.27792,3.96507,4.25009,5.01971,4.93025,4.57741,6.27173,9.19158,10.56224,6.9577,8.21985,9.22399,6.52471,9.55737,10.09546,7.73568,8.35071,8.17885,9.84678,9.13913,9.2427,10.46457,9.9483,9.58412,10.57661,12.41881,12.94775,13.57193,15.97243,11.9329,8.77072,10.01865,11.71869,10.17644,12.50137,11.63468,11.57358,10.97566,10.99001,10.668,9.81383,8.50012,9.44394,9.0816,9.96907,12.24243,10.99298,10.23574,10.77751,10.87594],[2.39547,1.96172,1.4768,-1.05119,-1.34964,-0.46852,1.02374,2.10519,2.35744,2.24908,3.97209,4.23261,4.35264,3.17077,4.4524,3.74816,2.98348,2.80161,2.40007,1.8347,1.33138,1.51348,0.8613,-0.43251,-1.41493,-2.13531,-2.61255,-1.83203,-2.50858,-1.83239,-3.02921,-2.43685,-3.58801,-3.84615,-3.287,-2.72714,-2.4303,-1.94575,-1.47437,-0.16759,1.60333,0.44355,0.78484,1.28203,1.38664,1.83977,3.19077,4.33405,3.77553,4.81861,5.74415,7.04794,8.70194,9.46723,10.39871,10.83553,10.95533,10.85659,10.39134,9.52318,7.93301,8.21676,8.45607,8.41123,9.6719,10.39894,11.17935,12.7826,14.7894,15.11991,12.81043,11.28503,10.22441,10.80012,10.47814,10.16556,10.0029,9.27046,7.95026,8.48051,8.61804,8.52913,8.12529,8.1258,8.1412,8.38734,7.79825,8.0658,7.12918,7.07932,6.69007,5.89438,5.79263,6.97361,7.91395,8.44885,8.64547,9.08328,8.65175,9.05251,7.88253],[64.40774,66.01137,66.90247,66.93504,66.43079,66.10028,65.18612,64.59739,63.45637,63.44896,64.29926,65.68438,67.77724,69.03663,69.40172,70.69769,70.40517,71.18256,72.21729,72.20081,72.99104,74.52363,74.88026,75.3586,75.60181,74.92463,73.92432,74.51706,76.63235,78.19572,78.11794,78.8754,77.76093,78.21575,78.65377,78.24737,79.12676,79.81283,80.41182,80.61858,80.64281,81.49133,81.65765,81.88779,81.4723,82.23904,81.87873,81.78321,81.10281,80.15594,79.93389,79.52579,78.51745,77.38136,76.20046,74.3295,72.19583,69.25386,66.89926,63.0809,58.83838,55.11007,51.22441,48.12856,42.72654,39.40722,37.68699,36.2457,36.15525,39.52164,41.93966,42.78012,44.44893,47.05637,49.58115,50.78472,50.62398,51.65213,54.54403,55.74783,58.92874,59.14771,61.10962,61.97596,64.43561,64.42868,66.00879,66.28627,66.57999,68.15809,67.9646,68.79155,69.74992,70.41784,69.5234,68.82864,68.58807,69.32703,67.89065,68.49246,69.3847],[4.76143,4.01954,3.02372,1.51773,1.0435,1.40133,2.55261,3.0893,3.04111,2.90562,4.36783,4.60708,4.49942,3.43299,4.73799,3.98252,3.33503,3.16698,3.10672,2.66087,2.42286,2.67029,2.25702,1.24835,-0.11405,-1.13201,-1.31312,-0.6888,-1.18206,-0.59716,-1.24646,-0.06899,-2.01394,-2.43166,-2.04338,-1.44676,-1.41467,-1.41497,-0.97844,0.16407,2.01595,1.37133,1.49971,2.51668,2.61757,2.46777,3.42056,4.0596,4.05618,5.50204,6.30218,7.66167,9.43461,10.2459,11.34089,11.73883,11.76368,12.09947,12.37272,11.86878,9.46527,10.0479,10.52487,9.8173,11.76492,12.59527,12.77558,14.46204,16.35097,17.05827,14.67813,13.2411,12.51779,12.9453,12.55021,12.48841,12.76358,12.19022,11.08295,12.13908,11.32281,10.49035,10.40491,10.81575,10.45939,11.24879,10.48396,10.72365,9.68844,9.64401,9.1955,8.22386,7.79957,9.16324,9.9741,10.70152,11.4339,11.5538,10.9612,11.47351,10.38173],[-8.36459,-7.25283,-5.41414,-9.40317,-8.78821,-6.80975,-5.40576,-3.28263,-2.15643,-2.07201,-0.89483,-0.78256,0.06082,-0.51708,-0.42971,-0.33828,-0.86635,-0.94112,-2.23441,-2.74256,-3.77245,-3.98789,-4.93721,-6.12227,-4.87163,-3.89603,-5.01598,-4.35812,-5.09941,-4.68773,-6.78842,-8.80209,-6.1124,-5.58048,-4.90326,-4.96185,-3.9797,-2.17479,-1.98731,-1.21795,-1.27347,-3.29002,-2.47516,-4.2999,-4.27406,-2.02138,-0.39824,1.58174,-0.50521,-1.8349,-1.25564,-1.29307,-1.52759,-1.6056,-2.11996,-1.91758,-1.53802,-3.23838,-6.24988,-7.82394,-4.65536,-5.8293,-6.75885,-4.10737,-6.79511,-7.14736,-4.60763,-4.82657,-4.15607,-5.76908,-5.61037,-6.08318,-7.5562,-6.90416,-6.61921,-7.68151,-9.55544,-10.25381,-11.17594,-13.43886,-9.40194,-6.28956,-7.62147,-9.29994,-7.77282,-10.01322,-9.29482,-9.17098,-8.80569,-8.83249,-8.60967,-7.96984,-6.7088,-7.33988,-6.74944,-7.49447,-9.69574,-8.35351,-7.70761,-8.14739,-8.52581],[0.10123,0.09951,0.09637,0.09212,0.08991,0.08929,0.08966,0.08968,0.09133,0.09218,0.09256,0.09239,0.09214,0.09118,0.09215,0.09141,0.09284,0.09235,0.09288,0.09395,0.09462,0.09512,0.09642,0.09688,0.09587,0.09518,0.09559,0.09706,0.09909,0.09826,0.09898,0.10233,0.09987,0.09778,0.098,0.09658,0.09566,0.09599,0.09574,0.09523,0.09651,0.09613,0.09665,0.09615,0.09256,0.09059,0.08868,0.08803,0.09028,0.09177,0.09299,0.09455,0.09662,0.09738,0.09806,0.09851,0.09884,0.10005,0.0987,0.09947,0.09981,0.1038,0.10577,0.10691,0.11314,0.11716,0.11796,0.11732,0.11895,0.11954,0.11497,0.11102,0.1079,0.10867,0.10602,0.10349,0.1052,0.10288,0.09998,0.10294,0.10229,0.10255,0.10382,0.1061,0.10703,0.11229,0.11511,0.12041,0.11828,0.1206,0.12408,0.12479,0.12585,0.12564,0.12666,0.12734,0.12799,0.12909,0.12878,0.12705,0.12377],[1.38348,1.37646,1.37031,1.36518,1.3591,1.35267,1.3458,1.3419,1.33893,1.33459,1.33258,1.33104,1.33135,1.32931,1.32729,1.32683,1.3271,1.327,1.32723,1.3258,1.32518,1.32708,1.32662,1.32672,1.32621,1.32506,1.32184,1.32332,1.32625,1.32682,1.32689,1.32435,1.31891,1.32046,1.32125,1.31854,1.31687,1.31612,1.3151,1.31264,1.31198,1.31195,1.31054,1.31064,1.30651,1.30506,1.3025,1.30259,1.30095,1.29616,1.29203,1.28837,1.28364,1.27804,1.27179,1.26313,1.25427,1.24363,1.23159,1.21759,1.2052,1.18775,1.16978,1.14787,1.1229,1.09868,1.07361,1.04909,1.02213,0.99626,0.96918,0.94033,0.90949,0.88376,0.85547,0.82459,0.79093,0.75936,0.73076,0.69377,0.66261,0.62571,0.58927,0.5547,0.52224,0.48795,0.45032,0.41558,0.37417,0.33837,0.30353,0.26774,0.23335,0.19923,0.16522,0.13592,0.1096,0.08724,0.06594,0.04828,0.03509],[0.12864,0.1234,0.12004,0.11701,0.11434,0.11291,0.11016,0.10832,0.10731,0.10581,0.10563,0.10464,0.10288,0.10163,0.10153,0.1005,0.10304,0.10333,0.1022,0.10315,0.10301,0.10316,0.10415,0.10354,0.10273,0.10411,0.10685,0.10961,0.10784,0.10605,0.1087,0.1069,0.10354,0.10554,0.10646,0.10735,0.10859,0.10904,0.1094,0.10931,0.11068,0.11341,0.11525,0.11547,0.11591,0.1158,0.11901,0.12142,0.12606,0.12712,0.12965,0.13354,0.13636,0.14126,0.14668,0.15283,0.15914,0.16675,0.17365,0.18036,0.19035,0.20039,0.20937,0.21949,0.22766,0.23523,0.24255,0.24925,0.25268,0.2594,0.26042,0.26098,0.26488,0.26527,0.26134,0.25878,0.25423,0.24736,0.23893,0.23217,0.22375,0.21523,0.20349,0.19345,0.18492,0.1767,0.16323,0.15396,0.14316,0.13654,0.13154,0.12578,0.12155,0.11877,0.11779,0.11799,0.11854,0.1192,0.12011,0.11971,0.11708],[19.4614,19.47117,19.13335,19.44397,19.85725,20.00045,19.95113,19.79223,19.00666,18.2228,17.86513,17.7859,17.14828,15.61128,14.01073,13.04536,11.6943,11.12562,9.93045,8.9653,8.56823,8.63127,8.0735,6.5524,4.83254,3.08252,1.62117,1.39962,1.1062,-0.55015,-0.07717,-2.01231,-3.46931,-3.89554,-5.08307,-6.07531,-6.95782,-7.62154,-7.99124,-9.12816,-10.09413,-11.45078,-12.21911,-13.50644,-14.7584,-15.64247,-16.59792,-17.37049,-18.13741,-18.53538,-18.74376,-18.6726,-19.35432,-19.5794,-19.85433,-19.56418,-19.22229,-18.41475,-16.84438,-15.55474,-13.42832,-11.73092,-10.33369,-8.42258,-6.29087,-4.1198,-2.31019,-0.31222,1.20785,3.22469,4.77669,6.65552,8.85287,10.09279,11.65826,13.42699,15.11118,16.47111,17.2676,19.032,19.83125,20.81508,20.88582,20.89318,20.50385,21.2619,20.86239,20.69559,20.41023,20.85914,20.83522,20.16405,19.97707,19.18589,18.60847,18.03469,17.6143,17.19199,16.75651,16.804,16.31423],[2.46255,2.29302,1.73718,1.37269,1.05633,1.14174,0.58775,0.71054,0.79506,0.72422,0.85378,0.70647,0.64095,0.4094,0.31659,0.50078,0.48944,0.34929,0.03556,0.04041,0.27836,0.1292,0.1081,0.02762,-0.23619,-0.46197,-0.86084,-1.11938,-0.63939,-0.37565,-0.25718,0.04986,0.36709,0.46444,0.71656,1.02635,0.82123,0.76404,1.16513,1.37865,1.47606,1.53364,1.66326,1.61136,1.92319,2.00244,2.1738,2.06437,2.41745,2.62454,2.82937,2.9423,3.04376,3.36931,3.46067,3.7517,4.13823,4.21885,4.20778,4.2376,4.89602,5.26121,5.51118,6.29678,6.61427,7.0547,7.13422,6.93663,6.5795,6.656,6.88917,6.95267,7.05872,6.73596,6.68612,7.03799,7.4087,7.53544,7.63547,7.86853,7.71024,7.6042,7.51677,7.57246,7.46671,7.77248,7.42897,7.16192,6.65418,6.33769,6.10046,5.83355,5.6962,5.44466,5.26975,4.94408,4.58575,4.54376,4.27512,3.84989,3.7078],[-0.49576,0.08515,-0.04953,1.65934,0.36558,-1.35684,-3.38463,-4.81522,-4.33003,-4.27107,-7.24503,-7.36327,-7.13114,-4.6319,-6.89721,-5.9426,-3.80077,-3.31544,-2.65338,-1.63015,-0.35986,-0.53988,0.56757,2.93371,4.86528,5.92338,5.64551,5.09095,6.77278,4.81721,4.97172,4.41314,6.16574,5.78355,4.87064,4.51718,5.05986,5.75841,5.47912,4.2582,2.0506,3.65047,4.5288,2.84832,2.02435,2.17524,0.64542,1.19789,3.25504,2.46375,2.4388,1.46886,-0.11014,-0.73638,-1.98158,-2.50024,-2.29594,-2.16198,-3.03523,-1.97199,0.4526,1.59882,2.11994,1.03621,0.77584,0.39253,-4.09023,-10.36332,-16.72614,-14.98397,-8.33651,-5.79115,-4.48144,-6.63887,-8.0675,-9.782,-9.3791,-9.84381,-8.1139,-8.05665,-9.4353,-11.11369,-10.68443,-10.54359,-9.86635,-9.27214,-7.69059,-8.10733,-9.4442,-9.85744,-8.83716,-7.31812,-6.45549,-8.33058,-9.12701,-9.49353,-9.05052,-7.87734,-6.46198,-6.27499,-4.2142],[23.15794,23.5768,23.08558,23.48538,24.25219,25.27758,25.40343,24.97096,24.50357,22.92249,21.90389,22.00882,20.65359,18.49881,16.32618,15.0305,13.38101,13.03384,11.78795,10.94007,10.83062,11.6411,11.45087,9.92511,8.36069,6.26762,4.74521,4.86269,5.17259,2.27466,3.24119,2.17773,-1.24916,-1.86969,-2.89147,-3.10193,-3.89702,-4.34193,-4.81649,-5.90137,-6.82363,-8.15034,-8.38416,-9.92481,-11.02125,-11.97309,-12.45422,-13.16898,-13.73889,-13.96668,-14.24849,-13.90875,-14.65283,-14.90216,-15.91992,-15.61889,-16.06034,-15.60383,-14.70053,-13.60899,-10.8674,-9.41821,-8.49402,-6.23245,-4.05125,-1.59259,-0.21563,1.26538,2.40839,4.22746,5.94734,8.05176,9.86186,10.8855,12.55385,14.24959,15.66458,16.9993,18.46573,20.21078,20.72059,22.36728,23.00817,22.73457,21.52441,22.19598,21.71666,21.80111,21.65154,22.91631,22.95826,22.29798,22.1857,20.91173,20.3709,20.26373,19.49698,18.63037,18.08711,18.34568,18.1879],[6.87659,7.11507,5.96008,6.09199,5.89235,6.91033,6.05433,6.45122,6.29384,6.18708,6.22787,6.27556,5.99395,5.91069,6.05585,6.05232,5.38344,4.89324,4.48716,4.04473,4.34857,3.61315,3.19589,2.93004,2.52218,2.51627,1.90967,1.69055,2.22645,2.46636,2.44094,3.2215,3.48374,3.86464,4.10995,4.57849,4.71234,4.61121,5.26598,5.69821,6.19134,5.74636,5.63571,5.453,5.83682,5.53026,5.49165,5.0986,5.57838,5.97065,6.0971,6.33889,6.27182,6.86912,6.78975,6.15112,7.56024,7.49165,7.66247,7.48347,8.53996,8.35181,8.5129,9.19242,8.97364,9.12307,9.29318,8.76722,8.43106,8.30096,8.24898,8.23837,8.18237,7.52585,7.16564,7.20276,7.76579,8.26658,8.37569,8.72038,8.33136,6.87039,7.88383,9.6762,10.34176,10.97859,10.00607,9.64236,9.63492,8.90959,8.99775,9.28855,9.60392,9.45329,9.5044,9.26041,9.14471,8.96448,8.30044,7.1612,7.35489],[-12.0114,-11.50186,-9.83602,-8.55809,-9.44984,-11.7527,-13.40019,-14.79571,-14.27964,-14.97081,-17.77843,-18.18285,-17.85275,-16.36521,-19.33024,-18.66503,-16.50869,-14.462,-13.71465,-12.39112,-9.47793,-5.9803,-3.14455,0.23732,3.41428,3.42007,2.51052,3.16831,4.92548,3.85701,9.18706,3.76842,10.9184,10.98704,10.62041,7.17105,9.22989,10.00702,9.94328,8.97353,7.68382,8.08405,8.1875,7.93315,7.60947,7.00456,5.91394,7.09432,9.8752,9.47167,9.80535,10.5036,8.69536,9.27986,6.82217,4.50256,5.94306,6.17223,5.51888,6.38763,11.26832,9.74533,8.23055,7.85594,6.87225,5.30208,-0.66638,-6.09776,-15.04251,-14.15646,-10.11855,-6.84699,-6.71923,-8.60032,-8.7639,-9.71014,-10.30055,-11.68249,-9.38835,-10.46329,-12.43588,-11.27951,-13.44983,-16.84808,-18.08834,-17.19802,-14.95475,-15.0179,-17.37954,-16.2027,-15.25813,-14.9503,-15.11831,-18.35495,-19.35333,-18.6118,-18.52669,-17.36744,-15.15941,-13.61803,-12.13126],[0.08142,0.08153,0.08403,0.08563,0.08753,0.08755,0.09106,0.0909,0.09297,0.09681,0.09764,0.09908,0.10171,0.10342,0.10525,0.10587,0.10721,0.10935,0.11035,0.11002,0.10742,0.10833,0.10974,0.1111,0.11469,0.11533,0.11734,0.11572,0.11632,0.11549,0.11444,0.11405,0.11444,0.11282,0.11137,0.10943,0.11027,0.11092,0.10909,0.10771,0.10628,0.1067,0.10626,0.10557,0.10424,0.10385,0.10052,0.10172,0.09997,0.09855,0.0967,0.09569,0.09421,0.09163,0.09035,0.08744,0.08382,0.08148,0.08006,0.07922,0.07419,0.07324,0.07291,0.0698,0.06861,0.06587,0.06296,0.06229,0.06243,0.06265,0.06139,0.061,0.06028,0.06292,0.06372,0.06388,0.06375,0.06337,0.06308,0.06311,0.06468,0.06623,0.06774,0.06721,0.06733,0.06523,0.0662,0.06602,0.06648,0.06796,0.06775,0.06832,0.06849,0.069,0.07021,0.07157,0.07299,0.07426,0.07716,0.07905,0.08009],[1.6758,1.66322,1.64716,1.63333,1.6227,1.60773,1.59337,1.57792,1.56131,1.54096,1.52252,1.50778,1.49141,1.46982,1.45014,1.43508,1.42056,1.40975,1.3965,1.3824,1.37264,1.36695,1.35664,1.34265,1.33159,1.31606,1.30019,1.29143,1.28281,1.26634,1.2649,1.25048,1.23586,1.22481,1.21215,1.19954,1.19017,1.18052,1.16874,1.15475,1.1436,1.12676,1.11449,1.09979,1.08525,1.07048,1.05792,1.04403,1.03149,1.01788,1.00374,0.99101,0.97465,0.96047,0.9415,0.92315,0.90747,0.89053,0.87257,0.85428,0.84206,0.82371,0.80481,0.79285,0.77901,0.76557,0.74915,0.73507,0.71805,0.70332,0.68807,0.67499,0.65969,0.64639,0.63582,0.62429,0.61004,0.59695,0.58532,0.57123,0.55804,0.54709,0.53265,0.51661,0.49912,0.48853,0.47475,0.46336,0.44867,0.43951,0.42822,0.41529,0.402,0.38515,0.37209,0.36063,0.34624,0.33168,0.31773,0.30477,0.28823],[0.89658,0.89464,0.89562,0.89444,0.8957,0.89339,0.89278,0.89232,0.89244,0.89124,0.89255,0.8939,0.89389,0.89507,0.89655,0.89484,0.89473,0.89393,0.89697,0.89695,0.89713,0.90388,0.90783,0.9109,0.91349,0.9125,0.91297,0.91236,0.91422,0.91266,0.9163,0.92067,0.9157,0.91598,0.91485,0.9146,0.91415,0.91319,0.91366,0.91046,0.91062,0.91009,0.90655,0.90599,0.90319,0.89938,0.89853,0.8961,0.89385,0.89302,0.89049,0.88688,0.88425,0.88459,0.88691,0.88593,0.88501,0.88348,0.88411,0.88339,0.88081,0.88574,0.89101,0.89229,0.89328,0.89565,0.89771,0.90272,0.90663,0.90827,0.90608,0.90665,0.90502,0.90749,0.90967,0.91248,0.91229,0.91153,0.91251,0.91288,0.91341,0.91732,0.9223,0.92254,0.92351,0.92198,0.92224,0.92064,0.91933,0.91876,0.91712,0.91852,0.91579,0.91361,0.91139,0.90984,0.90796,0.90596,0.90423,0.9023,0.89998],[-22.36169,-21.42087,-20.21164,-18.57159,-17.29312,-15.99626,-14.90699,-13.40982,-12.3244,-10.92368,-8.93138,-7.03728,-5.27592,-4.05257,-3.18717,-2.13366,-1.51401,-0.58487,0.2328,1.04127,1.97102,3.3102,4.23076,4.7196,4.45244,4.64406,4.91877,6.17993,7.58847,8.31703,9.0523,8.67288,8.43157,9.83592,10.5331,10.91232,11.10407,11.70077,12.86536,13.36402,13.85442,14.88227,15.76629,16.50424,16.73004,17.79325,18.32043,19.6515,20.64731,21.53257,22.94021,24.63734,25.78307,26.96196,28.58973,30.62569,32.32839,34.57064,37.50775,39.9904,43.03256,45.51561,47.66125,48.74955,49.80392,50.94756,51.9954,52.97297,53.27084,54.18804,53.98503,53.39664,53.31578,52.35728,50.76828,49.18509,47.36596,45.36958,43.01489,40.94627,38.57682,35.08385,31.53145,28.35735,25.41786,22.43502,18.46383,14.71106,10.54262,7.25678,3.82424,0.03362,-3.17019,-6.51139,-10.18129,-13.40639,-15.6553,-17.33519,-18.96494,-19.63788,-19.69739],[-0.18435,-0.09743,0.11582,0.56584,0.82489,1.00555,0.85316,0.96035,1.10967,1.46381,1.66679,1.74522,2.09643,2.23611,2.2608,2.65424,2.62319,2.86102,2.60222,2.40052,2.17027,2.07428,2.07018,2.11651,2.50611,2.46064,2.2709,1.54791,1.84102,2.12387,1.99005,1.77357,2.53873,2.71455,2.74526,3.00702,3.04172,3.02426,3.23842,3.34187,3.05234,3.23525,3.22534,3.15241,3.82597,4.14649,4.12163,4.27166,4.05492,3.86012,3.62443,3.34514,2.92685,2.78504,2.62039,2.43339,2.24946,1.78439,1.78639,1.58711,1.47533,1.19639,1.20257,1.3538,0.54519,0.01809,-0.44745,-0.60775,-1.17553,-1.13681,-0.45979,0.09678,0.49411,0.39349,0.84293,1.60982,1.69926,2.09545,2.58593,2.43637,2.60457,2.6969,2.71125,2.34653,2.10185,1.35552,0.77961,-0.31401,-0.43689,-0.83726,-1.61834,-1.85998,-2.11732,-2.28359,-2.43481,-2.6795,-2.96091,-2.98712,-2.8189,-2.76208,-2.29307],[-9.50251,-8.73314,-8.6934,-9.47949,-10.55072,-10.72989,-10.82739,-10.67197,-9.52055,-9.2901,-10.26352,-10.00089,-9.48195,-8.13181,-9.02959,-8.6988,-7.1973,-6.66267,-6.27132,-5.64584,-4.75676,-4.57737,-4.02691,-2.83713,-1.663,-0.99395,-1.39593,-0.89754,0.32646,-0.69786,-1.26262,-0.81483,0.04885,0.15552,-0.05122,-0.77387,-0.83109,-0.64626,-1.27663,-2.24495,-3.6288,-3.89659,-3.75923,-5.71891,-7.50039,-8.34867,-9.9628,-9.72175,-9.24903,-10.10737,-10.50077,-11.2893,-12.09354,-12.74776,-13.65836,-14.11236,-13.91934,-14.13886,-15.52157,-15.22647,-13.34811,-12.29879,-11.66364,-11.31032,-11.68038,-11.43456,-11.93083,-14.50757,-16.13702,-17.0478,-15.88681,-16.18094,-17.52134,-17.8626,-18.94729,-20.93853,-22.06445,-23.44902,-24.53979,-25.29144,-24.85248,-24.96146,-25.69237,-26.32462,-25.74993,-25.89053,-25.06035,-25.03262,-26.68838,-27.02512,-26.25521,-25.30715,-24.32244,-24.90462,-24.51289,-24.46655,-24.30431,-22.84425,-21.93579,-21.86622,-21.37065],[-2.88279,-1.95464,-1.0776,0.81516,2.55716,4.04938,5.12438,6.5015,6.80681,7.44541,9.17885,10.97474,12.12005,11.7347,11.05283,11.17948,10.36493,10.70956,10.27317,10.06973,10.5569,11.96254,12.2826,11.15098,9.0591,7.47906,6.36645,7.51111,8.49027,7.59202,8.79188,6.49998,4.62693,5.59131,5.14159,4.50951,3.79348,3.68209,4.43867,3.8807,3.60316,3.12605,3.15797,2.76317,1.77176,1.92223,1.6572,2.15491,2.14853,2.72677,3.93747,5.82662,6.46729,7.49463,8.97622,11.36806,13.41153,16.43529,21.01866,24.70012,29.71823,33.81736,37.34676,40.50158,43.69174,47.03411,49.96263,52.76706,53.8144,56.93278,58.85858,60.29814,62.467,62.68412,62.69541,63.00092,62.93794,62.39268,60.99552,60.69815,59.15961,56.67798,53.27433,50.12088,46.80172,44.52209,40.04691,35.95815,31.49434,28.58372,25.0006,20.50788,17.08356,12.98067,8.76015,4.93299,2.18836,0.07144,-2.02888,-2.69555,-3.26901],[2.30007,2.18968,1.85946,1.9558,1.89962,2.04957,1.13924,1.12522,1.38914,1.63794,1.35913,1.05566,1.23957,1.69883,1.26158,2.00522,2.42857,2.59168,2.16729,2.15571,2.37746,2.08979,2.29468,2.71611,3.04692,2.78674,2.05335,1.10484,2.22112,2.39499,2.50702,2.31883,3.42823,3.75704,3.90675,4.40123,4.20649,4.17778,4.84333,5.02147,4.65674,4.9738,5.15095,4.9049,5.81411,6.22611,6.3103,6.38403,6.60224,6.60615,6.62071,6.4174,5.94438,6.03113,5.73435,5.62888,5.75012,5.22818,4.64071,4.6272,5.94469,6.46715,6.8625,6.82026,5.87525,5.12268,1.03785,-4.67111,-10.95168,-10.16031,-4.03321,-1.46951,-0.19334,-2.39746,-3.24424,-3.8863,-3.25079,-3.09529,-0.7458,-0.67204,-1.48628,-2.33572,-1.29257,-0.80067,0.09899,0.47979,1.5871,0.7727,0.3543,0.05042,0.21172,1.05399,1.46121,1.1763,1.4049,1.46134,1.29068,1.5645,1.68968,1.38711,1.65283],[-9.13165,-8.89639,-8.67607,-11.12051,-10.86554,-9.29751,-7.4027,-5.80706,-5.12611,-4.95997,-2.97244,-2.63442,-2.37025,-3.51047,-2.19453,-2.76581,-3.36622,-3.33594,-3.65141,-4.03257,-4.35145,-4.02243,-4.55951,-5.71156,-6.50921,-6.93351,-7.10474,-6.09367,-6.46982,-5.52575,-6.21812,-5.19729,-6.07113,-5.56143,-4.84425,-5.20056,-5.83229,-6.35161,-6.65562,-6.40521,-5.58469,-7.46233,-8.19439,-8.48926,-9.46731,-10.45995,-10.54631,-10.84279,-12.4166,-12.44573,-12.7409,-12.45251,-11.64164,-11.57657,-11.16315,-10.92287,-10.72967,-10.87534,-11.18337,-11.66352,-11.31912,-10.69553,-10.00036,-8.01465,-7.67008,-6.54726,-3.83994,-2.73712,-0.9857,-3.31007,-5.6878,-7.27795,-9.19533,-8.83456,-9.31191,-10.2309,-11.20331,-12.21661,-13.91818,-14.48233,-13.40017,-12.48792,-13.28904,-13.74851,-13.56303,-13.84177,-14.41065,-14.28588,-15.17966,-15.35816,-15.68239,-16.43075,-16.49124,-15.58215,-14.71274,-14.60085,-15.10009,-14.97605,-15.63988,-15.78747,-17.38076],[0.09916,0.09804,0.09654,0.09552,0.09514,0.09578,0.09529,0.09602,0.0987,0.10203,0.10379,0.10417,0.10633,0.10637,0.10753,0.10948,0.11073,0.11187,0.11061,0.11031,0.10943,0.10926,0.11052,0.1113,0.11298,0.112,0.11114,0.10765,0.11171,0.11278,0.11258,0.11441,0.11708,0.11616,0.11653,0.11682,0.11619,0.11642,0.11748,0.11765,0.11692,0.11775,0.11824,0.11718,0.11809,0.11827,0.11618,0.11659,0.11739,0.11745,0.11708,0.11688,0.11613,0.1159,0.11527,0.11445,0.11361,0.11185,0.11035,0.10972,0.10942,0.11109,0.11255,0.11507,0.11616,0.11657,0.11423,0.11214,0.10973,0.1105,0.11091,0.11097,0.11101,0.11134,0.11179,0.11446,0.11699,0.1175,0.11793,0.11962,0.12006,0.12086,0.12174,0.12161,0.12097,0.12106,0.11957,0.11749,0.11431,0.11353,0.11162,0.11028,0.10946,0.10817,0.10812,0.10714,0.10599,0.10696,0.10793,0.10676,0.10679],[1.53839,1.52573,1.51192,1.49595,1.48251,1.46657,1.45251,1.43815,1.42688,1.41188,1.39589,1.38169,1.3697,1.35873,1.3502,1.34191,1.33688,1.3301,1.32531,1.31807,1.31114,1.305,1.29866,1.29554,1.29682,1.29386,1.28852,1.28135,1.27484,1.2703,1.26546,1.26497,1.26084,1.25285,1.24873,1.24322,1.24017,1.23527,1.22612,1.22022,1.21593,1.20869,1.20183,1.19616,1.19035,1.18172,1.17575,1.16719,1.15988,1.14898,1.13623,1.123,1.11126,1.09857,1.08145,1.06109,1.04303,1.02058,0.99187,0.96467,0.93758,0.90729,0.87851,0.85295,0.82394,0.79501,0.76566,0.7373,0.7094,0.68026,0.65394,0.6275,0.59664,0.57455,0.55297,0.52914,0.50333,0.48091,0.46387,0.43788,0.41926,0.40169,0.38675,0.37067,0.35575,0.34021,0.32897,0.31861,0.30568,0.29341,0.28223,0.27372,0.26166,0.25009,0.24092,0.2333,0.22172,0.21004,0.19905,0.18569,0.17251],[0.50772,0.50575,0.50579,0.50529,0.5075,0.50555,0.50476,0.50393,0.50217,0.49917,0.49968,0.50085,0.49945,0.4975,0.49602,0.4927,0.49049,0.48889,0.49034,0.48918,0.48893,0.49575,0.49911,0.50078,0.50215,0.50029,0.50037,0.49976,0.50151,0.49988,0.5035,0.50811,0.50365,0.50414,0.5037,0.50416,0.50443,0.50406,0.50494,0.50301,0.50432,0.50564,0.50326,0.50475,0.50423,0.5021,0.5032,0.50237,0.50191,0.50203,0.50005,0.49631,0.49533,0.49631,0.49935,0.49779,0.49623,0.49287,0.49007,0.48679,0.48075,0.48324,0.48679,0.48638,0.4857,0.48701,0.48842,0.49295,0.49661,0.49891,0.49767,0.49963,0.50021,0.50387,0.50814,0.51395,0.51712,0.51905,0.52183,0.5263,0.52859,0.53485,0.53993,0.54023,0.54013,0.5408,0.53973,0.53748,0.53504,0.53536,0.53349,0.53301,0.52973,0.52548,0.52181,0.51878,0.51576,0.51284,0.51005,0.50801,0.50462],[-4.57691,-5.02632,-4.60822,-4.72849,-5.02376,-6.08027,-6.09068,-5.89694,-6.19368,-5.43062,-4.79152,-4.99283,-4.2475,-3.69473,-3.23512,-2.94927,-2.54396,-2.61052,-2.50415,-2.54126,-2.81822,-3.31592,-3.56654,-3.51131,-3.59588,-3.29693,-3.22553,-3.52239,-4.14111,-2.86843,-3.1396,-4.22227,-1.93701,-1.6783,-1.80423,-2.75252,-2.72167,-2.94184,-2.76901,-2.76593,-2.6789,-2.86371,-3.47743,-3.12481,-3.20907,-3.23617,-3.68476,-3.74263,-3.84571,-3.94094,-3.831,-3.94107,-3.91758,-3.71024,-3.08566,-3.3176,-2.2458,-1.89325,-1.17006,-0.99937,-1.15855,-1.22119,-0.97103,-1.14652,-1.30659,-1.75837,-1.53875,-0.92699,-0.95335,-0.88554,-1.42421,-1.54779,-1.32088,-1.04316,-0.98188,-0.81474,-0.67404,-0.78496,-1.37941,-1.53117,-1.29963,-1.56886,-2.47878,-2.75762,-2.26543,-2.22113,-1.93439,-2.09748,-2.35341,-2.89041,-2.97609,-3.15804,-3.38701,-3.0356,-3.1098,-3.43075,-3.11326,-2.65455,-2.37139,-2.30281,-2.70919],[0.56664,0.31867,0.01394,-0.18745,-0.30952,-0.6948,-0.57119,-0.91791,-0.79905,-0.79077,-0.97218,-1.02374,-1.14133,-1.39678,-1.89533,-1.9385,-1.71068,-1.83467,-2.02585,-1.83096,-2.22737,-2.31008,-2.28547,-2.3872,-2.51695,-2.68657,-2.49732,-2.63727,-2.68526,-2.8034,-2.92147,-3.09639,-3.05339,-3.17945,-3.08993,-3.39336,-3.59021,-3.50034,-3.69537,-3.79326,-3.97928,-3.52603,-3.38494,-2.88665,-2.74721,-2.42958,-2.08284,-1.58615,-1.46647,-1.51821,-1.30892,-1.06352,-0.84449,-0.71755,-0.7327,-0.38764,-0.94562,-0.84679,-1.09912,-1.12946,-1.39819,-1.64634,-2.03892,-2.05955,-1.89904,-1.88295,-2.13344,-1.90528,-1.90729,-1.71056,-1.15857,-1.12666,-0.72195,-0.4023,-0.31938,-0.17568,-0.09639,-0.15779,-0.31544,0.03567,0.48411,0.7345,0.74225,0.5259,0.40385,0.08554,0.33826,0.30212,0.21294,0.13558,-0.13429,-0.24393,-0.2739,-0.06407,-0.30117,-0.80039,-1.04058,-1.05995,-1.05073,-0.7862,-0.93813],[12.28125,12.50658,10.6372,11.22918,10.92186,11.84084,11.37844,11.45758,11.3188,11.96849,11.7637,12.10471,11.9097,12.86467,13.54193,13.72382,13.49206,11.88417,11.7432,11.32778,9.72592,6.0354,4.25456,3.15884,1.83859,2.81567,3.35679,2.1558,2.10032,1.0735,-4.06134,0.76677,-4.82827,-5.31791,-5.92231,-2.84611,-4.43367,-4.5347,-4.80271,-5.14203,-6.16677,-4.99182,-4.20426,-5.67467,-6.23173,-5.45667,-5.85731,-6.42846,-7.17356,-7.59831,-7.92953,-9.56625,-9.31288,-10.546,-9.35025,-7.36725,-8.83071,-8.8722,-9.11611,-8.85479,-11.25562,-8.5015,-6.45826,-7.05137,-6.20944,-4.92971,-3.4063,-4.19768,-1.59302,-0.69887,1.9,1.21813,2.3799,2.06145,0.77839,-0.02711,0.9732,1.95806,1.42668,2.53133,2.99474,-0.12506,2.66262,6.55754,8.60595,8.45025,7.6205,7.26566,8.39777,6.79338,6.99172,8.31278,9.42721,10.71563,10.98437,9.99026,10.40118,10.35358,9.47716,7.98479,8.6315],[89.03316,88.4465,88.08129,87.27108,85.48685,82.4795,80.04361,78.1838,76.67885,75.90846,75.7802,75.06888,74.4277,73.32784,71.96185,70.9911,70.24213,70.14993,68.5313,69.40145,69.85526,70.91953,69.90739,68.77344,68.5518,68.37926,67.15835,66.88368,65.72804,66.05132,67.13215,65.66815,62.92938,62.63566,60.22257,59.64889,59.95275,60.11095,60.1021,60.11001,59.35745,58.95948,59.39943,58.04767,56.31671,55.58021,54.67735,52.95135,51.12927,50.3483,49.46949,47.85908,45.21843,42.31149,39.3526,36.80568,33.10175,24.02586,16.69779,10.98835,5.5528,1.15601,-5.87334,-8.50306,-12.00588,-15.73554,-18.9422,-20.27704,-20.27315,-19.31917,-17.55322,-14.6892,-11.70799,-8.16014,-4.23793,-0.14431,3.3678,7.37665,11.27951,14.98173,19.71071,24.49769,30.16442,35.35084,40.89217,45.65509,49.23646,53.39667,56.98468,61.16573,67.47149,74.04118,78.96715,83.43459,87.31459,90.46322,91.8951,93.40409,93.2826,94.7551,94.06219],[-11.33485,-11.85137,-13.24044,-13.52145,-12.91999,-11.24641,-10.85778,-9.68084,-10.18588,-9.67968,-8.63641,-9.1012,-9.72606,-9.47197,-9.73667,-10.07649,-10.23932,-10.12248,-10.60075,-10.90431,-10.92649,-10.72827,-11.06673,-11.465,-10.93154,-10.51592,-10.0634,-9.69669,-9.88928,-9.87054,-9.40082,-9.51375,-9.47069,-9.70453,-9.95611,-10.62931,-10.45178,-10.47977,-9.98763,-10.33793,-9.82495,-9.45731,-9.00534,-8.59966,-8.37627,-8.35902,-8.11728,-8.33104,-8.2525,-8.08654,-8.69484,-9.51516,-9.39922,-8.96562,-8.92722,-9.11253,-9.75182,-9.05226,-8.83811,-8.15217,-8.11336,-7.40801,-6.50081,-6.33515,-5.88046,-5.47904,-5.1547,-5.56108,-5.79208,-5.85838,-6.21943,-6.86727,-7.33855,-7.98666,-9.20758,-11.10992,-12.7601,-13.43268,-14.60247,-15.54598,-16.78363,-17.12574,-16.36526,-16.58442,-17.43227,-17.54289,-17.54159,-18.65416,-20.39921,-21.55006,-22.20305,-22.22703,-20.92053,-18.26141,-17.76143,-14.07282,-12.52397,-12.0465,-10.70193,-9.86207,-10.68649],[-16.22858,-15.01327,-11.0045,-9.94412,-8.56787,-6.38985,-6.75248,-4.3635,-5.55668,-5.18868,-5.60918,-5.32193,-4.53394,-4.8623,-4.40731,-4.5135,-5.44367,-5.60699,-4.67389,-2.65387,-4.23471,-4.00882,-3.8745,-4.5104,-4.27653,-4.83459,-5.71174,-5.47622,-6.61203,-6.19819,-3.71603,-5.57139,-9.08452,-10.37314,-11.19627,-11.5211,-9.54339,-8.48085,-6.05996,-4.04787,-6.29599,-6.19897,-6.33253,-5.96953,-6.92226,-6.58295,-6.77515,-6.73041,-7.50593,-6.10277,-6.05698,-5.70514,-6.79646,-9.42724,-9.72121,-7.84653,-10.40564,-10.16737,-8.60148,-9.30556,-10.4955,-13.07827,-16.64781,-16.55736,-16.51562,-16.52031,-16.76461,-17.31719,-17.35029,-16.97342,-16.90007,-17.32291,-17.46731,-17.23905,-17.64619,-19.16667,-20.0109,-19.88652,-20.17285,-19.95525,-19.64307,-18.62469,-16.5801,-15.47066,-14.68075,-13.57874,-12.25955,-11.7194,-12.22447,-12.05363,-11.57542,-9.81464,-8.5992,-7.00306,-10.39555,-12.05399,-13.34778,-19.6387,-20.19714,-17.25592,-16.91012],[19.2142,18.39724,17.16499,16.09383,13.93402,10.30529,7.95728,5.56803,4.30607,3.449,3.35226,2.60876,1.85499,0.80393,-0.63524,-1.57847,-2.15033,-2.21593,-3.99743,-3.50548,-2.75159,-1.73318,-2.76738,-3.77126,-4.04669,-4.12106,-5.18938,-5.52524,-6.45841,-6.20578,-5.59668,-6.72693,-8.81353,-8.82412,-11.03112,-11.45146,-11.59633,-11.66751,-12.182,-12.54064,-12.89302,-13.32804,-12.88777,-14.32453,-15.90936,-16.70425,-17.59121,-19.30845,-21.00772,-22.03069,-22.88167,-24.51436,-26.96262,-29.4172,-32.32245,-35.21005,-38.33764,-47.54907,-55.19691,-60.8482,-66.07431,-70.09949,-76.63324,-79.31929,-82.93563,-86.75954,-90.00047,-91.13794,-91.06994,-90.16997,-88.3309,-85.228,-82.10294,-78.45102,-74.15195,-69.20032,-65.03553,-60.90262,-56.62639,-52.78347,-47.89729,-43.41811,-38.62373,-33.78134,-28.39046,-23.99363,-20.86283,-16.78302,-12.86242,-8.6566,-2.49979,3.39139,7.78685,11.66085,16.64055,19.92723,21.50553,24.71575,24.4125,24.8959,24.2914],[11.83121,10.53603,6.38291,5.31829,4.23437,2.73881,3.1888,1.31246,2.27888,2.0862,2.79675,2.38638,1.45663,1.84194,1.3347,1.33266,2.15677,2.34531,1.32606,-0.65914,0.81675,0.66421,0.43731,0.91361,0.8544,1.50227,2.46134,2.35184,3.35883,2.97462,0.78553,2.4958,5.80616,6.93829,7.62602,7.71218,5.92532,4.92644,2.81071,0.81732,3.08228,3.10319,3.3661,3.14766,4.11313,3.79877,4.05354,3.94595,4.70079,3.42882,3.20076,2.62162,3.68198,6.28596,6.57334,4.75777,6.95199,6.95204,5.55064,6.42585,7.55659,10.20709,13.85264,13.82229,13.93211,14.06726,14.40267,14.79034,14.74547,14.36965,14.18195,14.36389,14.34137,13.91019,13.87397,14.60759,14.77993,14.41918,14.23985,13.68975,12.9423,11.91085,10.37234,9.29991,8.29323,7.26946,6.08974,5.22856,5.07851,4.5329,3.89316,2.34333,1.7148,1.12399,4.33744,7.06514,8.7787,14.70154,15.69971,13.28651,12.68298],[-15.87499,-15.95386,-15.95336,-15.88473,-14.88595,-12.62556,-12.36843,-10.52859,-11.36569,-10.77299,-9.90297,-10.26106,-10.62322,-10.47804,-10.59637,-10.95175,-11.38292,-11.32029,-11.49912,-11.19967,-11.68097,-11.42557,-11.70934,-12.27581,-11.69795,-11.46632,-11.29496,-10.87485,-11.39937,-11.25839,-10.07034,-10.73183,-11.75587,-12.38394,-12.88604,-13.63153,-12.83754,-12.53212,-11.32742,-11.06406,-11.24284,-10.86306,-10.47189,-9.9759,-10.04942,-9.93062,-9.75778,-9.94919,-10.10869,-9.52553,-10.09279,-10.77006,-10.98802,-11.38174,-11.4363,-11.03206,-12.44231,-11.69551,-11.00369,-10.56613,-10.90104,-11.04918,-11.35027,-11.15958,-10.70283,-10.31322,-10.07856,-10.66069,-10.89763,-10.83513,-11.16222,-11.93655,-12.44442,-12.99546,-14.31859,-16.69909,-18.59744,-19.19771,-20.42467,-21.24347,-22.30306,-22.25,-20.79303,-20.61341,-21.14393,-20.8766,-20.43941,-21.31572,-23.12523,-24.15592,-24.61402,-24.09284,-22.48405,-19.47856,-20.06193,-17.08174,-16.02977,-17.78133,-16.6777,-14.81593,-15.4888],[-4.14808,-3.54631,-2.66613,-2.4794,-3.43609,-6.05429,-7.65292,-8.15156,-7.64063,-6.68026,-4.98462,-3.87219,-3.13369,-2.979,-3.32037,-3.28491,-2.72806,-1.76008,-2.61502,-0.95277,0.07138,1.85788,1.67135,0.58939,0.92,1.21776,1.11113,1.78189,1.67643,2.17105,3.86619,3.17243,0.92401,0.81607,-1.04445,-0.96749,-0.33815,-0.05171,0.40714,0.9151,1.5663,1.55276,2.51708,2.23216,1.33753,1.40376,1.33748,0.76623,-0.16277,0.43743,1.01137,1.08381,-0.322,-2.02215,-3.44354,-3.41749,-5.47285,-12.39921,-17.1174,-20.98052,-23.83976,-26.38272,-31.8165,-32.53591,-34.60764,-36.99483,-39.16301,-39.85914,-39.43522,-37.91199,-35.63762,-33.38672,-30.93826,-28.44508,-25.93863,-23.50279,-21.1549,-19.02009,-17.22142,-15.62554,-13.66478,-11.72078,-9.79918,-7.78489,-6.17699,-5.35028,-5.37254,-4.27776,-4.37172,-4.36147,-2.66703,-2.41541,-2.61532,-1.99001,-1.73976,-2.20005,-3.92946,-5.01576,-6.31043,-4.85638,-4.45661],[13.08827,11.21293,6.72049,5.40361,3.99546,2.08214,2.42409,0.46661,1.15148,0.88897,1.87131,1.19045,-0.11062,0.1858,-0.58498,-0.60974,0.41147,0.73348,-1.11256,-2.99548,-1.51623,-1.47933,-1.84173,-1.98641,-2.14454,-1.08017,0.01389,-0.23883,1.09637,0.61883,-1.64075,-0.2598,3.25744,4.63751,5.08855,4.98791,3.38152,2.11526,0.01878,-1.84544,0.98672,0.99498,1.54687,1.42412,2.10439,1.65261,2.25189,2.0572,2.85162,1.81824,1.51932,0.92761,1.97201,4.71121,4.81615,2.86965,4.50731,2.68768,-0.56084,-0.54851,-1.47023,-0.24649,2.04715,1.80405,1.5894,1.38205,1.15888,1.02547,0.98224,0.97213,0.99628,1.16064,1.38276,1.46295,1.60491,2.03689,2.5339,2.8734,3.16226,3.29732,3.38606,3.41222,3.10007,2.91826,2.78765,2.34738,2.07308,1.9339,1.83972,1.34066,2.59531,2.85886,1.96147,1.96176,5.70487,9.19115,10.78799,16.43179,17.05273,14.61164,13.95052],[-7.60556,-8.2953,-8.80323,-8.29545,-6.87529,-5.58818,-5.47301,-4.07746,-4.37044,-3.59108,-4.07875,-3.37782,-2.5016,-0.76604,-0.69544,-2.50801,-2.24246,-3.42891,-4.54148,-4.0167,-6.19702,-5.66174,-5.00877,-4.24996,-4.59241,-4.87107,-4.48951,-4.67237,-3.53835,-3.32054,-4.40829,-4.41314,-4.31745,-4.03206,-3.83846,-4.00692,-3.13597,-2.993,-1.81922,-1.46777,-0.24797,-1.07636,-0.35005,-0.0804,0.81779,0.71834,1.54319,2.72625,3.48975,3.87352,4.64077,4.13482,4.60879,4.166,3.89434,3.10069,3.54402,3.79978,2.91539,3.87412,4.43251,5.43527,4.58215,4.45694,4.25503,3.9349,3.53553,3.0502,2.88239,3.02386,3.10769,2.94764,2.99106,3.03666,2.65931,1.88149,1.24105,1.01846,0.45706,-0.04382,-0.47366,-0.41553,0.15497,0.2297,-0.19175,-0.25901,-0.5054,-1.1867,-2.00111,-2.61807,-3.91414,-0.73389,2.13713,3.44032,2.97808,3.32374,3.83511,2.59161,2.86311,3.54594,1.73655],[67.64707,68.21291,69.40159,69.80779,69.13303,66.79538,65.15146,64.87995,65.326,66.33422,67.95969,69.1353,69.94937,70.11345,69.7867,69.81459,70.34545,71.26446,70.51626,72.31927,73.22962,75.01454,74.86194,73.78616,74.1319,74.3458,74.15579,74.84109,74.68063,75.2177,77.02893,76.23478,73.78061,73.62364,71.76652,71.83337,72.58769,72.93511,73.49224,74.05518,74.66021,74.63149,75.60848,75.33311,74.46856,74.52715,74.48966,73.95271,73.08151,73.61538,74.17456,74.19788,72.88544,71.39269,69.97031,69.81577,67.90467,60.83895,55.93335,52.04555,49.10908,46.61834,41.39032,40.64725,38.55859,36.1547,33.97107,33.26638,33.68783,35.21068,37.48648,39.7457,42.20644,44.70433,47.21445,49.65538,52.00274,54.13997,55.92093,57.49417,59.4325,61.37996,63.3275,65.34182,66.92897,67.74877,67.71612,68.78705,68.66273,68.6678,70.25551,70.61494,70.56655,71.19503,71.66225,71.57121,70.07631,69.39259,68.24856,69.55339,69.48919],[-3.29618,-4.5231,-6.39593,-6.31858,-5.39176,-4.73551,-4.52164,-3.76572,-3.84445,-3.1764,-3.35524,-2.88418,-2.42574,-0.6789,-0.83543,-2.5769,-2.02579,-3.06669,-4.66852,-4.71069,-6.36957,-5.84672,-5.3269,-4.6427,-5.01615,-4.97423,-4.29117,-4.53954,-3.06547,-2.99666,-4.69452,-4.2965,-3.17618,-2.49556,-2.17822,-2.36866,-2.01103,-2.24632,-1.73504,-1.94043,0.04967,-0.74035,0.11495,0.33709,1.39383,1.16743,2.13045,3.20512,4.1653,4.23401,4.88144,4.22579,4.98177,5.34518,5.11579,3.79864,4.69217,4.41443,2.62595,3.54653,3.8107,5.12761,4.97824,4.78795,4.53271,4.16632,3.71949,3.21641,3.0433,3.17572,3.26294,3.15751,3.26349,3.33036,3.01048,2.39157,1.92309,1.80863,1.35581,0.91642,0.53162,0.59475,1.04909,1.06775,0.62702,0.43477,0.11943,-0.5725,-1.37847,-2.11438,-2.98524,0.13226,2.61324,3.86165,4.49518,5.80786,6.73641,7.10826,7.52508,7.5052,5.63787],[-14.74832,-13.17407,-9.04157,-7.62364,-5.84596,-3.62737,-3.92293,-1.6344,-2.37748,-1.89717,-2.98087,-2.12342,-0.62199,-0.40054,0.35765,-0.14599,-1.04608,-1.70106,-0.25518,1.70544,-0.34942,-0.22904,0.30936,0.66853,0.72104,-0.3821,-1.32133,-1.13215,-2.08072,-1.55898,0.28999,-1.03626,-4.37822,-5.6142,-5.98843,-5.94175,-4.14966,-2.89605,-0.54719,1.33971,-1.01618,-1.26505,-1.58178,-1.38605,-1.77614,-1.37277,-1.70683,-1.17858,-1.71917,-0.61604,-0.10653,0.31476,-0.55138,-3.31204,-3.49094,-1.84872,-3.29505,-1.4721,1.38546,1.6538,2.70067,1.82155,-0.63068,-0.43326,-0.28579,-0.17973,-0.08172,-0.09489,-0.10224,-0.05143,-0.05021,-0.25425,-0.45455,-0.51818,-0.76376,-1.40317,-2.06474,-2.45431,-2.89343,-3.16785,-3.37746,-3.38562,-2.92143,-2.72576,-2.72302,-2.32128,-2.13044,-2.19547,-2.34271,-2.04537,-3.62437,-2.95103,-1.25634,-0.88005,-4.60531,-7.86909,-9.27012,-15.07229,-15.60567,-13.05549,-12.89676],[-0.07351,-0.0687,-0.06369,-0.0604,-0.05755,-0.05791,-0.05849,-0.06176,-0.06318,-0.06367,-0.06485,-0.06529,-0.06445,-0.06412,-0.06448,-0.06409,-0.06468,-0.06442,-0.06392,-0.06273,-0.06307,-0.06302,-0.06223,-0.06062,-0.06258,-0.06388,-0.06444,-0.06456,-0.06525,-0.06514,-0.06528,-0.06737,-0.06966,-0.06997,-0.07021,-0.06929,-0.06899,-0.06841,-0.06797,-0.06802,-0.06927,-0.06947,-0.07067,-0.07207,-0.07245,-0.0723,-0.07307,-0.07314,-0.07413,-0.07356,-0.07185,-0.07152,-0.07249,-0.07369,-0.074,-0.07267,-0.072,-0.07243,-0.07092,-0.07141,-0.07166,-0.07228,-0.07398,-0.07152,-0.07107,-0.06952,-0.06864,-0.06758,-0.0661,-0.06503,-0.06254,-0.05984,-0.05825,-0.05639,-0.05407,-0.05195,-0.04985,-0.04859,-0.04625,-0.04471,-0.044,-0.04476,-0.0481,-0.04909,-0.0492,-0.05017,-0.05413,-0.05483,-0.05526,-0.0564,-0.05786,-0.06065,-0.06181,-0.06307,-0.06211,-0.06644,-0.06694,-0.06435,-0.06409,-0.06186,-0.05978],[0.71056,0.70295,0.69678,0.6918,0.68595,0.67875,0.6718,0.66725,0.66503,0.66239,0.65969,0.65746,0.65695,0.65611,0.65436,0.65299,0.65221,0.65245,0.65017,0.64997,0.64948,0.64895,0.64865,0.64565,0.64382,0.64568,0.64647,0.64655,0.6451,0.64294,0.6455,0.64467,0.64304,0.63939,0.63522,0.63247,0.63015,0.62688,0.62582,0.62535,0.62409,0.62179,0.62058,0.61908,0.61605,0.61356,0.61096,0.60857,0.60473,0.60279,0.60008,0.59677,0.59125,0.58532,0.57813,0.57113,0.56174,0.54833,0.53436,0.51716,0.50077,0.48425,0.46269,0.44707,0.42689,0.40415,0.37887,0.35232,0.32559,0.29849,0.27011,0.24117,0.21271,0.18254,0.14923,0.11666,0.0846,0.05155,0.01833,-0.01553,-0.04917,-0.08222,-0.11911,-0.15222,-0.1936,-0.23258,-0.27144,-0.31119,-0.35146,-0.39378,-0.43314,-0.47141,-0.50768,-0.54144,-0.57651,-0.60787,-0.63501,-0.66052,-0.68126,-0.69691,-0.70962],[0.11439,0.11044,0.10511,0.10269,0.10032,0.09952,0.09814,0.09617,0.09614,0.0948,0.09289,0.09209,0.09114,0.09225,0.09317,0.09497,0.09623,0.0966,0.09984,0.09856,0.09726,0.09573,0.09759,0.1005,0.09903,0.10025,0.10374,0.10491,0.10556,0.10544,0.10632,0.10769,0.11192,0.11347,0.11447,0.11498,0.11467,0.11411,0.11471,0.11387,0.11619,0.11666,0.115,0.1181,0.12122,0.12292,0.12445,0.12699,0.12902,0.13144,0.13361,0.13602,0.13965,0.1441,0.14846,0.15301,0.1574,0.16717,0.17198,0.17738,0.18612,0.19223,0.20054,0.20767,0.21663,0.22425,0.23032,0.23409,0.23796,0.24129,0.24457,0.24552,0.24626,0.24437,0.24006,0.23524,0.2291,0.22351,0.21747,0.20934,0.20119,0.19237,0.18346,0.17526,0.16403,0.1579,0.15233,0.14426,0.14054,0.13533,0.12841,0.1232,0.12156,0.12217,0.12264,0.12158,0.12436,0.12368,0.12404,0.12155,0.11923],[16.09758,15.6395,15.78743,15.05356,14.91058,14.53906,13.78967,13.59625,13.27395,12.85774,12.65422,12.99435,12.36166,12.1327,11.77435,11.62122,11.11611,10.0084,9.74587,8.88223,8.19321,6.86865,6.02076,4.48364,3.41895,1.85237,1.22368,0.69107,0.11175,-0.98438,-2.09419,-3.97239,-4.65034,-4.66023,-5.20766,-5.86329,-7.08476,-8.25704,-9.09499,-10.16842,-10.2448,-10.80697,-11.30421,-11.90588,-12.59155,-13.25653,-14.01175,-14.39129,-15.18426,-15.95945,-16.48729,-17.04042,-17.28695,-17.13704,-16.79564,-16.29753,-15.52199,-14.26506,-13.23099,-11.38907,-9.80995,-8.40493,-6.47619,-5.32614,-3.95981,-2.13482,0.10562,2.13889,4.31278,6.63346,8.59605,10.40663,12.51341,14.61355,16.35573,17.78257,18.86479,19.79789,20.56306,21.45731,22.15771,22.31018,22.92323,23.45526,24.13836,24.75433,25.03578,25.41962,25.73599,25.67042,24.23064,21.67179,19.66469,19.29309,19.96555,19.14816,18.66238,18.74044,18.73894,18.42804,19.18073],[2.18898,1.94513,1.40749,1.19097,0.65521,0.43578,0.10468,0.18988,0.4272,0.31417,0.0365,-0.24022,-0.46654,-0.72624,-0.74903,-0.90081,-1.10229,-1.25306,-0.71135,-0.88701,-0.81071,-0.85956,-0.75988,-0.55979,-0.35918,-0.53822,-0.49561,-0.01164,-0.06474,-0.04197,0.57134,0.75283,0.74226,0.86857,0.81959,0.92308,0.8016,0.99739,1.01044,0.8241,0.56541,0.55138,0.67322,1.01328,1.27043,1.39593,1.38359,1.41231,1.46351,1.5051,1.62141,1.79095,1.84904,1.84535,2.05071,2.07768,2.26464,2.52353,3.30697,3.54467,4.7286,5.14713,5.72677,5.56247,5.6516,5.60298,5.66888,5.90602,5.98154,6.08076,6.31865,6.43443,6.57915,6.78314,6.90853,7.18727,7.24072,6.95971,6.66257,6.24527,6.06511,5.9155,5.87931,5.92795,5.66732,5.54856,5.17615,4.75131,4.73497,4.69151,3.66125,2.36982,2.52654,2.66127,2.56979,2.57634,2.23651,1.83341,1.58611,1.84046,1.46446],[4.90101,6.04663,6.8532,5.93059,4.15413,3.82803,3.98515,2.78604,2.65369,1.76843,3.83208,2.10006,-0.02958,-3.33842,-3.68895,-0.42368,-1.34616,1.13287,3.21253,2.53113,6.64338,6.05798,4.69901,2.9314,4.62353,5.86027,5.65462,6.91925,4.50735,4.69182,8.80294,8.84097,8.26413,7.8375,7.61224,7.93962,7.80359,8.72086,8.54181,9.12222,7.20805,9.99766,9.75551,10.49908,9.43897,10.64969,10.06246,8.28769,7.29075,7.79735,6.34597,7.23531,6.46822,7.33938,7.92676,9.691,7.41544,6.52238,7.44017,5.18385,2.50321,-0.09741,1.81508,1.56381,1.77071,1.95613,2.04348,1.89584,1.94921,2.16984,2.22324,2.1442,2.18864,2.42281,2.43884,2.19821,2.40197,2.96367,3.37499,3.98494,4.45354,5.17373,6.42296,7.18384,8.0519,8.94537,10.3423,11.09449,11.15189,12.28304,12.15638,3.91114,0.18709,0.62952,1.38783,4.09509,4.30984,5.78407,6.24085,6.04918,8.72721],[19.49959,19.24165,19.22849,18.16459,17.80485,17.48931,15.73918,15.2083,14.25606,13.82426,13.91804,14.22616,13.60404,13.50866,13.38338,13.59874,12.72754,11.09237,10.77741,9.81558,9.59765,8.3665,7.25756,5.48602,4.38985,2.66583,1.89127,1.45745,1.43418,0.58022,-0.75928,-2.4464,-2.24157,-1.70775,-2.65715,-3.43946,-4.91668,-5.99502,-6.6037,-7.18477,-7.18809,-7.59069,-7.82625,-8.35112,-9.30326,-9.52238,-10.51538,-11.28575,-12.46025,-13.44429,-13.67607,-14.23933,-14.92789,-14.46618,-13.7642,-13.66353,-13.17128,-12.02192,-11.17658,-9.05963,-7.57675,-6.632,-5.38632,-4.648,-3.55228,-2.05817,0.04143,1.85532,3.71473,5.73858,7.27888,8.86232,10.86617,12.93658,14.76116,16.21996,17.22335,18.05769,18.40923,19.22324,19.98164,19.93406,20.6365,21.12936,22.06031,23.14325,23.57312,24.08134,24.72446,25.11662,23.87852,21.52446,19.13737,18.7955,20.22783,18.90923,18.65389,18.6747,19.19052,17.99617,19.58608],[3.83427,4.44856,3.70959,3.95742,2.57577,2.27353,1.61831,1.69215,1.52304,1.4657,1.2871,-0.14406,-0.86501,-1.17873,-1.10602,-1.76032,-2.42516,-2.29257,-2.37336,-2.41384,-2.26789,-2.13757,-1.75872,-1.14837,-0.73478,-0.70976,-0.63145,-0.19205,-0.4565,-0.02025,1.0201,1.51151,1.53639,1.63938,1.65102,1.57492,1.76451,2.08506,2.21278,1.9273,1.31732,1.43157,1.5941,2.43851,2.95266,2.52973,2.26312,2.47682,2.5854,2.63337,2.79235,2.90619,3.34702,3.66514,4.24416,4.08287,4.37402,4.58469,4.85076,4.61013,5.47345,5.226,5.34084,4.90631,4.89575,4.43715,3.94497,3.74903,3.54155,3.22805,3.16031,3.03006,3.03604,3.15388,3.22406,3.71031,3.79603,3.67758,3.4347,3.35508,3.48427,3.70866,3.96001,4.28411,4.36362,4.57455,4.63955,4.47851,4.68247,5.07193,5.61081,5.66095,5.46992,5.41605,5.01793,5.50956,5.78644,4.73943,4.54228,5.56025,4.38382],[-3.19873,-3.93611,-1.98228,-4.67965,-3.77455,-3.67972,-4.97594,-6.13748,-6.12584,-7.95049,-7.19604,-5.47502,-7.24295,-10.23595,-10.26648,-5.1034,-5.25214,-3.25595,1.65041,1.67764,8.45804,7.08544,7.01739,4.90889,5.34528,5.82633,6.6039,8.84197,6.00706,6.9818,12.02626,8.89895,10.2,13.96798,15.97053,16.51132,15.56804,15.74715,16.86828,16.21105,13.84419,17.97255,18.67636,20.80226,20.32578,21.0663,20.04043,18.92023,17.19553,16.32704,14.56011,15.63305,15.56883,17.6699,20.27095,20.39932,20.28825,21.24029,21.16736,19.4866,16.59994,14.08639,15.99866,15.65471,15.61892,15.4323,15.05322,14.63034,14.27994,13.75534,13.09833,12.46906,11.88833,11.45269,10.81686,9.92055,9.28132,8.81165,8.28831,7.88334,7.55374,7.42256,7.41324,7.08723,6.98286,7.06268,7.42321,7.50484,7.1509,7.51243,4.87483,-5.89394,-10.69913,-9.98819,-8.04438,-7.19002,-9.08375,-5.81656,-5.29806,-7.00084,-0.63658],[-0.04499,-0.04662,-0.04867,-0.04873,-0.05116,-0.05404,-0.05676,-0.05979,-0.06134,-0.06369,-0.06755,-0.07213,-0.07565,-0.07745,-0.0792,-0.08067,-0.08188,-0.08307,-0.08353,-0.08423,-0.08498,-0.08527,-0.08466,-0.08496,-0.08636,-0.08641,-0.08568,-0.0836,-0.08275,-0.08343,-0.0802,-0.08297,-0.08249,-0.08043,-0.08072,-0.08046,-0.08032,-0.08026,-0.07995,-0.08082,-0.08147,-0.08159,-0.08114,-0.07897,-0.07868,-0.07852,-0.07715,-0.07695,-0.07617,-0.07436,-0.07332,-0.07184,-0.07021,-0.06818,-0.06572,-0.06488,-0.06268,-0.06097,-0.05912,-0.05521,-0.05174,-0.04987,-0.04574,-0.04504,-0.04391,-0.04181,-0.04123,-0.0393,-0.03813,-0.03719,-0.03484,-0.03437,-0.03387,-0.03124,-0.03017,-0.03026,-0.02836,-0.02954,-0.03046,-0.03122,-0.0309,-0.031,-0.03208,-0.032,-0.03151,-0.03142,-0.03189,-0.03293,-0.03261,-0.03357,-0.03448,-0.03463,-0.03534,-0.03357,-0.03228,-0.03165,-0.03197,-0.0341,-0.03559,-0.034,-0.03565],[0.97594,0.95806,0.94372,0.92609,0.91248,0.89747,0.87882,0.86189,0.84409,0.82586,0.80995,0.79843,0.78405,0.77203,0.76018,0.7511,0.73754,0.72241,0.71271,0.7003,0.69186,0.67689,0.66484,0.6511,0.63748,0.62414,0.61274,0.60231,0.58979,0.57824,0.56726,0.54878,0.54002,0.53534,0.52383,0.51274,0.49773,0.48459,0.47353,0.46057,0.44948,0.4401,0.43062,0.41804,0.40516,0.39311,0.37863,0.36589,0.35028,0.33378,0.31869,0.30171,0.28573,0.27186,0.25855,0.24033,0.22775,0.21462,0.19698,0.18205,0.16539,0.1487,0.13172,0.11579,0.09943,0.0838,0.07049,0.05659,0.04386,0.03125,0.01586,0.00312,-0.00717,-0.01743,-0.03108,-0.04411,-0.05931,-0.07615,-0.09335,-0.10933,-0.12339,-0.14123,-0.15568,-0.16826,-0.1795,-0.19053,-0.20531,-0.22051,-0.23317,-0.24736,-0.2666,-0.28504,-0.30223,-0.31641,-0.32442,-0.34333,-0.35573,-0.36602,-0.38057,-0.39851,-0.40849],[0.90251,0.90079,0.89863,0.90072,0.90169,0.90141,0.89953,0.90025,0.90032,0.89949,0.90313,0.90504,0.90557,0.90367,0.90146,0.90375,0.90446,0.90548,0.90431,0.90584,0.90795,0.91125,0.91203,0.91276,0.91593,0.91769,0.91611,0.91501,0.91317,0.91374,0.91316,0.9116,0.91653,0.91791,0.91758,0.91708,0.91829,0.91883,0.91575,0.91825,0.9149,0.91523,0.91487,0.91114,0.90846,0.9063,0.90582,0.90508,0.90213,0.90114,0.89862,0.89591,0.89531,0.89463,0.89228,0.8942,0.88946,0.88471,0.88013,0.8816,0.88093,0.87954,0.88125,0.8801,0.87648,0.87866,0.8787,0.87944,0.87857,0.87946,0.88288,0.88552,0.88885,0.8905,0.89142,0.89257,0.89749,0.89993,0.8997,0.89974,0.89992,0.89995,0.90098,0.89893,0.90109,0.9025,0.90552,0.90554,0.9037,0.90105,0.90273,0.90445,0.90437,0.89989,0.8957,0.89044,0.88968,0.88477,0.88299,0.87659,0.87549],[-21.45588,-20.42789,-18.97702,-17.83995,-16.7742,-16.06437,-15.26285,-13.61894,-11.75257,-9.96715,-8.1163,-6.31375,-4.974,-3.70791,-2.73418,-1.76653,-0.47454,0.57097,1.26583,2.18579,2.6777,3.43415,4.21408,4.07822,4.69436,5.20995,6.29648,7.26751,8.27074,8.46657,9.26776,9.85357,10.16035,10.30138,10.80095,11.3296,11.83281,11.96736,12.58777,13.13367,14.62028,15.02902,15.63917,16.7724,17.61928,18.3939,19.33786,20.52192,21.51832,22.87646,24.24764,25.79673,27.1948,28.72054,30.27135,32.58851,34.33222,36.31731,38.45408,40.41865,42.72937,44.78802,46.70789,48.57693,50.03875,51.3934,52.3788,52.83715,53.17554,53.73981,54.14973,53.34036,52.6991,51.5482,49.82421,47.56214,45.97422,44.01813,41.62942,39.37545,36.44263,33.78375,30.56262,27.53087,23.60945,19.8056,16.51591,13.4293,9.44613,5.09278,0.92429,-4.49857,-9.33956,-12.74023,-15.9956,-18.80927,-21.55789,-23.79286,-24.76123,-24.96246,-24.46581],[-1.70565,-1.04243,-0.61501,-0.36527,-0.19519,-0.07525,-0.13749,-0.07666,0.20395,0.34914,0.43626,0.73559,1.12205,1.15358,1.33939,1.44666,1.32069,1.37268,2.11069,2.19402,2.33286,2.32128,2.45928,2.96448,3.09528,2.71487,2.57876,2.78194,2.49836,2.63802,2.80648,3.10179,2.68577,2.47401,2.42845,2.6361,2.5345,2.83165,2.85994,2.78834,2.41136,2.38585,2.28288,2.12498,2.29899,2.43199,2.10895,2.10057,1.8927,1.76164,1.98712,2.00689,1.69068,1.21047,1.01555,1.14385,1.09807,1.00616,1.77446,1.39663,2.10494,2.19441,1.97467,2.05849,1.97058,1.85292,1.95134,2.07229,2.16636,2.32587,2.67075,3.11372,3.46876,3.59294,3.90781,4.49045,4.68994,4.75863,4.85343,4.74513,4.57213,4.29343,3.91959,3.77386,3.46664,3.18019,2.2985,1.93931,1.77929,1.68312,0.52546,-1.25805,-1.15047,-1.46107,-1.58905,-2.31309,-2.69791,-2.4351,-2.44576,-2.09475,-1.94761],[-7.9926,-7.47882,-7.08574,-7.54735,-7.99102,-7.06062,-6.92715,-6.50532,-7.07976,-7.27009,-5.87645,-6.94384,-8.19502,-9.78286,-9.99672,-8.54226,-9.21063,-7.93202,-7.06598,-7.2258,-5.48503,-5.69524,-6.63782,-8.00441,-7.0666,-6.54311,-6.75622,-6.12246,-7.78436,-7.84048,-5.49085,-6.1588,-7.36361,-8.26374,-9.02247,-9.59282,-9.67383,-9.51786,-9.4883,-9.56296,-10.92557,-9.71874,-10.02006,-9.81062,-10.79591,-10.57717,-11.23339,-12.62398,-13.56521,-13.36808,-14.68488,-14.86167,-15.58098,-15.50852,-15.32296,-14.18434,-16.04732,-15.98764,-15.0833,-15.9495,-17.63958,-19.32924,-19.5842,-19.46392,-19.16475,-18.87127,-18.78197,-19.20486,-19.24222,-19.02726,-19.13362,-19.53168,-19.72456,-19.84764,-20.4388,-21.80144,-22.63088,-22.57735,-22.91223,-22.911,-23.17789,-22.84819,-21.68794,-21.35808,-21.29208,-20.88836,-20.15684,-20.26523,-21.26052,-21.67342,-20.71144,-23.30205,-24.58321,-22.8895,-22.92544,-20.18236,-19.50561,-19.53973,-18.63725,-17.74471,-16.69628],[-5.37693,-4.85545,-3.26108,-2.85752,-1.89152,-1.54421,-1.46635,-0.03497,1.49711,2.86972,4.49688,6.65544,7.39214,8.42879,9.05726,9.85931,10.63746,10.57377,10.91253,10.99598,10.61969,10.08772,10.05887,8.42315,7.86787,6.79985,7.27505,7.57482,8.16727,7.24239,6.58932,5.22622,4.96539,5.13948,5.11996,4.92848,4.25623,3.0901,2.88243,2.35804,3.97029,3.65104,3.77423,4.22041,4.37936,4.35123,4.64408,5.5679,5.86868,6.4209,7.32924,8.23128,9.46772,11.12591,12.96699,15.57903,18.29199,21.60571,24.55639,28.65771,32.85498,36.62138,40.33353,43.39191,46.21907,49.39318,52.63918,55.17686,57.70859,60.61058,63.03534,64.09174,65.60567,66.57568,66.63481,65.89785,65.40045,64.29994,62.59843,61.11177,58.77023,56.11444,53.28441,50.62193,47.16075,43.75335,40.49021,37.64838,33.9389,29.24445,24.0277,17.00892,10.32779,6.53612,3.93776,0.32652,-2.85258,-4.96024,-5.88875,-6.46656,-5.14744],[0.01512,0.38764,0.40383,0.5318,0.32308,0.25918,-0.15086,0.13617,0.66912,0.76839,0.76104,0.74521,0.66008,-0.06026,0.01642,0.49401,-0.01345,0.34736,2.02369,1.80807,2.77635,2.54713,2.54387,2.84158,3.37861,2.89022,2.81429,3.70406,3.10828,3.19388,4.43704,4.70208,4.18104,4.0761,3.95659,4.27421,3.94979,4.34372,4.34477,4.03779,3.50044,3.62443,3.6465,3.96796,4.34169,4.70626,4.36414,4.35161,4.12703,4.16022,4.42813,4.85418,4.58826,4.48386,4.8046,5.82974,5.59203,5.77797,7.90758,6.99876,7.43357,6.2784,7.51106,7.18134,7.16105,6.98921,7.01841,7.00852,7.01761,7.20942,7.52881,7.86991,8.19601,8.53281,8.90775,9.46094,9.91637,10.46766,10.93024,11.25736,11.52552,11.88115,12.57505,13.07547,13.22234,13.38063,12.97911,12.537,11.99437,11.90767,8.85035,2.27691,1.26114,1.29563,1.06092,0.27943,-0.67098,-1.11855,-1.51456,-0.95332,-1.28412],[-13.07654,-13.66713,-14.00609,-13.52971,-12.16386,-10.89848,-10.91374,-9.29169,-9.72126,-9.02057,-9.69324,-9.05889,-8.2237,-6.58918,-6.47107,-8.27833,-8.09135,-9.27624,-10.35689,-9.88134,-12.16943,-11.81525,-11.40092,-10.99041,-11.70264,-12.43303,-12.43515,-12.99051,-12.25622,-12.50414,-14.18226,-14.90273,-15.54062,-15.99729,-16.53625,-17.4306,-17.40183,-18.18133,-17.97731,-18.65268,-18.0828,-19.66852,-19.71616,-20.2109,-20.11387,-21.0946,-21.15212,-20.73727,-20.66756,-20.94808,-20.77147,-21.76382,-21.65628,-22.34543,-22.58254,-22.94161,-22.36907,-21.11258,-20.453,-18.78991,-17.17181,-16.1766,-17.26561,-16.77146,-16.30983,-15.88684,-15.51443,-15.43596,-15.22518,-14.78873,-14.5061,-14.67341,-14.62783,-14.57655,-15.05168,-16.12174,-17.02845,-17.57344,-18.53237,-19.35131,-20.28469,-20.80575,-20.79193,-21.3063,-22.57476,-23.46863,-24.59786,-26.0817,-27.79313,-30.02823,-30.2617,-26.3157,-24.34701,-23.19906,-24.13634,-24.26149,-23.9233,-25.46361,-25.0122,-23.96442,-25.52323],[-0.06134,-0.06116,-0.05919,-0.05763,-0.05606,-0.0573,-0.05754,-0.06121,-0.06453,-0.06604,-0.06782,-0.07033,-0.07216,-0.07202,-0.0736,-0.07394,-0.07364,-0.07371,-0.07821,-0.0776,-0.07892,-0.07885,-0.07898,-0.08078,-0.08367,-0.08239,-0.08198,-0.08351,-0.08227,-0.08311,-0.08447,-0.0886,-0.08804,-0.08693,-0.08685,-0.08736,-0.08631,-0.08772,-0.0875,-0.08698,-0.0857,-0.08572,-0.08618,-0.08654,-0.08817,-0.08896,-0.08749,-0.08751,-0.08711,-0.08561,-0.08543,-0.08522,-0.08403,-0.08197,-0.08104,-0.08041,-0.0796,-0.07982,-0.08382,-0.08169,-0.08704,-0.08829,-0.08848,-0.08655,-0.08608,-0.08362,-0.08353,-0.08337,-0.08276,-0.08255,-0.08198,-0.08236,-0.08294,-0.08182,-0.08168,-0.08384,-0.08233,-0.08143,-0.08015,-0.0778,-0.07615,-0.07514,-0.07595,-0.07623,-0.0738,-0.07283,-0.07053,-0.0684,-0.06796,-0.0686,-0.06183,-0.05234,-0.05422,-0.05345,-0.05148,-0.0509,-0.04868,-0.0478,-0.04744,-0.04775,-0.04659],[0.85729,0.84267,0.82724,0.81489,0.80229,0.78996,0.77674,0.76122,0.74576,0.73056,0.71613,0.70213,0.69237,0.68202,0.6728,0.66484,0.65499,0.64799,0.64022,0.63419,0.63083,0.62568,0.61993,0.61762,0.61195,0.6103,0.6036,0.59714,0.58896,0.5856,0.58291,0.57845,0.57473,0.57013,0.5627,0.55649,0.55055,0.54608,0.54122,0.53617,0.52565,0.5204,0.51456,0.50638,0.4985,0.49128,0.48229,0.4723,0.46242,0.45149,0.44019,0.42715,0.41293,0.39798,0.38222,0.36043,0.34227,0.32005,0.29484,0.26645,0.23811,0.21104,0.17978,0.15536,0.12886,0.09967,0.06971,0.04069,0.01183,-0.01794,-0.04777,-0.07376,-0.09935,-0.12472,-0.1508,-0.17387,-0.19668,-0.22013,-0.24276,-0.26506,-0.28401,-0.30294,-0.3216,-0.33781,-0.35377,-0.36901,-0.3858,-0.4037,-0.4185,-0.43227,-0.44197,-0.44308,-0.44619,-0.45776,-0.47051,-0.48366,-0.49267,-0.50354,-0.5181,-0.53382,-0.54915],[0.49134,0.48862,0.48665,0.48725,0.48788,0.48689,0.4836,0.484,0.48351,0.48198,0.48527,0.48775,0.48726,0.48501,0.48225,0.48432,0.48431,0.48384,0.48226,0.48276,0.48411,0.48611,0.48618,0.48582,0.48846,0.48965,0.48798,0.48677,0.48493,0.48553,0.48522,0.48442,0.48971,0.49111,0.49113,0.49111,0.49334,0.49508,0.49294,0.49676,0.49349,0.49458,0.49495,0.49216,0.4906,0.48959,0.49042,0.49039,0.48895,0.48953,0.48813,0.48666,0.48661,0.4856,0.48255,0.48342,0.47714,0.47006,0.46393,0.46257,0.46037,0.45759,0.45784,0.4557,0.45131,0.45275,0.45254,0.45375,0.45386,0.45646,0.46201,0.46695,0.47352,0.47899,0.48348,0.48798,0.49546,0.49995,0.50143,0.50352,0.50551,0.50586,0.50862,0.50816,0.51219,0.51542,0.51908,0.52007,0.51924,0.51632,0.51307,0.50675,0.50152,0.49611,0.49358,0.4863,0.48424,0.47942,0.47758,0.4705,0.47113],[-3.74417,-4.07364,-3.77532,-3.5219,-3.07104,-3.09107,-2.00874,-1.68744,-1.04704,-1.01421,-1.24657,-1.10459,-1.02883,-1.14744,-1.3971,-1.80075,-1.42264,-0.88282,-0.9682,-0.90103,-1.47329,-1.53613,-1.30311,-1.03847,-0.97993,-0.81474,-0.6749,-0.77393,-1.33721,-1.56195,-1.29321,-1.51474,-2.34879,-2.79464,-2.33586,-2.22783,-1.9748,-2.05202,-2.24093,-2.8009,-2.95289,-3.09169,-3.32536,-3.2547,-2.89984,-3.43342,-3.26403,-2.84286,-2.46549,-2.27517,-2.55288,-2.53142,-2.01712,-2.25491,-2.44418,-2.11703,-1.71011,-1.47588,-1.22443,-1.47097,-1.12804,-0.69269,0.05688,0.3787,0.66239,0.90144,0.95308,1.15431,1.43811,1.65727,2.04051,2.22726,2.31015,2.32925,2.21983,2.20665,2.21877,2.20608,2.51091,2.50164,2.38879,2.5321,2.35126,2.31072,1.99133,1.46401,1.24865,1.09665,0.73592,0.21609,-0.1659,-0.48384,-0.15256,-0.16882,-0.80004,-0.46756,-0.80452,-0.498,-0.95824,-0.34247,-0.84747],[1.17811,0.97237,0.7631,0.73114,0.6087,0.50789,0.99054,0.8962,1.11321,1.20674,1.4409,1.77369,2.06656,2.04014,1.86096,1.92558,2.14632,1.85737,1.92352,1.64964,1.1331,1.11583,0.69489,0.39884,0.31511,0.17568,0.10396,0.1321,0.3477,-0.03435,-0.41182,-0.75075,-0.73291,-0.57241,-0.42646,-0.12104,-0.27956,-0.33534,-0.21577,-0.19609,0.09124,0.19107,0.31662,0.11732,0.14202,0.63322,0.98318,1.06309,1.07134,0.90269,0.82603,1.00238,0.92729,0.86313,0.87566,0.6351,0.95832,1.16056,1.25385,1.31212,1.25811,1.6944,1.8567,1.92585,1.74095,1.76477,1.81468,1.84061,1.72684,1.75936,1.82522,1.83874,1.71177,1.57403,1.48173,1.23531,1.29787,1.34127,1.53347,1.46044,1.3766,1.31484,1.44871,1.56845,1.60833,1.63466,1.65917,1.71672,1.72058,1.70188,1.16358,0.61246,0.84839,0.87792,1.01722,0.94489,1.033,1.02737,1.06375,0.59806,0.42969],[8.16996,10.23035,9.08942,10.9298,8.13143,7.71441,9.03029,9.00563,8.77538,9.71204,11.00414,7.36947,6.92115,6.60515,6.31964,4.34805,3.52203,4.10783,1.22473,0.58067,-2.03234,-1.20255,-2.42627,-2.02392,-0.74949,0.02711,-0.95429,-1.9266,-1.51017,-2.28714,-3.2323,-0.08786,-1.96558,-6.14966,-8.38766,-8.59232,-7.8183,-7.09911,-8.40667,-7.16935,-6.67704,-8.01978,-8.96077,-10.396,-11.00768,-10.45207,-9.96411,-10.62705,-9.90425,-8.55162,-8.25016,-8.40494,-9.16687,-10.44258,-12.4879,-10.86032,-12.98748,-14.78837,-13.72214,-14.24708,-14.00499,-14.02562,-14.00236,-13.91691,-13.70201,-13.36055,-12.95336,-12.73981,-12.40943,-11.76464,-11.1398,-10.68228,-10.15028,-9.57203,-9.00104,-8.34531,-7.55435,-6.54796,-5.6588,-4.61654,-3.78304,-2.85743,-1.59899,-0.50306,0.49618,1.33964,2.44829,3.15193,3.5956,4.46287,7.41461,10.3031,11.21937,10.90827,9.67143,11.59232,13.78473,11.89522,11.84812,13.52813,9.78635]],[\"S1\",\"Day1\",\"2022_04_01_09_24_03\",[86.98809,86.70467,85.15254,83.75258,82.66077,80.9549,78.27718,76.71164,75.2611,74.48684,73.85501,72.50821,72.22018,72.30811,71.61082,71.51301,70.45836,70.84086,71.12352,71.20494,70.56581,70.51585,70.5983,70.55963,70.90533,70.40808,69.73529,69.14126,69.45496,70.28783,69.30846,70.14004,68.42575,68.26263,67.91235,67.12035,67.83137,67.61192,67.48727,67.35173,67.66579,67.81994,67.3502,66.49918,66.01183,64.24671,63.89654,63.4438,62.52195,61.18618,58.47432,55.825,53.95902,51.87505,49.67551,46.66541,42.42583,37.81398,32.93645,27.71327,22.31097,14.52067,6.02895,-0.53473,-5.37791,-9.02386,-12.92563,-15.231,-15.66319,-14.17702,-11.3608,-9.90764,-6.5826,-3.98838,-0.32524,3.16707,5.65498,10.42406,13.99693,18.33338,23.99259,29.08937,32.16212,35.81864,39.65018,44.91526,49.64724,53.29601,57.88021,62.14925,66.03153,69.95471,73.90289,78.32417,81.33053,84.69074,87.15867,88.21873,89.3039,89.86456,90.0313],[-5.52215,-6.61476,-7.6875,-7.97408,-7.31872,-7.05068,-4.86523,-4.12262,-3.89884,-3.03108,-2.76098,-2.57671,-3.31357,-3.55735,-3.15206,-2.24894,-1.8403,-2.20833,-2.12198,-2.46003,-2.42581,-2.23481,-2.20301,-2.51345,-2.74067,-2.73751,-2.27837,-1.72902,-1.63882,-2.4249,-3.16217,-2.44104,-3.07323,-3.58779,-3.90326,-4.16899,-3.23102,-3.41899,-3.15193,-3.06999,-2.51569,-3.19676,-2.97318,-2.92175,-2.98795,-4.342,-5.88843,-6.05858,-6.07595,-5.57308,-5.37962,-4.75102,-4.17936,-3.16409,-2.97986,-2.73261,-2.77412,-2.65659,-2.84292,-3.95312,-3.38808,-1.9988,0.88737,2.63934,3.37532,3.99786,4.09284,3.93024,3.69161,4.31527,3.38576,2.19739,-0.05855,-0.99386,-2.77208,-5.27863,-6.03085,-8.09429,-10.12605,-10.9694,-12.11903,-13.19383,-14.22293,-15.06146,-15.55239,-16.14692,-14.98345,-15.25343,-16.37318,-17.43378,-17.66377,-15.89968,-15.6986,-14.15403,-12.72587,-12.33816,-11.98919,-10.76687,-8.71203,-7.48026,-6.309],[-11.18571,-15.98625,-15.4956,-15.62767,-16.08473,-14.7254,-12.70135,-12.0903,-9.94491,-7.32167,-5.0843,-4.69315,-4.07791,-3.51395,-3.28947,-4.83471,-6.15979,-5.55361,-6.15715,-5.37147,-5.70761,-5.8397,-5.90054,-6.73877,-5.38607,-5.01926,-4.72648,-5.88734,-6.61933,-5.10345,-8.3801,-9.9127,-8.11295,-6.89838,-7.04567,-7.39543,-5.504,-4.61278,-4.63366,-4.0987,-4.53571,-5.54416,-5.87204,-5.02337,-5.69358,-7.95391,-7.0304,-5.54063,-4.92808,-4.57051,-5.04881,-5.30942,-5.26194,-5.50764,-5.84097,-6.4647,-6.47641,-8.23284,-9.30363,-12.24875,-11.63113,-12.77745,-14.79049,-14.69521,-17.70858,-19.50936,-19.52579,-20.9104,-23.25579,-19.93555,-15.90702,-13.17033,-14.14287,-20.13729,-21.32167,-23.20194,-26.77901,-28.46776,-26.98065,-29.41154,-24.48637,-21.3061,-21.98795,-21.00812,-21.98956,-21.16718,-21.51969,-19.49198,-18.41268,-16.1426,-16.80849,-14.40309,-13.07347,-12.06011,-11.16544,-11.83009,-12.28296,-12.20454,-11.75375,-7.47652,-6.79397],[13.7095,14.42285,13.01969,11.70273,10.55935,8.54489,5.09576,3.31959,1.58804,0.44604,-0.37548,-1.76004,-2.04865,-1.98951,-2.71861,-2.76869,-3.77962,-3.4006,-3.08891,-3.02824,-3.64911,-3.70568,-3.62288,-3.57666,-3.30484,-3.82969,-4.54962,-5.12226,-4.77475,-3.96414,-4.62853,-3.75189,-5.54215,-5.7566,-6.05749,-6.79139,-6.33786,-6.60976,-6.75054,-6.92613,-6.61886,-6.34465,-6.80856,-7.72477,-8.15647,-9.59675,-9.89445,-10.52817,-11.52223,-12.92255,-15.59506,-18.24861,-20.16325,-22.2945,-24.48437,-27.4698,-31.70516,-36.19211,-40.95113,-45.69326,-51.25761,-59.20855,-68.17197,-75.20174,-80.1636,-83.97687,-87.91085,-90.12337,-90.37018,-89.21973,-86.20128,-84.49551,-80.60548,-77.2067,-72.76602,-68.07882,-64.41046,-58.36253,-54.38658,-48.90711,-44.51459,-40.16242,-36.57618,-33.04243,-28.72461,-23.61199,-19.05037,-16.05012,-11.59924,-7.93816,-3.78174,-0.97071,2.51572,6.46165,9.0287,12.51786,15.05083,15.92399,16.60084,16.27283,16.24022],[9.22715,13.4649,12.67228,12.70928,13.34273,12.13654,10.86337,10.4921,8.50253,6.22916,4.15329,3.82729,3.03611,2.42815,2.32197,4.05225,5.43771,4.75469,5.35859,4.51116,4.84368,5.02259,5.08981,5.81093,4.44881,4.09725,3.9401,5.20585,5.93444,4.26291,7.209,8.8791,6.97688,5.66956,5.72302,5.98518,4.42901,3.52126,3.61403,3.12204,3.69258,4.4764,4.85257,4.05107,4.6769,6.47292,5.15776,3.68765,3.09718,2.89286,3.40413,3.82549,3.93746,4.45013,4.82088,5.48764,5.48762,7.20688,8.18285,10.6926,10.26156,11.75173,14.48385,14.86244,17.95915,19.85608,19.89676,21.18843,23.38442,20.34876,16.22607,13.2762,13.60212,19.09179,19.69333,20.70403,23.79904,24.66118,22.53768,24.44216,19.53439,16.25388,16.50327,15.3168,16.01835,15.06463,15.80509,13.88053,12.51519,10.10845,10.62758,9.05092,7.90799,7.45492,7.07636,7.80909,8.33867,8.63772,8.83378,5.13606,4.81499],[-8.40823,-10.91115,-11.80979,-12.12916,-11.63194,-10.9519,-8.21064,-7.3092,-6.47889,-4.90209,-4.02919,-3.74465,-4.28835,-4.37061,-3.91944,-3.46691,-3.43269,-3.62316,-3.70425,-3.81653,-3.87513,-3.72668,-3.71255,-4.24168,-4.09192,-3.98833,-3.46599,-3.25093,-3.36328,-3.70981,-5.32282,-5.05277,-5.16256,-5.32433,-5.67044,-6.02392,-4.59632,-4.53534,-4.28326,-4.0593,-3.64304,-4.57479,-4.44853,-4.16733,-4.41441,-6.34541,-7.58164,-7.33256,-7.1812,-6.59932,-6.54426,-6.00961,-5.44539,-4.53324,-4.44656,-4.37863,-4.42173,-4.79279,-5.27255,-7.1893,-6.46227,-5.42988,-3.15788,-1.38208,-1.47339,-1.33126,-1.23876,-1.78817,-2.69858,-1.12712,-0.96523,-1.40759,-3.9117,-6.60196,-8.78082,-11.92966,-13.99468,-16.73507,-18.22821,-20.03469,-19.27617,-19.11159,-20.37205,-20.82652,-21.66059,-21.93291,-20.93749,-20.47165,-21.17766,-21.42276,-21.86373,-19.39594,-18.78173,-16.99574,-15.35257,-15.18048,-14.98193,-13.78281,-11.66145,-9.24134,-7.92076],[-12.25956,-12.51269,-11.97772,-11.98182,-12.22595,-11.97206,-13.10128,-13.2969,-12.5726,-10.87255,-9.14356,-8.73446,-6.91497,-5.12069,-4.77893,-4.31007,-4.90689,-3.39309,-2.50409,-1.63887,-1.70714,-0.91098,-0.06116,0.14786,1.11184,0.81592,0.4388,0.70016,1.43796,3.16231,2.05084,2.13449,0.91175,2.12319,2.20544,2.28972,3.00323,3.41108,3.9537,4.68883,5.39421,6.54625,7.02572,7.34363,7.54847,6.2654,7.44092,8.05643,8.35662,8.19435,6.52601,4.94888,4.34302,3.81889,3.62317,2.1921,-0.3192,-3.14995,-5.81845,-8.44811,-11.09313,-16.1921,-23.71743,-29.09282,-33.03793,-35.74517,-38.48737,-40.10058,-40.62395,-39.59597,-35.38313,-33.44768,-29.70362,-28.4115,-25.65323,-23.46667,-23.47943,-21.18568,-18.54555,-16.50483,-12.86022,-9.74955,-9.96739,-9.01166,-8.9516,-6.9603,-6.23672,-6.51252,-5.29509,-4.67627,-4.80406,-4.31997,-3.88161,-3.85323,-4.47213,-4.57777,-4.91234,-6.16798,-6.75161,-6.70723,-6.83838],[6.00305,9.66598,8.55006,8.30963,8.91201,7.83628,6.0945,5.29444,3.60258,2.04585,0.28214,-0.2626,-0.60823,-0.90691,-0.78644,1.44958,2.37165,1.77496,2.86698,2.32115,2.74857,3.255,3.48833,4.25339,2.8133,2.35355,2.4542,4.28757,4.75689,3.25326,6.20047,8.04106,5.14994,3.69137,3.30731,3.66687,2.43004,1.6617,1.72417,1.29356,2.2197,3.23043,3.8498,3.31181,3.76513,4.77316,3.42663,2.18076,1.33908,1.02809,1.43881,1.8144,1.96372,2.62554,3.29197,3.70271,3.59105,4.93753,5.66457,7.63301,6.86392,8.13822,10.47738,10.88683,13.02954,14.99738,15.1275,15.22677,16.66559,14.24728,10.77278,8.28742,8.31097,12.97114,12.77467,12.98979,15.44537,15.96074,14.51805,17.06556,12.69824,10.41997,10.5415,9.69693,11.40401,11.87526,14.00224,12.42253,11.73052,9.79798,10.72057,9.75442,9.20341,8.97798,8.73031,9.34561,9.90937,9.94142,9.91647,6.19722,5.67845],[14.59385,15.13753,14.89639,15.23727,14.94603,14.06525,14.52283,16.11718,16.45573,16.25443,16.54182,16.83272,16.90936,17.11695,17.43611,16.71819,16.64264,16.49992,15.84768,15.6622,15.97739,15.58664,15.28732,13.37263,12.27595,12.02153,11.92363,11.88498,11.83609,11.67014,11.7722,12.53845,11.55889,10.38199,11.01681,10.70685,10.85984,10.8785,10.05218,9.79714,9.56997,8.80423,8.24801,7.51954,7.24988,5.75217,5.70979,6.0326,5.4983,4.70207,4.75708,5.24766,5.2759,5.33909,4.93079,5.87541,5.0739,4.79892,4.22645,3.1275,2.5912,3.16365,4.26714,4.83603,6.16353,6.11125,5.88931,6.68314,7.09329,8.70858,9.05482,7.3315,5.76702,5.25432,4.58682,3.4157,3.8433,4.27309,2.90493,3.74428,3.821,3.63211,3.37574,2.96104,2.48647,1.93687,1.92528,2.02582,1.61469,1.38007,1.43729,2.0621,1.98425,2.26472,3.20127,4.2544,4.98909,5.20335,5.48077,5.99295,6.74674],[63.28547,64.10804,64.29691,64.24976,64.15652,64.04367,62.46523,62.0837,62.32132,63.57307,64.7996,65.03349,66.75053,68.44177,68.78654,69.94823,69.61874,70.96719,72.18903,72.90701,72.94883,73.8913,74.81718,75.20917,75.85305,75.46201,75.1076,75.75779,76.59509,77.99828,77.52599,78.0863,76.14388,77.03397,77.05239,77.20491,77.67792,77.94571,78.51195,79.1814,80.0443,81.35839,81.92307,82.14617,82.40453,81.19135,82.20972,82.70103,82.90842,82.72626,81.09454,79.54648,78.95715,78.4982,78.35529,76.99825,74.44757,71.73774,69.10117,66.55006,63.78114,58.86069,51.70803,46.47376,43.07237,40.66278,37.89825,36.4739,36.31806,37.2141,40.79225,42.0773,45.65757,47.50933,50.1181,52.10004,52.48948,54.96007,57.07705,59.63791,62.80458,65.56668,65.33719,66.14384,66.28475,68.21895,69.12927,68.73029,69.81563,70.25133,70.19876,70.7089,71.09503,71.13998,70.63297,70.7203,70.55671,69.33385,68.78504,68.4029,68.25558],[15.62967,17.03521,16.54084,16.81112,16.67476,15.57037,15.58453,16.91989,16.81016,16.20729,16.00093,16.13037,16.10661,16.22148,16.56182,16.49176,16.66655,16.36914,16.03307,15.70935,16.12611,15.88346,15.65572,14.01007,12.57601,12.21092,12.14354,12.58411,12.65836,12.10905,12.96244,14.15259,12.49349,10.98112,11.49334,11.28838,11.11201,10.92558,10.14623,9.78569,9.81286,9.34152,8.96736,8.12498,7.98381,6.80442,6.41202,6.39387,5.65587,4.80557,4.96761,5.54066,5.60731,5.84369,5.62604,6.64373,5.84262,5.93031,5.56926,5.0257,4.31289,5.18947,6.84133,7.48505,9.26519,9.68747,9.5077,10.27742,10.98866,11.95825,11.47466,9.21868,7.72577,8.39537,7.71436,6.66335,7.66582,8.19011,6.56459,7.97095,6.95645,6.22537,6.00736,5.39882,5.38341,4.98347,5.51324,5.20731,4.64088,3.91955,4.21276,4.55693,4.34028,4.54995,5.37894,6.5427,7.38529,7.59755,7.85694,7.4038,7.9955],[-2.01196,-5.58074,-4.50693,-4.17975,-4.86145,-3.99153,-2.122,-0.90002,0.89599,2.40978,4.2557,4.88517,5.25269,5.61208,5.58571,3.1371,2.18934,2.74932,1.47166,1.96852,1.62618,1.01189,0.69454,-0.57837,0.55478,0.94069,0.81493,-1.00761,-1.48482,-0.04175,-2.93422,-4.57534,-1.9457,-0.8157,-0.26972,-0.70635,0.55223,1.31097,1.02666,1.3786,0.41126,-0.78173,-1.5342,-1.20126,-1.71409,-3.08846,-1.79058,-0.49632,0.17771,0.26516,-0.11781,-0.34981,-0.48719,-1.11175,-1.86576,-2.01531,-2.11811,-3.49669,-4.35132,-6.54523,-5.93794,-7.02726,-9.01988,-9.27896,-11.05971,-13.00747,-13.18781,-13.10326,-14.43776,-11.67208,-8.14216,-6.11512,-6.53173,-11.21665,-11.18618,-11.67935,-13.97863,-14.38358,-13.29174,-15.58557,-11.30745,-9.12132,-9.30711,-8.58986,-10.36762,-10.96305,-13.03172,-11.47196,-10.90413,-9.09128,-9.97025,-8.87464,-8.36075,-8.07011,-7.59084,-7.92144,-8.28707,-8.26501,-8.17132,-4.41213,-3.71156],[0.0957,0.09168,0.08779,0.08547,0.08375,0.0823,0.08215,0.0832,0.08505,0.08686,0.08521,0.08438,0.08327,0.08322,0.08317,0.08562,0.08657,0.08508,0.08569,0.08505,0.08507,0.08527,0.0851,0.08481,0.08393,0.0837,0.08504,0.08698,0.08645,0.08489,0.08664,0.08799,0.08681,0.08415,0.08234,0.08129,0.083,0.08285,0.0829,0.08204,0.08394,0.08341,0.08411,0.08617,0.08589,0.08371,0.08065,0.08016,0.07852,0.07914,0.07999,0.08149,0.08229,0.08352,0.08503,0.08546,0.08513,0.08392,0.08382,0.08166,0.08325,0.08678,0.09228,0.09468,0.09756,0.10056,0.10163,0.10094,0.1003,0.10255,0.10065,0.09757,0.09437,0.09304,0.09038,0.08645,0.08803,0.08691,0.08519,0.08639,0.08541,0.08626,0.08782,0.0897,0.09393,0.09717,0.10284,0.10683,0.10774,0.1089,0.10993,0.1138,0.116,0.11653,0.11878,0.11844,0.119,0.11926,0.11861,0.11773,0.11618],[1.36381,1.35879,1.35398,1.34833,1.34127,1.33424,1.326,1.32167,1.31683,1.31451,1.31148,1.30905,1.3094,1.30931,1.30617,1.3068,1.30598,1.30766,1.30825,1.3068,1.30734,1.30767,1.30667,1.30676,1.30626,1.30495,1.30374,1.30641,1.30859,1.30846,1.30884,1.30648,1.30021,1.30242,1.30193,1.30128,1.29717,1.29578,1.29537,1.29454,1.29253,1.29442,1.29409,1.29328,1.29002,1.2874,1.28739,1.28659,1.28409,1.28109,1.27578,1.27084,1.26737,1.26301,1.25931,1.25165,1.24237,1.23157,1.21952,1.20703,1.19274,1.17426,1.15637,1.13394,1.11109,1.08982,1.06615,1.04041,1.01509,0.98718,0.96245,0.93414,0.90605,0.87895,0.84935,0.82064,0.78852,0.75952,0.72981,0.69598,0.66198,0.62984,0.59018,0.55396,0.5174,0.48432,0.44692,0.40768,0.37152,0.33146,0.29356,0.26065,0.22492,0.18901,0.15525,0.12622,0.09884,0.07304,0.05221,0.03267,0.01756],[0.12975,0.12493,0.12209,0.11767,0.11371,0.11287,0.1103,0.10787,0.10479,0.1017,0.10031,0.10166,0.10157,0.10053,0.10073,0.10125,0.10248,0.10178,0.10066,0.09958,0.1018,0.10269,0.10232,0.10198,0.1001,0.10158,0.10337,0.10613,0.10628,0.10348,0.10681,0.10504,0.10343,0.1044,0.10524,0.10744,0.10691,0.10635,0.10695,0.10633,0.10686,0.10854,0.10895,0.11005,0.10967,0.11391,0.11635,0.1192,0.12122,0.12307,0.12549,0.13031,0.13429,0.13729,0.14234,0.14782,0.15414,0.16067,0.16895,0.17528,0.18343,0.19425,0.20338,0.21044,0.21893,0.22839,0.23641,0.24514,0.251,0.25062,0.25429,0.25521,0.25958,0.26107,0.25567,0.24989,0.24473,0.2361,0.22706,0.21973,0.21242,0.20454,0.19396,0.18525,0.17594,0.16529,0.15436,0.14645,0.13919,0.13116,0.12528,0.12234,0.12009,0.1183,0.11657,0.11609,0.11718,0.11925,0.12045,0.12077,0.11968],[19.39317,18.72838,19.00311,19.18798,18.63216,19.09377,19.27847,19.1148,19.30512,18.63973,17.94298,17.69712,17.42952,16.76588,16.87987,14.81605,13.70633,12.29863,11.16524,10.2709,9.14764,8.82772,8.73238,7.62177,5.98172,4.13271,2.78249,2.28359,0.99779,-1.38403,-1.22987,-2.82278,-4.30023,-4.66401,-5.84339,-6.26631,-7.04589,-8.13522,-9.28188,-10.21952,-11.16769,-12.1826,-12.65142,-13.27299,-14.36939,-15.12278,-15.86281,-17.01411,-17.66189,-18.26634,-18.68915,-19.22933,-19.50666,-19.54265,-19.54666,-18.71607,-19.02951,-18.28973,-17.48279,-16.4778,-14.81049,-12.25214,-10.67721,-8.80716,-6.49107,-4.64938,-2.61685,-0.56416,1.12641,2.74097,4.38508,6.01694,8.29815,10.05699,11.52505,12.80128,13.87468,14.31645,15.72749,17.30971,18.44757,19.33988,20.70479,21.18839,20.8937,20.91716,21.37286,21.13501,20.82917,20.88245,21.0038,20.85309,20.47046,19.77319,19.11424,18.31642,17.8572,17.47252,16.85774,16.84375,16.82343],[2.80203,2.82484,2.14666,1.84871,1.25227,0.90423,0.88959,0.96073,1.17909,1.33437,1.14703,1.12801,0.8689,0.69577,0.443,0.75568,0.88946,0.88182,0.59372,0.30303,0.36611,0.68368,0.65744,0.40994,0.24193,-0.11301,-0.79865,-0.93464,-0.5262,-0.09374,-0.27544,0.30231,0.64022,0.2969,0.70966,0.86767,0.85845,0.81121,0.93283,0.80377,0.97309,0.76765,0.89756,0.91516,1.12399,1.69324,1.82281,1.92457,2.14783,2.24184,2.15496,2.57819,2.71913,2.84155,3.04834,3.44734,3.42489,3.39956,3.68396,3.54912,3.99821,4.4034,5.03222,5.2686,5.62616,5.94156,5.97415,5.94784,5.97572,6.188,6.32013,6.40972,6.38727,6.05641,6.60012,6.69129,6.9682,7.22198,7.24311,7.28949,7.34329,7.03112,7.30687,7.3704,6.94773,6.79332,6.47513,6.41696,6.16174,5.88027,5.6087,5.53813,5.39005,5.47478,5.01145,4.8446,4.55702,4.10799,3.89643,3.47683,3.31265],[0.82694,-2.08236,-3.37454,-4.93397,-4.06762,-2.32608,-1.65526,-4.50503,-4.91502,-3.28629,-3.35036,-3.89672,-4.501,-4.87857,-5.08241,-2.59007,-2.33655,-2.17739,-0.75444,-0.57992,-1.30687,-0.24755,0.41085,3.74038,5.98502,6.26373,6.61602,6.73437,6.61033,6.38638,4.06772,2.53852,3.61503,5.06446,2.66627,1.96655,2.33539,1.61837,2.73452,2.71452,2.7479,2.53029,2.87171,3.85386,3.37107,3.33924,1.2562,-0.07184,0.10383,1.08173,-0.26181,-1.93916,-2.44106,-2.53294,-2.2474,-4.45832,-3.18017,-3.21393,-2.66351,-2.46441,-0.91702,-1.05403,-0.57316,-0.14298,-2.48599,-0.68411,-0.34722,-4.10032,-5.21903,-9.25526,-12.33936,-9.56025,-7.97968,-6.89033,-7.65359,-9.1827,-10.171,-11.25537,-10.47087,-11.69741,-10.70994,-11.19638,-11.74926,-11.10752,-10.36703,-8.85485,-7.0559,-7.19337,-7.33936,-7.62951,-8.28074,-7.20577,-6.69117,-5.63216,-6.04582,-7.87858,-8.82716,-7.82831,-6.04635,-4.89657,-4.89543],[24.95564,23.75758,24.50424,24.92641,24.16322,24.34428,24.74478,24.87621,25.32729,23.60115,22.43879,21.54783,21.58884,20.4428,21.09918,17.80335,16.60037,15.11557,14.21348,13.40079,12.61106,12.55173,13.12046,12.54416,11.13796,9.05311,7.29547,6.55374,5.66061,2.33252,2.87885,1.57947,-1.0053,-0.73846,-2.52989,-2.92771,-2.8066,-4.13081,-5.06782,-6.06559,-6.75306,-7.72106,-8.42117,-9.47501,-10.20373,-10.73404,-11.15913,-12.57089,-12.99938,-13.95693,-14.34226,-14.80036,-15.2334,-15.31674,-15.53371,-14.53178,-16.25319,-15.95942,-15.5771,-15.30833,-13.53264,-10.23633,-8.41927,-6.70715,-4.18735,-2.30551,-0.32077,1.36005,2.9169,4.38651,6.01033,7.59253,10.31732,12.25664,13.68962,15.09124,15.75427,15.75582,17.12661,18.76312,21.09206,21.46355,22.90022,23.17596,22.69077,22.72896,23.47342,22.86529,22.94315,23.06128,23.21022,23.26781,23.16151,22.95653,21.94025,21.34158,20.88818,20.10022,19.42431,19.05346,19.30085],[6.67552,8.41616,7.36838,7.40981,7.29176,7.85772,7.95154,7.12425,7.20692,7.47095,7.75916,7.26116,7.32473,6.22204,4.80226,6.46033,5.95236,5.66437,4.68903,3.85287,4.26634,4.68596,3.72425,3.04576,3.14143,2.4762,1.33836,1.0809,2.09032,2.4,1.74811,2.85913,3.14852,2.52035,3.54899,3.80605,3.66675,4.03171,3.93429,3.61008,3.77542,3.53702,3.92637,4.49471,3.92657,5.11121,5.22035,5.72964,5.56866,5.72074,5.56013,5.97446,6.56447,6.67772,6.88877,6.89704,7.15278,6.83355,6.8863,6.49419,6.69811,6.55151,6.73299,6.88057,6.90996,7.11116,7.24192,7.15532,6.88051,6.85496,7.28761,7.14083,6.81406,5.91484,6.63932,6.71312,6.87875,7.55223,7.69781,7.88765,7.94828,6.80813,7.39602,8.10537,8.30638,8.4669,8.63969,8.77827,8.76681,9.04984,9.13789,9.56677,9.37221,9.31199,8.35114,7.79388,7.52955,7.06467,7.02088,6.48013,6.37471],[-8.10509,-13.24229,-13.41762,-14.90554,-15.2244,-15.14669,-14.95358,-16.40646,-15.93837,-14.17911,-14.81906,-15.61724,-16.16142,-15.97519,-12.55024,-15.32837,-14.21266,-13.85173,-11.95828,-10.55346,-12.24729,-9.39396,-4.37374,1.16168,4.06878,3.28859,3.56269,4.68337,4.58941,-0.31269,1.06549,1.06707,1.1772,5.96606,4.27988,6.34377,8.26086,7.03535,7.48251,7.23802,6.71598,6.18652,8.21442,13.0527,8.61519,13.48105,11.88655,11.01637,9.86119,11.09135,9.40706,8.87437,8.96925,8.8596,9.47817,7.85993,8.19291,6.54925,6.45805,5.40944,6.96558,6.81742,4.8709,5.66657,2.48927,3.97976,3.49032,-1.78822,-4.84847,-6.61606,-11.03444,-10.12652,-8.59699,-7.25664,-9.134,-10.68998,-11.58543,-13.64941,-11.96746,-12.7472,-12.10455,-13.20119,-14.35512,-14.23386,-15.02142,-14.2175,-13.24497,-14.88571,-15.15045,-16.73543,-17.34113,-16.24076,-15.60987,-13.08176,-12.93872,-14.71998,-15.3297,-14.39164,-13.50772,-12.77311,-12.74483],[0.06714,0.06608,0.06971,0.07079,0.074,0.07569,0.0767,0.07835,0.07814,0.07958,0.08122,0.0828,0.08437,0.08763,0.08883,0.08841,0.09063,0.09189,0.09383,0.09498,0.0939,0.09158,0.09242,0.09406,0.09618,0.09857,0.10249,0.10237,0.10203,0.09893,0.10145,0.09832,0.0977,0.10025,0.09873,0.09614,0.09623,0.09598,0.09572,0.09627,0.09526,0.09686,0.09512,0.0947,0.09428,0.09196,0.09074,0.08881,0.08687,0.0859,0.086,0.08271,0.08102,0.07924,0.07678,0.07479,0.07249,0.07094,0.06764,0.06656,0.06499,0.06225,0.06085,0.05972,0.05775,0.05627,0.05477,0.05406,0.05225,0.05028,0.04747,0.0478,0.0483,0.05145,0.0507,0.0506,0.05102,0.05046,0.04966,0.04979,0.05193,0.05544,0.05451,0.05573,0.05748,0.05794,0.05916,0.05977,0.06074,0.06119,0.06153,0.06244,0.06199,0.06018,0.06333,0.06475,0.06658,0.06955,0.0715,0.07416,0.07516],[1.65789,1.63859,1.62528,1.61188,1.59467,1.57971,1.56419,1.54957,1.53483,1.51451,1.49575,1.47964,1.46528,1.44978,1.44165,1.4167,1.40253,1.38863,1.37638,1.36472,1.35234,1.3441,1.33779,1.32854,1.31574,1.29991,1.28611,1.27621,1.26558,1.24488,1.24277,1.22959,1.21457,1.2079,1.19654,1.18673,1.17777,1.16478,1.15127,1.13771,1.12421,1.11132,1.10032,1.08749,1.07116,1.06167,1.04879,1.03371,1.02024,1.00512,0.9905,0.9748,0.96036,0.94466,0.92815,0.91717,0.89642,0.87998,0.8619,0.84172,0.82544,0.81072,0.7968,0.78144,0.76783,0.75429,0.7407,0.72557,0.71081,0.69675,0.68169,0.66706,0.65503,0.64289,0.62883,0.61746,0.60237,0.58813,0.57784,0.56475,0.55403,0.54134,0.53131,0.51569,0.49781,0.48462,0.47327,0.45791,0.44282,0.42923,0.41828,0.40597,0.39252,0.38179,0.36688,0.35444,0.34083,0.32677,0.31151,0.29688,0.28356],[0.89818,0.89195,0.89089,0.88802,0.8884,0.88441,0.88293,0.8837,0.88248,0.88137,0.88648,0.88558,0.88714,0.88636,0.89208,0.88718,0.88818,0.88926,0.89423,0.89411,0.89693,0.89869,0.90234,0.90773,0.91488,0.91543,0.91666,0.91542,0.91506,0.90705,0.91144,0.92041,0.91559,0.91711,0.91547,0.91496,0.91576,0.91641,0.91571,0.91573,0.9168,0.91512,0.91427,0.91367,0.91053,0.90725,0.90433,0.90215,0.89789,0.89603,0.89242,0.89155,0.89318,0.89262,0.89159,0.89111,0.88886,0.8896,0.88856,0.88895,0.88968,0.88911,0.89178,0.89302,0.89406,0.89956,0.90286,0.90567,0.90702,0.90575,0.9068,0.90608,0.90623,0.90644,0.90382,0.90576,0.90879,0.90952,0.90719,0.90798,0.91149,0.91109,0.91148,0.91155,0.91255,0.91072,0.91108,0.91098,0.90937,0.90653,0.90314,0.90314,0.90579,0.90677,0.9055,0.90443,0.9027,0.90099,0.89865,0.89299,0.89124],[-22.65823,-21.47541,-19.91093,-18.56101,-17.54867,-16.09685,-14.83505,-13.42371,-11.74844,-9.84679,-8.08122,-6.50601,-4.61811,-3.10814,-2.01879,-0.77638,-0.01777,0.8229,1.68906,2.25572,2.97601,3.92217,4.70428,4.99876,5.16583,5.2624,5.62541,6.91684,7.40985,7.87887,8.40795,8.21515,7.8975,8.79918,9.13051,10.04864,9.87999,10.34667,11.01083,11.79627,12.38124,13.46984,14.51512,15.59231,16.31749,16.73018,17.94095,18.88366,19.98057,21.17566,22.29075,23.46478,24.80024,26.51216,28.59729,30.28833,31.9817,33.90667,36.14535,38.73799,41.37449,44.40673,46.0043,47.44859,49.16663,50.46284,51.60225,52.7082,53.17009,52.66246,53.25534,52.72702,52.74676,52.04246,50.73545,48.81984,46.70546,44.1397,42.19631,40.45407,37.63242,35.13678,31.64503,28.66466,25.16284,21.99904,18.66984,14.73083,11.22003,7.40088,3.57224,0.4975,-2.90589,-7.14561,-10.50729,-13.74681,-16.30861,-18.5456,-20.16183,-21.12316,-21.42639],[-1.08422,-0.67092,-0.31572,-0.14932,-0.0681,-0.00019,0.15452,0.31977,0.25131,0.3564,0.64838,0.96988,1.08507,1.3851,1.30592,1.20163,1.52183,1.91804,1.81936,1.77569,1.68074,1.64667,1.7732,1.7997,2.06176,2.05953,1.68982,1.24824,1.71754,1.95986,1.87881,1.8458,2.29889,2.68899,3.18343,3.12664,2.88223,2.82251,2.91296,2.98325,2.75181,2.83391,2.62363,2.28144,2.4979,3.09908,3.50609,3.40566,3.59697,3.46919,3.24958,3.00513,2.80694,2.51186,2.16041,2.22651,1.89601,1.81314,1.63031,1.66729,1.70547,1.2107,0.87195,0.60076,0.26479,-0.0252,-0.35946,-0.39757,-0.56822,-1.00726,-0.97492,-0.43458,0.05001,0.3039,1.12538,1.78091,1.89239,2.19972,2.36247,2.32541,2.86797,2.90984,2.8677,2.83278,1.9892,1.41832,0.50689,-0.06057,-0.33458,-0.72409,-1.1105,-1.59415,-2.07248,-2.27329,-2.61669,-2.51519,-2.6416,-2.74437,-2.61052,-2.59014,-2.39654],[-22.99604,-25.7822,-26.55396,-27.24871,-26.43708,-24.99606,-22.9758,-23.76798,-23.31303,-21.50659,-20.9019,-20.94386,-21.47521,-21.69762,-21.53841,-20.29332,-20.20345,-20.22087,-19.57706,-19.48805,-19.84959,-19.27525,-18.93254,-17.52703,-16.28711,-15.95012,-15.34619,-15.06083,-15.08323,-15.25715,-16.9065,-17.32447,-16.57083,-15.55307,-16.51112,-16.54472,-15.29463,-15.25622,-14.15234,-13.64962,-12.99355,-13.1088,-12.42971,-11.46417,-11.40176,-11.76129,-12.90682,-13.00005,-12.28293,-10.91619,-10.99323,-11.02479,-10.5225,-9.70387,-9.23024,-10.13633,-9.46725,-9.63582,-9.62256,-10.50509,-9.4207,-9.12245,-8.23818,-7.22116,-8.84855,-8.60091,-8.29387,-10.00379,-11.37157,-11.1451,-11.12066,-9.91637,-10.8709,-12.92778,-14.52476,-16.48618,-18.63387,-21.3916,-21.42271,-23.31098,-22.96105,-22.7141,-23.65877,-23.71959,-23.81129,-23.37823,-22.15046,-21.94943,-22.28513,-22.44734,-22.86921,-21.11668,-20.47602,-18.98627,-18.27064,-19.11777,-19.60735,-18.58424,-16.75275,-14.97719,-14.43769],[-3.29029,-2.66992,-0.79826,0.77116,1.16472,3.03093,4.47457,5.77171,7.65205,8.87772,9.95134,11.31072,12.9257,13.78555,14.95692,14.11642,13.77891,13.22367,12.88886,12.54791,12.17011,12.76212,13.42765,12.45321,10.85585,9.13002,8.24708,9.09819,8.21423,6.24787,7.04678,5.29237,3.4092,3.85708,3.10414,3.6482,2.68045,2.11085,1.54391,1.39653,1.03461,1.12778,1.68626,2.10098,1.73267,1.33057,1.96351,1.88267,2.31359,2.81127,3.63652,4.43607,5.5412,7.22112,9.27463,12.01279,13.26488,15.92375,18.93902,22.51571,26.74737,32.3531,35.51465,38.79766,42.95079,45.99234,49.12631,52.32772,54.44591,55.3422,57.3855,58.75624,61.17602,62.26551,62.57984,62.03562,61.03584,59.01001,58.55072,58.35712,56.85236,55.23647,53.19202,50.7719,46.82016,43.60836,40.55828,36.33879,32.49648,28.68159,24.92891,21.65034,17.80377,12.87386,8.79776,4.84615,1.8216,-0.87588,-3.1492,-4.18512,-4.50575],[1.66597,2.25006,1.87693,1.64211,1.10191,0.78514,0.9159,0.81226,0.7795,1.16695,1.20195,1.3161,0.92861,0.90343,0.42586,1.30565,1.83057,2.2801,2.23009,1.94718,1.76143,2.26029,2.51625,2.99177,3.45455,2.95202,1.86002,1.39733,2.15348,2.57546,2.11282,2.37836,3.16893,3.33909,4.03199,4.12173,3.85547,3.69433,3.92072,3.85765,3.77809,3.65474,3.60962,3.34457,3.72949,4.8753,5.37586,5.32477,5.74649,5.76331,5.38554,5.42926,5.28423,5.01511,4.82266,4.68093,4.51396,4.2112,4.25765,4.01474,4.86543,4.36926,4.6524,4.61418,2.69705,3.63827,3.28251,0.00563,-1.32765,-5.11642,-8.01774,-5.29517,-3.85716,-2.96857,-2.60607,-3.16955,-3.59409,-3.69888,-2.74258,-3.76487,-2.03069,-2.21575,-2.09196,-1.0253,-0.75082,0.29136,0.88141,0.88472,0.95288,0.81426,0.5005,0.92878,1.02299,1.82552,1.42288,1.67024,1.65308,1.49558,1.61945,1.23858,1.29425],[-23.98158,-23.83667,-23.21098,-22.29271,-22.3461,-22.62619,-21.25465,-19.19354,-18.28173,-18.05563,-17.40399,-16.90051,-16.89414,-16.79189,-16.51262,-17.59618,-17.72188,-17.89822,-18.709,-18.85532,-18.49499,-18.88181,-19.17831,-21.09652,-22.12054,-22.15686,-22.011,-21.85956,-21.70373,-21.61955,-20.97847,-19.82741,-20.14379,-20.59183,-19.13805,-18.4551,-17.58951,-16.84525,-16.86427,-16.347,-15.72639,-15.62651,-15.27626,-15.28433,-14.74011,-15.06317,-14.10168,-12.86473,-12.29998,-11.88853,-10.59493,-8.88995,-7.83042,-6.83365,-6.52109,-5.06167,-5.58757,-5.61504,-5.91224,-6.86789,-6.80656,-5.88006,-4.84295,-3.82261,-3.20373,-3.84442,-3.56222,-2.79808,-3.47743,-0.79313,0.83745,0.51523,-1.43275,-4.3648,-5.14178,-6.27761,-7.60319,-9.41518,-9.77976,-10.96503,-10.96961,-10.54081,-10.77398,-10.97989,-11.65633,-12.28979,-12.59139,-12.36667,-12.80375,-12.93889,-13.02345,-12.37883,-12.48353,-12.28604,-11.54042,-10.87749,-10.65568,-10.83136,-10.93879,-10.35236,-9.82255],[0.08732,0.08642,0.08517,0.08411,0.08302,0.0822,0.08311,0.08527,0.08664,0.0892,0.08949,0.09093,0.09063,0.09264,0.09202,0.09386,0.09704,0.09825,0.09811,0.09716,0.09654,0.0965,0.09715,0.09701,0.09792,0.09775,0.09674,0.09564,0.09824,0.09825,0.09947,0.10049,0.10231,0.10239,0.10385,0.10239,0.10242,0.10182,0.10244,0.10207,0.10227,0.10239,0.10159,0.10129,0.10238,0.10416,0.10387,0.10267,0.10234,0.10204,0.10152,0.10128,0.10061,0.0997,0.09873,0.09961,0.09715,0.09542,0.09416,0.09211,0.09378,0.09395,0.09706,0.09762,0.09822,0.099,0.09774,0.09684,0.09523,0.09478,0.09291,0.09389,0.09422,0.09501,0.09815,0.0987,0.1011,0.10235,0.1017,0.10217,0.1047,0.10597,0.10701,0.10869,0.10741,0.10677,0.10571,0.10591,0.10505,0.10348,0.10187,0.10228,0.10077,0.09956,0.09939,0.09961,0.09938,0.09912,0.09955,0.0992,0.09901],[1.52098,1.50621,1.49096,1.47627,1.46281,1.4447,1.42791,1.41441,1.39838,1.3826,1.3686,1.35417,1.34164,1.3307,1.32179,1.31114,1.30473,1.30071,1.29645,1.29112,1.28672,1.28075,1.27512,1.27379,1.27272,1.27016,1.26607,1.25977,1.2584,1.25485,1.25164,1.24992,1.24552,1.24146,1.23856,1.23179,1.2284,1.2232,1.21784,1.21095,1.20416,1.19843,1.19072,1.18225,1.17359,1.16932,1.16157,1.15444,1.1454,1.13441,1.12268,1.11062,1.09805,1.08258,1.06608,1.04939,1.03078,1.0093,0.98566,0.95859,0.9307,0.89807,0.87299,0.84438,0.81427,0.78757,0.75944,0.72961,0.70274,0.67713,0.65032,0.62405,0.59582,0.57121,0.5469,0.52663,0.50411,0.48687,0.46683,0.44293,0.42447,0.40566,0.38655,0.36771,0.35166,0.33828,0.32379,0.30999,0.29688,0.28286,0.27102,0.25971,0.24879,0.24277,0.23222,0.22517,0.21465,0.20314,0.19207,0.17748,0.16429],[0.50926,0.50147,0.50085,0.49835,0.49731,0.49437,0.49332,0.4937,0.49296,0.49032,0.49382,0.49238,0.49333,0.49112,0.49706,0.48812,0.48718,0.48597,0.48925,0.48793,0.48937,0.4908,0.49433,0.49858,0.50431,0.5037,0.50437,0.503,0.50233,0.49435,0.49873,0.50811,0.50396,0.50569,0.50482,0.50466,0.50612,0.50779,0.50836,0.50951,0.51186,0.51164,0.51153,0.51193,0.51071,0.50891,0.50744,0.50762,0.50482,0.50432,0.50166,0.50217,0.5045,0.50407,0.50312,0.50084,0.49931,0.49833,0.49563,0.49384,0.49157,0.48688,0.48768,0.48679,0.48588,0.49029,0.49274,0.49509,0.49653,0.49581,0.4977,0.4981,0.50027,0.50224,0.502,0.50597,0.51097,0.51272,0.51298,0.51708,0.52308,0.52451,0.52847,0.52982,0.52971,0.52782,0.52911,0.52835,0.52576,0.52287,0.5196,0.51917,0.52076,0.52007,0.51694,0.51393,0.51102,0.50823,0.50449,0.49862,0.49676],[-6.27573,-6.1799,-6.38562,-6.62121,-6.45968,-6.35003,-6.58683,-6.66324,-6.90229,-5.92535,-5.57682,-4.85912,-5.18228,-4.47804,-4.66095,-3.96022,-3.76023,-3.64629,-3.6884,-3.59043,-4.04674,-4.31185,-4.66278,-5.05246,-5.26744,-5.0398,-4.57798,-4.30902,-4.73744,-3.98331,-4.1919,-4.48229,-3.43482,-3.88238,-3.20472,-3.06096,-3.86963,-3.6374,-3.9009,-3.88263,-4.16472,-4.24545,-3.8951,-3.19643,-3.84307,-3.66006,-3.9299,-3.57708,-3.90822,-3.52944,-3.62039,-3.57633,-3.28284,-3.21557,-2.94541,-3.05522,-1.69437,-1.40861,-1.01546,-0.42835,-0.48672,-1.22187,-1.65037,-1.44014,-1.71656,-1.77372,-1.81331,-1.63272,-1.74803,-1.32463,-1.46076,-1.64595,-2.09207,-2.23754,-2.33041,-2.46108,-2.04625,-1.73774,-1.59535,-1.59381,-2.83081,-2.34996,-2.51062,-2.39325,-2.39201,-2.49806,-2.88683,-2.68951,-3.0815,-3.30433,-3.33785,-3.6096,-3.84528,-4.18728,-3.6595,-3.79394,-3.74291,-3.29774,-3.30744,-2.91079,-3.15985],[0.31281,-0.5012,-0.50085,-0.75469,-0.84018,-0.89894,-0.68559,-0.48041,-0.63286,-1.15148,-1.61018,-1.27755,-1.59061,-1.20791,-1.34244,-1.40042,-1.36176,-1.47487,-1.14403,-1.09785,-1.35135,-1.86995,-1.88696,-2.01164,-2.46746,-2.09198,-1.72561,-1.77326,-2.39647,-2.19963,-1.86379,-2.53116,-2.54327,-2.2136,-2.75061,-2.71332,-2.4884,-2.80721,-2.55578,-2.30159,-2.30774,-2.24375,-2.20054,-1.96488,-1.80797,-1.40845,-1.18939,-1.21419,-1.06613,-0.89213,-0.83783,-0.43639,-0.60783,-0.58517,-0.44477,-0.12161,-0.28759,-0.53794,-0.56572,-0.70789,-0.74712,-0.63459,-0.88442,-0.86307,-0.919,-0.94305,-1.2414,-1.25462,-0.91766,-0.86406,-1.0928,-0.65035,-0.30994,0.21687,0.31197,0.36881,0.46615,0.33208,0.00802,-0.23245,-0.06224,0.93641,0.93386,0.55383,0.55237,0.54452,0.50524,0.8591,0.69386,0.72228,0.40126,-0.05238,-0.07513,-0.57629,-0.48181,-0.21979,-0.42471,-0.48685,-0.4211,-0.22133,-0.25041],[9.70112,12.42064,11.27487,11.36055,12.62719,14.51748,15.00052,13.3626,12.51789,12.41617,13.10535,13.13529,13.20177,12.31712,8.53417,13.85928,12.81648,12.51061,11.85988,10.52368,11.52504,9.79896,5.35702,3.09254,2.4395,3.35046,3.30021,2.26898,2.27044,6.79953,3.10251,1.54279,2.39436,-0.92899,-1.74085,-4.52791,-6.06153,-5.63975,-4.99885,-4.79753,-4.27278,-3.99739,-5.73154,-9.66407,-5.658,-10.59361,-11.07569,-11.63542,-10.26149,-10.53592,-10.19473,-11.29527,-11.98862,-11.9678,-12.2856,-12.74115,-11.91793,-10.29736,-9.61311,-8.34655,-8.27,-8.0948,-5.61084,-5.93222,-5.02815,-4.68462,-3.82122,-2.27228,-0.32172,-2.56642,-1.18848,0.65423,0.67969,0.32626,1.43744,1.45063,1.32587,2.37654,1.54885,1.18205,1.50413,1.76973,2.41507,3.13425,4.77751,5.54551,6.48597,7.93524,8.14118,9.54062,9.64376,9.81886,9.69774,8.30254,7.60426,7.40698,7.10342,7.15308,8.04603,8.39813,8.39477],[90.06527,88.43578,87.39676,86.7739,85.18674,82.87601,80.73116,78.74863,77.22717,76.43629,74.94257,73.93416,73.49178,73.36581,72.35472,71.84145,70.88596,70.4845,69.83423,71.8839,72.51605,71.6713,70.46815,69.6022,69.96488,70.0993,69.37493,69.0303,68.40082,69.11766,68.76974,67.86841,67.31289,64.99323,63.40738,63.37426,64.29453,65.24404,64.7686,63.47791,63.31298,62.46105,62.53043,61.47792,60.54657,60.41394,58.43594,56.07216,53.90409,52.85308,51.26157,49.03272,45.55473,42.77673,40.28585,36.71822,34.43861,27.85863,18.12419,10.80584,4.28503,0.68122,-5.57003,-9.45269,-13.45862,-15.97941,-18.33411,-18.97446,-18.52893,-17.04834,-15.19833,-12.34704,-9.35941,-5.91933,-1.48591,1.35977,4.34672,8.19868,11.65738,15.49548,20.96791,25.51221,31.74617,35.77092,42.4296,47.19025,51.77373,56.366,62.11993,65.85398,69.44012,73.41895,77.71776,81.11102,85.35448,87.99274,90.57082,89.9622,93.25241,92.79901,92.88348],[-9.07908,-10.06371,-10.43837,-11.11571,-11.2819,-10.1729,-8.69399,-8.09326,-8.16189,-7.35576,-7.21543,-7.24683,-7.62589,-7.7341,-8.20069,-8.5179,-8.63841,-8.51968,-8.62374,-8.41688,-8.3874,-8.46872,-9.41073,-9.52234,-9.56092,-9.21821,-8.78873,-8.69955,-9.25826,-8.85932,-9.01406,-8.99855,-9.65785,-10.6894,-10.83945,-10.95276,-10.35748,-9.28328,-8.82366,-8.88187,-9.87897,-9.51037,-9.23519,-9.15956,-8.79565,-8.54206,-8.62206,-8.44922,-8.43882,-8.83038,-9.4621,-9.76303,-9.6726,-8.71758,-8.50165,-8.91749,-8.79684,-8.4376,-8.62241,-8.58458,-8.46084,-8.04786,-7.91302,-8.25308,-7.57395,-7.21955,-7.33828,-7.47651,-7.54848,-7.95201,-8.12155,-8.64694,-9.2214,-9.84955,-11.07282,-13.0902,-14.66324,-15.35542,-16.35683,-17.45205,-18.3432,-17.75819,-17.52276,-17.51448,-19.16868,-19.00616,-18.67539,-18.12833,-20.08101,-21.76041,-20.91208,-21.09673,-20.42125,-19.21369,-18.36119,-18.85723,-13.86931,-13.96783,-11.85575,-11.48587,-11.31456],[-14.03549,-11.03802,-11.59682,-12.85223,-9.89744,-5.54438,-2.99193,-3.20322,-4.25292,-3.42756,-4.04929,-4.18184,-5.08707,-3.74309,-3.82046,-4.59323,-3.87939,-2.69691,-1.35308,-1.16237,-2.41093,-3.06541,-2.11113,-2.69869,-2.40435,-3.81109,-4.23345,-4.81859,-3.65658,-3.46073,-3.91945,-7.73665,-6.17291,-7.91569,-9.77149,-6.72026,-5.70267,-4.25685,-4.6124,-5.70304,-4.9397,-4.2586,-4.33223,-5.04874,-4.81718,-5.92529,-5.46363,-6.97189,-6.51485,-4.93789,-5.12666,-5.00897,-6.46369,-7.59939,-9.43982,-8.38868,-8.381,-9.3372,-9.04004,-8.84024,-9.89459,-13.68573,-16.70606,-14.7462,-14.84995,-14.5899,-15.15574,-15.6993,-16.103,-16.36331,-16.52375,-16.5418,-16.56957,-16.94265,-17.35404,-18.58603,-19.7279,-19.73224,-19.41841,-19.10341,-18.33747,-17.96381,-11.86419,-11.82546,-9.5493,-8.57713,-8.99096,-8.06136,-7.24281,-11.03899,-9.64069,-8.7351,-8.81438,-7.23119,-7.63643,-14.13502,-17.34619,-27.23698,-21.3865,-20.17525,-20.25748],[19.29311,17.15992,16.29436,16.05127,13.80139,10.49565,7.88798,5.93568,4.56277,3.64149,2.22709,1.23523,0.93633,0.62057,-0.36988,-0.75649,-1.8204,-2.40483,-3.25084,-1.22315,-0.41731,-1.16422,-2.51361,-3.28692,-2.97208,-2.60879,-3.27232,-3.52494,-4.33201,-3.65164,-3.92136,-4.17131,-4.97426,-6.87523,-8.05761,-8.73886,-8.03907,-7.39122,-7.81631,-8.92231,-9.18731,-10.16542,-10.09029,-11.02388,-12.00655,-11.96791,-14.01831,-16.14101,-18.3814,-19.67455,-21.21834,-23.45305,-26.67262,-29.31087,-31.48654,-35.20879,-37.49984,-43.94154,-53.71091,-61.06923,-67.41165,-70.34206,-75.99963,-80.22424,-84.34041,-86.984,-89.20303,-89.7065,-89.16225,-87.53854,-85.61635,-82.64568,-79.52721,-75.86123,-71.05569,-67.41046,-63.69902,-59.68801,-56.12397,-52.17771,-46.82214,-42.5448,-38.47756,-34.47041,-28.47356,-24.04597,-19.33753,-15.07829,-9.52816,-4.36779,-1.33982,2.30631,6.61883,9.43211,13.74663,18.76582,21.48375,24.54897,25.11086,24.11834,24.19214],[10.55929,7.44411,7.84323,8.78905,5.99025,2.27255,0.30998,0.68665,1.65977,1.11731,1.74802,1.86458,2.6078,1.30424,1.239,1.87431,1.16452,0.08294,-1.21844,-1.33884,-0.14826,0.44628,-0.73207,-0.21057,-0.49945,0.92791,1.45389,2.03239,0.77036,0.70395,1.09029,4.68866,3.01862,4.3308,6.01588,3.13535,2.36283,1.32898,1.8008,2.81084,1.7928,1.26218,1.41382,2.11126,2.0024,3.1233,2.66403,4.13767,3.70949,2.10487,2.09401,1.89173,3.28624,4.64634,6.44251,5.32613,5.35622,6.3665,6.02962,5.85367,6.88299,10.56929,13.4387,11.49462,11.81463,11.68696,12.17835,12.64216,12.99601,13.10489,13.19795,13.03813,12.86966,13.00139,12.95735,13.36593,13.81876,13.56259,12.90451,12.21155,11.19746,11.09332,5.73869,5.70759,3.12326,2.30481,2.78239,2.12473,0.76322,3.58118,2.62956,1.77167,2.05799,1.03218,1.67743,7.29066,11.97578,20.75591,16.339,15.3989,15.5329],[-12.96853,-12.93711,-13.47576,-14.52773,-13.74055,-11.34864,-9.1854,-8.67351,-9.04687,-8.03436,-8.08344,-8.15205,-8.78241,-8.48862,-8.95681,-9.48766,-9.39213,-8.93315,-8.64354,-8.39052,-8.72412,-8.99168,-9.61468,-9.89205,-9.84286,-9.92681,-9.6397,-9.72782,-9.91879,-9.48026,-9.76427,-10.88973,-11.04448,-12.56536,-13.28025,-12.44239,-11.57494,-10.11826,-9.78532,-10.16517,-10.88968,-10.33626,-10.09531,-10.23522,-9.81928,-9.90734,-9.84568,-10.13373,-9.98934,-9.88726,-10.54807,-10.79958,-11.14777,-10.58092,-10.94204,-11.01428,-10.89622,-10.84886,-10.9332,-10.83559,-11.04268,-11.86853,-12.73969,-12.40885,-11.78968,-11.36077,-11.66326,-11.97819,-12.18374,-12.66241,-12.88109,-13.39533,-13.95959,-14.69415,-16.01564,-18.39215,-20.31613,-20.97862,-21.81408,-22.73426,-23.3007,-22.58958,-20.31156,-20.26923,-21.11964,-20.66339,-20.47695,-19.67559,-21.28542,-24.02491,-22.79695,-22.69217,-22.07716,-20.46157,-19.74382,-22.35551,-18.62422,-22.69582,-18.2724,-17.42608,-17.29536],[-2.41974,-3.18536,-2.41065,-1.88145,-2.90782,-5.18347,-6.34172,-6.55962,-6.2024,-5.55899,-5.48619,-4.85174,-3.43712,-2.69746,-2.26079,-1.57541,-1.59864,-1.37146,-1.23404,1.56365,2.88035,2.71362,2.03793,1.89478,2.82583,4.16924,4.51242,5.02488,4.97392,6.2152,6.04794,6.05246,6.37654,5.43758,4.23098,3.69095,4.86514,6.28549,6.41701,5.91147,6.10231,5.52935,6.30065,6.08303,6.11609,6.58226,5.27998,3.94581,2.83615,3.18444,2.99453,2.09594,0.60884,-0.21303,-0.77494,-1.91099,-2.15515,-7.13781,-15.01272,-20.55262,-24.98302,-26.46908,-30.375,-32.12084,-35.15401,-36.6071,-37.81631,-37.52779,-36.19469,-34.44767,-32.44196,-29.94239,-27.45149,-25.29865,-22.7485,-20.92019,-18.85954,-16.70796,-14.66515,-12.91461,-10.36577,-9.27061,-7.18205,-6.96084,-4.67522,-3.06568,-2.20448,-1.63367,-0.47112,-1.02409,-2.35543,-1.99419,-2.07198,-3.26171,-2.71378,-2.45224,-2.64602,-5.21219,-3.33077,-3.52051,-2.48722],[12.3095,9.19837,9.39744,10.3979,7.13473,3.12802,0.95625,1.12173,1.9187,1.35649,1.61385,1.98319,2.41325,0.89523,0.94239,1.46216,0.93528,-0.2581,-2.4116,-2.6795,-1.42636,-0.64708,-2.00913,-1.53272,-1.98429,-0.71425,0.35498,1.12798,-0.65304,-0.32741,-0.37027,3.36221,1.80808,3.23779,4.89158,1.58763,0.81015,-0.49889,0.36583,1.95723,0.94136,0.37216,0.76335,1.21732,1.44902,2.67503,2.44569,4.10414,3.8918,2.42607,2.39961,2.04259,3.06995,4.30765,6.23022,5.06026,5.13414,5.82548,4.10325,2.25212,1.55553,3.87831,5.4739,3.21648,3.04648,2.94629,2.9288,2.99059,3.09814,3.1499,3.30402,3.43742,3.54676,3.54769,3.67006,3.93093,4.2947,4.55771,4.56309,4.50306,4.34435,4.76567,-0.09371,1.04345,-2.0285,-1.49415,-0.22704,-0.08632,-1.03386,1.75238,1.19853,0.55009,1.00991,-0.40466,0.49468,6.19528,11.82195,20.61992,16.61773,15.29215,15.55451],[-11.31153,-11.18261,-11.22395,-10.0035,-9.29417,-8.36582,-6.6522,-5.51962,-5.39371,-4.71856,-4.89044,-4.11122,-4.18545,-3.98645,-4.59697,-4.87839,-4.98549,-5.455,-6.1641,-7.54062,-9.01902,-8.39937,-7.50911,-7.36986,-7.1517,-7.51761,-6.26363,-6.07836,-7.11045,-7.01881,-6.91842,-8.32818,-6.56722,-7.20734,-7.65219,-7.24929,-6.72114,-5.9956,-4.88306,-4.64388,-5.04622,-5.86363,-4.36357,-4.3145,-3.78061,-3.69948,-3.21792,-2.71591,-1.69062,-1.72864,-1.54932,-1.52935,-1.99162,-0.83078,-1.99703,-2.60485,-2.67319,-2.71921,-2.46182,-1.94033,-1.67543,-0.63903,-0.37866,-1.36497,-1.42545,-1.54194,-1.98664,-2.25348,-2.27439,-2.55881,-2.52999,-2.68272,-2.93241,-3.19711,-4.01637,-4.94739,-5.8666,-6.30898,-7.03028,-7.70688,-7.91854,-7.95689,-4.8302,-3.50582,-3.43204,-3.36525,-3.48664,-4.46053,-5.64908,-6.6784,-6.02732,-5.16924,-4.93374,-4.33586,-5.43442,-6.8454,-4.98673,-6.83917,-5.28944,-5.84731,-5.64816],[68.52295,68.17007,68.91332,69.57629,69.04153,67.34732,66.54416,66.36501,66.66698,67.3843,67.43089,68.08167,69.46857,70.30417,70.71619,71.35344,71.36289,71.67824,72.01916,74.85902,76.001,75.72535,75.24587,75.04274,76.0342,77.21003,77.4779,77.92096,78.02259,79.2281,79.06158,78.56041,79.19135,78.05569,76.64922,76.47874,77.76357,79.34225,79.42773,78.81626,79.06395,78.50567,79.29821,79.05296,79.0946,79.5037,78.23788,76.8912,75.85621,76.21888,76.03624,75.14611,73.61662,72.87823,72.19855,71.02158,70.76788,65.76955,57.94742,52.47744,48.06676,46.62961,42.76583,40.91844,37.89176,36.43078,35.1977,35.46955,36.79916,38.52737,40.53115,43.01718,45.48771,47.62149,50.10536,51.84246,53.7948,55.88192,57.84723,59.53261,62.06344,63.15044,65.82176,66.05888,68.51407,70.08817,70.87412,71.42223,72.63805,71.78857,70.53011,70.99644,70.87979,69.81689,70.27649,69.93397,69.82068,66.5673,68.96783,68.64748,69.73042],[-6.97076,-7.85695,-7.83126,-6.37238,-6.73084,-7.0732,-6.08307,-4.95176,-4.59747,-4.11736,-4.2061,-3.35321,-3.29791,-3.55253,-4.12258,-4.23919,-4.49618,-5.29362,-6.59704,-7.99121,-9.04234,-8.22351,-7.76785,-7.49629,-7.41864,-7.39914,-5.88831,-5.48413,-6.99253,-6.80995,-6.725,-6.96815,-5.75197,-5.93246,-5.86055,-6.46958,-6.19021,-5.88184,-4.56477,-3.86966,-4.55222,-5.50062,-3.9518,-3.77204,-3.19379,-2.75688,-2.36409,-1.39915,-0.48238,-0.94709,-0.78308,-0.86842,-1.01001,0.45796,-0.09024,-1.01235,-1.05567,-0.89636,-1.15665,-1.20015,-1.14987,0.51633,1.22825,-0.36862,-0.47649,-0.61685,-1.04675,-1.28353,-1.27206,-1.52847,-1.45583,-1.56252,-1.76874,-2.02102,-2.76646,-3.5768,-4.34413,-4.68652,-5.3707,-6.03249,-6.27954,-6.19615,-4.64344,-3.05062,-3.87153,-3.65384,-3.40192,-4.29258,-5.70494,-5.87431,-5.41318,-4.78426,-4.424,-4.26468,-5.06098,-4.68968,-1.26908,-0.22954,-0.07084,-0.99401,-0.73026],[-15.16723,-12.15717,-12.36017,-12.92927,-9.58919,-5.46121,-2.86231,-2.68629,-3.41361,-2.67572,-2.97295,-3.09771,-3.53126,-2.01888,-2.24308,-2.82403,-2.35048,-1.3422,0.52254,0.38196,-1.25992,-1.83341,-0.25672,-0.67599,-0.17628,-1.50913,-2.16934,-2.85747,-1.44811,-1.73498,-1.66464,-5.67537,-3.65444,-5.21745,-6.93673,-3.64686,-2.7415,-1.26968,-1.774,-3.22957,-2.37384,-2.06807,-2.00302,-2.42369,-2.48904,-3.63902,-3.27817,-4.71773,-4.2149,-2.82426,-2.74658,-2.39932,-3.51664,-4.3631,-6.54078,-5.59922,-5.68995,-6.36433,-4.64241,-2.71953,-1.97576,-3.89677,-5.34836,-3.47405,-3.32939,-3.26739,-3.38036,-3.51735,-3.62634,-3.75899,-3.89797,-4.07024,-4.24792,-4.32641,-4.68424,-5.20891,-5.83012,-6.21405,-6.4358,-6.58201,-6.49466,-6.90773,-1.32025,-2.01954,0.94619,0.4527,-0.79741,-1.21639,-0.65417,-3.63421,-2.91044,-2.03422,-2.40718,-0.87425,-2.06121,-7.93732,-12.76225,-21.67396,-17.41541,-16.31791,-16.50872],[-0.0916,-0.09059,-0.08714,-0.08566,-0.08325,-0.08103,-0.08223,-0.08387,-0.08529,-0.08658,-0.08667,-0.08768,-0.08716,-0.08602,-0.08546,-0.08592,-0.08606,-0.08546,-0.08513,-0.08543,-0.08592,-0.08619,-0.08418,-0.08445,-0.08478,-0.08497,-0.08587,-0.08617,-0.08395,-0.08603,-0.08571,-0.08728,-0.08645,-0.08621,-0.08733,-0.08585,-0.08554,-0.08572,-0.08682,-0.0876,-0.08654,-0.08823,-0.08793,-0.08822,-0.08844,-0.08881,-0.0891,-0.08976,-0.09034,-0.09035,-0.0897,-0.08908,-0.08922,-0.09045,-0.09165,-0.09133,-0.09125,-0.09159,-0.09103,-0.08799,-0.08718,-0.08707,-0.08669,-0.08309,-0.08183,-0.08033,-0.07816,-0.07545,-0.07295,-0.06889,-0.06552,-0.06393,-0.06149,-0.05914,-0.05442,-0.05081,-0.04883,-0.04599,-0.042,-0.03946,-0.03874,-0.03904,-0.03697,-0.03735,-0.03256,-0.03471,-0.03696,-0.03943,-0.03771,-0.03462,-0.03557,-0.03602,-0.03548,-0.03352,-0.03282,-0.03162,-0.03517,-0.03504,-0.03604,-0.03358,-0.0323],[0.699,0.69262,0.68953,0.68402,0.67688,0.66899,0.66293,0.65838,0.65555,0.65244,0.65007,0.64893,0.64912,0.64816,0.64656,0.64518,0.64347,0.64287,0.64401,0.6444,0.6427,0.64242,0.64171,0.64035,0.63987,0.6417,0.64093,0.64182,0.63982,0.63982,0.63648,0.63742,0.63733,0.63572,0.63263,0.6283,0.62813,0.62772,0.62584,0.62351,0.62052,0.62057,0.6189,0.61633,0.61358,0.61257,0.60958,0.60474,0.60127,0.59882,0.59543,0.59063,0.58497,0.57879,0.57263,0.56364,0.55642,0.54301,0.52622,0.50708,0.48945,0.47373,0.45315,0.43284,0.40925,0.38799,0.36278,0.33684,0.3102,0.28229,0.25331,0.2249,0.1967,0.16585,0.13475,0.10028,0.06592,0.03336,0.00121,-0.03247,-0.06198,-0.09736,-0.13382,-0.17396,-0.21137,-0.24721,-0.2853,-0.32252,-0.3655,-0.40586,-0.44622,-0.48439,-0.52322,-0.56172,-0.59512,-0.62502,-0.65022,-0.67805,-0.69723,-0.70954,-0.71972],[0.11332,0.11032,0.10656,0.10358,0.10188,0.09979,0.09676,0.0947,0.09374,0.09261,0.09132,0.09224,0.09288,0.09185,0.09344,0.0938,0.09541,0.09594,0.09773,0.09355,0.09222,0.09402,0.09605,0.09752,0.09634,0.09595,0.09667,0.09989,0.10068,0.09921,0.09905,0.10086,0.10193,0.10417,0.10462,0.10509,0.10542,0.10545,0.10743,0.10965,0.1078,0.10924,0.10997,0.1109,0.11259,0.11333,0.11533,0.11857,0.12346,0.12625,0.1294,0.13233,0.13836,0.14424,0.14826,0.15506,0.15869,0.16505,0.17214,0.17882,0.18582,0.19453,0.20196,0.21064,0.21868,0.22451,0.23062,0.23689,0.24256,0.24635,0.25067,0.25012,0.24977,0.24915,0.24479,0.23989,0.23424,0.2284,0.22312,0.21571,0.20345,0.19448,0.18542,0.17588,0.16223,0.15347,0.14694,0.13988,0.12783,0.12225,0.11921,0.11916,0.1166,0.11665,0.11546,0.11921,0.12029,0.12119,0.12008,0.12045,0.11423],[15.11935,14.69194,14.60972,14.17465,14.07893,13.70567,13.42133,13.85695,13.51233,13.19266,12.44106,13.27009,12.81195,12.29208,11.91968,11.60732,11.26151,10.73061,9.59785,7.72947,7.26592,6.31717,5.28269,4.37289,3.57815,2.38401,1.56973,0.80962,-0.32591,-1.34789,-2.1912,-3.49256,-3.68994,-4.58409,-5.65419,-6.58613,-7.41338,-8.59246,-9.41393,-9.90204,-10.57071,-11.95016,-12.92648,-13.98199,-14.80232,-15.78084,-16.75936,-16.97817,-17.53663,-17.93147,-18.25773,-18.58987,-18.37621,-17.96484,-18.0206,-17.24014,-16.96391,-16.33689,-14.69905,-12.79222,-11.27363,-10.03797,-7.76899,-6.28158,-4.6124,-2.79996,-0.60082,1.94953,4.32651,6.54315,8.87345,10.60633,12.59341,14.25765,15.50249,16.58156,17.97184,19.16749,20.58983,21.70951,22.0081,23.11228,22.95774,23.87295,23.42268,23.60735,23.97268,24.2346,23.91559,22.98377,22.24351,22.31519,21.21973,20.70556,19.24968,19.28784,19.05849,17.93454,17.45141,17.67561,18.09247],[2.61656,2.54843,1.86424,1.40952,1.19007,0.8409,0.79462,0.90087,0.70695,0.58351,0.71668,0.39414,0.24747,0.09674,-0.44627,-0.40121,-0.77753,-0.79078,0.00485,-0.247,-0.62445,-0.53797,-0.61733,-0.55873,-0.27695,-0.29236,-0.29262,-0.39189,-0.25019,0.04869,0.75278,1.0576,0.92748,0.85568,0.97761,0.97865,1.10136,1.33515,1.18225,0.97121,0.84991,0.93798,0.99399,1.26425,1.36861,1.47325,1.2264,1.20227,1.36859,1.56736,1.66712,1.91502,2.0823,2.34495,2.44592,2.72666,3.04682,3.13078,3.65119,4.26998,5.40492,5.96295,5.90688,6.06074,6.23644,6.12022,6.15565,6.26711,6.60915,6.66057,6.90111,7.02629,7.03773,7.26554,6.72837,7.115,7.05919,6.68933,6.06221,5.56265,5.26911,5.22617,4.96225,4.01342,4.37674,3.7573,3.39836,3.28484,2.70509,2.34375,1.7089,1.58609,1.17502,0.75635,0.44957,0.77986,0.48962,0.33454,0.35977,-0.10399,-0.29971],[10.51984,10.2541,9.90376,6.60426,5.98668,6.48659,5.14923,3.39692,2.80113,2.33914,2.51137,0.85452,0.3186,0.03888,0.71367,0.75115,0.9905,2.36666,4.20123,7.34359,10.07078,8.72534,6.56099,6.18544,6.08588,6.92097,4.83677,4.47067,6.76759,7.29666,7.30487,9.14725,6.14416,6.22166,6.70671,7.54201,8.10629,9.06029,7.87922,7.4827,8.26884,11.16018,8.99534,9.37786,9.35721,9.66474,9.4016,8.48128,7.07669,7.80091,7.28233,7.52182,8.5627,7.19933,9.46061,10.62833,10.96313,11.23185,10.14974,8.16428,6.78246,4.47966,2.94883,3.64585,3.97129,4.41627,4.51423,4.4266,4.36426,4.4517,4.50651,4.86877,5.19883,5.26762,5.4858,5.57906,5.71217,6.24811,6.85416,7.34364,7.45149,9.2013,2.01308,-2.49832,-3.6471,-3.33507,-2.68185,0.92657,1.66593,1.06851,0.95995,-0.76983,-0.62994,-0.22537,2.99052,3.90844,4.6698,5.64571,6.2555,7.86159,7.42082],[18.08067,17.3764,17.19993,16.75454,16.50096,15.73505,14.48298,14.88308,14.02111,13.4595,13.01859,14.83408,14.23603,13.91954,13.7248,13.48505,13.11649,12.41594,11.23952,9.05288,8.83274,8.14488,7.4781,6.62843,6.00361,4.7382,3.34107,2.60374,1.06083,0.76895,0.79357,-1.31243,-0.94478,-2.20505,-3.05784,-3.71786,-4.35043,-5.42115,-5.81361,-6.24322,-6.86265,-7.93728,-8.7248,-9.66724,-11.12701,-11.53348,-13.12629,-13.4636,-14.1101,-14.6069,-14.7346,-14.88492,-14.66151,-14.4653,-14.48335,-14.24324,-14.30791,-13.95509,-11.79324,-9.7652,-8.34104,-7.88423,-5.91844,-4.86059,-3.7084,-2.191,-0.26072,2.04162,4.26824,6.2684,8.37664,10.05292,12.12341,13.94446,15.11629,16.2205,17.30105,18.46335,19.75109,20.95189,21.64768,22.76917,23.16173,24.02901,23.62406,23.28704,23.87336,24.77869,25.24653,25.20872,24.5776,23.92173,23.03562,22.70591,20.7856,20.95426,21.38724,19.43019,18.56363,19.67773,20.17851],[5.35352,5.77331,4.80409,4.48903,4.52532,4.20413,3.18526,2.94694,2.33419,1.66695,2.15572,1.20477,0.94903,0.45071,-0.10758,-0.45927,-1.31688,-1.61768,-0.63839,-0.81048,-1.54834,-1.14194,-0.71023,-0.35903,-0.11719,0.0167,0.07524,-0.36146,-0.33215,-0.26808,1.10674,2.23959,1.67088,1.53003,1.83733,1.84258,2.37461,2.90047,2.79877,2.73166,2.0946,2.34308,2.1114,1.9152,2.58401,2.64455,2.36562,2.51204,3.10337,3.51332,3.56081,3.7711,3.93769,4.26583,3.89152,4.25928,4.31591,4.14115,4.252,4.74243,5.93101,6.30966,5.5849,5.55613,5.53019,4.9552,4.62895,4.28956,4.30912,4.0515,4.00317,4.06789,4.35065,4.64508,4.50967,4.87157,5.12423,4.9797,4.68597,4.50417,4.49208,4.46265,5.685,5.86551,6.51989,5.10622,4.12767,4.41184,4.1153,4.43828,4.1552,4.33714,4.94613,4.34894,3.78495,4.06856,4.54764,4.23723,4.98286,4.37574,4.49916],[0.22275,-1.11936,-1.76084,-5.06874,-6.14231,-5.6203,-5.72501,-6.35098,-6.16612,-5.51068,-6.40548,-5.24412,-6.12272,-4.89045,-4.82089,-3.24143,-2.78589,1.16324,2.98915,4.64533,9.8632,9.49574,6.91834,7.00404,7.83561,7.95649,6.9881,6.47157,8.06767,8.54318,8.99668,11.09027,8.88638,10.01214,11.95102,13.3447,15.34116,16.87994,16.62919,17.03449,17.83686,21.01436,18.06322,17.1384,16.8578,16.80329,16.39015,15.88575,15.23289,15.97781,15.51731,16.21924,18.28754,17.68689,19.67362,22.30351,21.54111,21.74542,21.26389,21.10261,20.28787,17.49449,15.68622,15.90869,15.54316,15.41926,14.9622,14.55943,14.11377,13.65801,13.23878,12.68046,12.25667,11.69593,11.00973,10.28767,9.51572,9.03639,8.502,8.25783,7.59519,8.88865,-1.18815,-8.0182,-9.52483,-8.18323,-7.09356,-4.12902,-3.68616,-5.22275,-6.50426,-8.76848,-10.32786,-9.69403,-7.15188,-5.84242,-5.68124,-5.64972,-6.32824,-3.96296,-3.57009],[-0.05917,-0.05849,-0.06173,-0.06314,-0.06507,-0.06701,-0.06992,-0.07158,-0.07552,-0.07836,-0.08009,-0.0816,-0.0848,-0.08665,-0.08969,-0.09094,-0.09262,-0.09314,-0.09284,-0.09655,-0.09922,-0.09784,-0.09797,-0.09815,-0.09787,-0.09949,-0.09734,-0.09739,-0.09711,-0.09447,-0.09206,-0.09033,-0.09123,-0.09094,-0.09082,-0.09151,-0.09078,-0.09122,-0.09148,-0.09016,-0.09025,-0.09016,-0.08918,-0.089,-0.08625,-0.08556,-0.08551,-0.08452,-0.08191,-0.07972,-0.07857,-0.07627,-0.07623,-0.07579,-0.0749,-0.07186,-0.06874,-0.06606,-0.06273,-0.05921,-0.05474,-0.05188,-0.05027,-0.04829,-0.04653,-0.0454,-0.04461,-0.0435,-0.04096,-0.03856,-0.03548,-0.03391,-0.0323,-0.03147,-0.03368,-0.0271,-0.02761,-0.02794,-0.02819,-0.02796,-0.02826,-0.02854,-0.02672,-0.02587,-0.0252,-0.02623,-0.02809,-0.02745,-0.02888,-0.02824,-0.02845,-0.02888,-0.03027,-0.0314,-0.03307,-0.03052,-0.03062,-0.02933,-0.02928,-0.03246,-0.03319],[0.95577,0.93781,0.92286,0.90588,0.89109,0.87675,0.85982,0.84716,0.82925,0.81366,0.79539,0.78863,0.77325,0.76173,0.74789,0.73722,0.72512,0.7156,0.70174,0.68321,0.67444,0.66321,0.65052,0.63795,0.62768,0.61374,0.59968,0.58935,0.57454,0.56309,0.55285,0.54135,0.53257,0.51722,0.50526,0.49532,0.48601,0.472,0.46017,0.44978,0.43919,0.42574,0.41212,0.3959,0.38047,0.36806,0.35302,0.34039,0.32704,0.3136,0.29931,0.2844,0.26961,0.25532,0.23787,0.222,0.20423,0.18715,0.17274,0.15891,0.1427,0.12524,0.10908,0.09148,0.07569,0.06249,0.04885,0.03786,0.02527,0.01324,0.0007,-0.01311,-0.02356,-0.0365,-0.05107,-0.06854,-0.08514,-0.10044,-0.11562,-0.12975,-0.14275,-0.1548,-0.17257,-0.18659,-0.19976,-0.2163,-0.23004,-0.24115,-0.25405,-0.26715,-0.28323,-0.29882,-0.3165,-0.32763,-0.34599,-0.35521,-0.36897,-0.38775,-0.40607,-0.41728,-0.43019],[0.90101,0.90134,0.90131,0.90006,0.89825,0.89966,0.89945,0.90084,0.90054,0.90213,0.90253,0.90182,0.90332,0.90172,0.90526,0.90926,0.90619,0.90696,0.90651,0.90721,0.90804,0.90929,0.91034,0.90975,0.91043,0.91266,0.91226,0.91007,0.90666,0.90639,0.90806,0.90722,0.90474,0.90102,0.90137,0.90315,0.90498,0.90692,0.90559,0.90327,0.90203,0.90615,0.90403,0.90543,0.90302,0.90283,0.90149,0.90016,0.89599,0.89176,0.89046,0.88791,0.88576,0.88134,0.87912,0.8747,0.87451,0.87339,0.87481,0.87527,0.87417,0.87386,0.8757,0.87424,0.87518,0.87667,0.87642,0.87884,0.88233,0.88738,0.88898,0.89081,0.89528,0.89835,0.89596,0.90497,0.90656,0.90722,0.90414,0.90557,0.90332,0.90043,0.90657,0.90694,0.90379,0.90422,0.90298,0.90233,0.89971,0.90135,0.89869,0.89376,0.89017,0.89035,0.89007,0.88784,0.88612,0.88364,0.88325,0.88374,0.88133],[-21.3597,-20.06515,-18.33029,-17.12078,-16.14162,-15.51339,-14.18312,-12.4222,-10.63253,-9.11128,-7.61478,-5.93603,-4.16911,-3.23914,-1.8128,-0.69638,0.2977,1.02243,1.91102,2.74736,3.31382,3.86814,4.47861,5.11055,5.70345,6.74176,7.80059,8.61058,9.27084,9.84888,9.94213,10.37294,11.47505,12.59988,12.75372,12.55454,12.96329,13.62505,14.24791,14.99623,15.35439,15.70762,16.43735,17.20212,18.2423,18.80215,19.5434,20.58947,21.75289,23.17377,24.54677,25.8535,27.75821,29.8368,31.6824,34.05811,36.09996,37.69721,39.46803,41.12309,43.02529,45.18126,47.54885,49.36181,50.37498,51.48304,52.48792,53.28431,54.08481,54.20382,54.30584,53.86214,53.24762,51.74959,49.53049,47.94064,46.46339,44.63537,43.06921,40.84159,37.95173,34.77426,31.48302,28.11814,23.38667,20.67067,17.16091,13.47777,8.80649,3.90062,-0.57292,-4.04212,-8.30182,-12.67292,-16.28907,-19.40206,-21.37327,-24.02162,-24.64257,-24.5449,-23.52849],[-1.81243,-1.84465,-1.63626,-1.72701,-1.34322,-1.11686,-0.91924,-0.79478,-0.6461,-0.55585,-0.16898,-0.45503,-0.07282,0.1997,0.1273,0.29023,0.10813,0.25976,1.13666,1.35967,1.26526,1.11972,1.34976,1.40152,1.61838,1.80923,1.3622,1.22159,1.6611,1.2915,1.75147,1.59427,1.70217,1.60801,1.56006,1.88285,1.96228,2.26615,1.97179,1.42668,1.46967,1.31744,1.27922,1.5214,1.20018,1.16901,0.84432,0.57026,0.2695,0.15586,0.19144,0.21284,0.35291,0.36477,0.16813,0.04152,-0.03321,-0.40594,-0.26967,0.29692,0.9435,1.12724,0.94054,1.30768,1.37531,1.31658,1.53581,1.89901,2.31185,2.67064,2.97703,3.15382,3.37028,3.81752,4.11535,4.2472,4.61324,4.676,4.58233,4.39407,4.19952,4.0942,3.87871,2.67374,3.62044,2.81324,2.35321,1.77829,1.63231,1.60545,0.7942,0.64364,0.48579,0.50174,0.52408,0.68461,-0.13318,-0.47301,-0.5969,-0.27836,-0.20071],[-1.55456,-1.64056,-2.1642,-4.41984,-4.35873,-2.8935,-2.44534,-3.08478,-3.60194,-3.27757,-3.18835,-4.01645,-4.59473,-4.51561,-4.3673,-4.61666,-4.41031,-3.48735,-2.50365,-0.81208,0.35823,-0.54055,-2.0588,-2.47809,-2.61549,-2.28422,-3.27862,-3.5544,-2.67491,-2.33551,-2.67645,-2.39941,-4.31154,-5.21012,-5.50097,-5.07872,-4.70004,-3.90122,-4.70984,-5.3981,-5.71767,-4.36551,-5.62448,-5.78936,-5.94161,-6.10522,-6.57198,-7.37583,-8.27611,-8.15747,-8.99449,-9.26272,-9.13917,-9.71852,-8.89205,-8.37804,-8.19265,-8.09125,-8.64881,-9.57466,-10.70765,-12.93671,-14.52151,-13.66744,-13.42814,-13.01475,-13.22996,-13.49819,-13.73804,-13.85219,-13.92312,-13.94785,-13.9505,-14.29043,-14.50283,-15.73678,-16.52598,-16.40724,-16.19356,-16.16396,-16.1795,-15.28457,-16.06506,-17.16887,-18.06222,-17.49023,-17.09238,-15.27056,-15.65448,-17.35385,-16.80014,-17.55225,-17.16545,-16.17647,-14.36255,-15.39183,-13.38575,-14.79534,-12.41612,-11.16533,-11.21808],[-6.27693,-5.40808,-3.70449,-2.88605,-2.03543,-1.76627,-0.74301,1.42341,2.87422,4.07604,4.80124,7.32921,8.64269,9.05228,10.11014,10.91104,11.57111,11.7587,11.40309,10.24567,10.30182,9.98505,9.60584,9.33418,9.09006,8.87966,9.24246,9.32911,8.71725,8.26516,7.37655,6.37905,7.46794,7.71034,6.75864,5.55084,5.06598,4.41424,4.35857,4.74549,4.40245,3.25423,3.11489,2.72642,2.97991,2.5376,2.41115,3.31125,3.98534,4.96414,6.00926,6.9321,8.93141,11.46867,13.08563,16.09435,18.32039,20.54857,23.97117,27.65277,31.17242,34.88232,39.74164,43.00968,45.69391,48.59351,51.83167,55.24449,58.50604,60.88647,63.38259,64.68206,66.06449,66.28313,65.24609,64.76466,64.68369,63.95077,63.67475,62.43588,59.73976,57.40091,54.61994,52.33256,47.32428,44.64941,41.41705,37.76293,32.68366,26.87487,21.64069,18.3153,12.93665,8.03928,2.90814,-0.21633,-2.33009,-6.04606,-7.12213,-6.75372,-5.32674],[-0.36117,-0.27118,-0.42122,-0.65461,-0.36911,-0.47352,-0.20606,0.20022,0.19689,0.19151,0.76418,0.03437,0.22309,0.30023,-0.18658,0.03873,-0.45592,-0.02938,1.97147,2.45219,2.48115,2.11453,1.85776,1.86042,2.32023,2.60594,1.85433,1.56452,2.45388,2.40526,3.45683,3.70099,3.44289,3.30777,3.3348,3.6192,3.80623,4.34547,3.78487,3.03585,2.98414,2.93553,2.79273,3.27145,3.09153,3.11045,2.49767,2.28054,2.14343,2.41054,2.6304,3.04097,3.78341,4.10514,4.74747,5.66646,6.37783,6.53979,7.24558,7.89595,9.09297,8.56155,7.38069,8.21312,8.57292,8.66918,8.88356,9.10543,9.48333,9.8029,10.10118,10.56378,10.98143,11.56836,11.91779,12.32976,12.79779,13.2247,13.40749,13.46543,13.29132,14.62509,8.4348,3.14179,3.94339,3.1567,3.13789,4.94143,4.82205,4.148,2.76935,1.8741,1.52331,1.22104,1.09955,1.46741,0.159,-0.73536,-1.0207,-1.31434,-1.19601],[-12.29597,-12.08838,-12.16732,-11.08853,-10.38439,-9.40435,-7.60194,-6.45991,-6.36324,-5.57032,-5.62779,-4.81757,-4.87151,-4.53869,-5.14828,-5.43029,-5.53663,-5.9642,-6.62194,-8.08381,-9.66285,-9.2298,-8.6297,-8.67418,-8.67071,-9.17039,-8.10137,-8.03015,-9.40501,-9.55072,-9.82633,-11.37284,-10.28326,-11.26102,-12.04906,-12.49139,-12.68239,-12.83408,-12.47815,-12.77565,-13.8974,-15.45488,-14.55252,-15.09656,-15.21344,-15.69275,-15.91174,-15.77155,-15.23741,-15.78966,-16.05756,-16.4925,-17.26388,-16.29932,-17.53623,-17.80664,-17.60689,-17.46944,-16.39832,-14.78706,-13.67889,-13.19289,-12.99685,-12.19232,-11.72954,-11.33178,-11.17093,-10.86242,-10.37287,-10.1889,-9.76142,-9.66586,-9.61299,-9.74003,-10.67218,-11.65887,-12.56528,-13.11824,-13.77492,-14.61644,-15.3412,-15.84807,-13.12688,-12.47957,-12.35927,-12.47437,-12.83188,-13.98857,-15.59335,-17.25223,-17.05636,-16.33132,-16.27936,-15.85247,-17.32263,-19.30573,-18.06733,-20.44705,-18.66786,-18.95989,-18.57856],[-0.07872,-0.07753,-0.07566,-0.07367,-0.07397,-0.07329,-0.07586,-0.07831,-0.0808,-0.08272,-0.08544,-0.08454,-0.08665,-0.08738,-0.08635,-0.08794,-0.08681,-0.08723,-0.09287,-0.0947,-0.09455,-0.09382,-0.09336,-0.09397,-0.0958,-0.09731,-0.09515,-0.09446,-0.09524,-0.09483,-0.09769,-0.09824,-0.09816,-0.09733,-0.09813,-0.09883,-0.09901,-0.1012,-0.10031,-0.09741,-0.0966,-0.09717,-0.09661,-0.09845,-0.09647,-0.09657,-0.09468,-0.0935,-0.09214,-0.09143,-0.09103,-0.09059,-0.09179,-0.09331,-0.09317,-0.09223,-0.09151,-0.08945,-0.09,-0.0911,-0.09508,-0.09637,-0.09435,-0.0935,-0.09305,-0.09106,-0.09053,-0.09025,-0.09025,-0.08824,-0.08694,-0.0863,-0.08477,-0.08563,-0.08385,-0.08015,-0.08024,-0.07782,-0.07342,-0.06947,-0.06759,-0.06755,-0.06377,-0.05584,-0.05789,-0.05429,-0.05347,-0.05199,-0.04909,-0.04575,-0.04122,-0.04073,-0.03905,-0.03706,-0.03643,-0.03634,-0.03428,-0.03183,-0.03197,-0.03168,-0.03095],[0.84419,0.8293,0.8149,0.80104,0.78693,0.77529,0.76042,0.74461,0.72919,0.71592,0.70314,0.69033,0.67828,0.67055,0.65944,0.65105,0.6415,0.63587,0.63035,0.62561,0.62028,0.61609,0.61109,0.6053,0.60096,0.59593,0.58795,0.5833,0.57697,0.57317,0.56922,0.56744,0.56013,0.55144,0.54744,0.54443,0.54125,0.53597,0.5302,0.52342,0.51775,0.51441,0.50791,0.49935,0.48986,0.48449,0.47648,0.46542,0.45604,0.4454,0.43342,0.42085,0.40453,0.3873,0.37024,0.34879,0.329,0.30744,0.28118,0.25347,0.22606,0.19947,0.16667,0.13807,0.10993,0.08329,0.05331,0.02338,-0.00683,-0.03524,-0.06488,-0.09134,-0.11623,-0.14113,-0.16475,-0.18982,-0.21628,-0.2401,-0.26538,-0.28741,-0.30256,-0.3222,-0.33899,-0.35948,-0.3695,-0.38743,-0.40373,-0.41665,-0.42747,-0.43423,-0.44528,-0.46137,-0.47147,-0.47904,-0.48716,-0.49666,-0.5088,-0.51962,-0.5345,-0.54731,-0.56318],[0.48801,0.48749,0.48712,0.48497,0.48294,0.48364,0.48293,0.4851,0.48417,0.48519,0.48435,0.48502,0.48573,0.48328,0.48624,0.48977,0.48621,0.48621,0.48428,0.48281,0.48326,0.48363,0.48395,0.48275,0.48302,0.48477,0.48417,0.48187,0.47841,0.47825,0.48016,0.47981,0.47744,0.47417,0.47527,0.47776,0.4804,0.48357,0.48319,0.48145,0.48108,0.48723,0.48668,0.48996,0.48909,0.49086,0.49151,0.49066,0.48775,0.48445,0.48394,0.48221,0.4796,0.4743,0.47224,0.46615,0.46546,0.46303,0.46141,0.4588,0.45603,0.45447,0.4536,0.45094,0.45083,0.45136,0.45066,0.45339,0.45813,0.46478,0.46892,0.47302,0.48047,0.48661,0.48611,0.49769,0.50229,0.50545,0.5055,0.50955,0.50793,0.50819,0.51369,0.51629,0.51196,0.51264,0.51235,0.51246,0.50865,0.50742,0.50247,0.49773,0.49104,0.48976,0.4858,0.48367,0.48136,0.47619,0.47471,0.4757,0.47425],[-3.61812,-3.47075,-3.1968,-3.13167,-2.99425,-2.55241,-1.39654,-1.30596,-0.69865,-0.36708,-0.74703,-1.61846,-1.4382,-1.61693,-1.73133,-1.8139,-1.74537,-1.64715,-1.62819,-1.28203,-1.55725,-1.84422,-2.19995,-2.25943,-2.42652,-2.35345,-1.7664,-1.80465,-1.39404,-2.12239,-2.95217,-2.10513,-2.66534,-2.28349,-2.43978,-2.70495,-2.79231,-2.82838,-3.24094,-3.29233,-3.45591,-3.72965,-3.9787,-4.14485,-3.43442,-4.00908,-3.44418,-3.30459,-3.13202,-2.97647,-3.16834,-3.30937,-3.2639,-2.96871,-3.07897,-2.42971,-2.10757,-1.85947,-2.30488,-2.2098,-1.77762,-0.93369,-0.76246,-0.35215,0.13145,0.29656,0.49468,0.69317,0.84696,1.00091,1.19796,1.19578,1.09405,0.9194,0.8895,0.81448,1.04767,0.96709,0.98011,0.8308,0.36896,0.32179,-0.49218,-0.6,-0.73732,-0.02524,-0.14809,-0.83448,-1.60221,-2.54897,-2.65654,-1.96437,-2.3005,-2.39212,-1.8664,-2.03722,-2.78349,-1.93153,-1.73656,-2.46469,-2.55883],[0.65623,0.40314,0.71115,0.48197,0.31855,0.11844,0.43726,0.55723,0.61476,0.77973,0.63702,0.76527,0.90462,0.84254,0.98142,0.98526,1.38026,1.06878,0.84784,0.98798,0.94737,0.48828,0.0437,-0.29337,-0.33858,-0.39898,-0.48915,-0.1218,0.05766,0.29977,-0.37661,-1.13757,-0.69423,-0.52683,-0.56956,-0.48227,-0.69477,-0.79956,-0.69057,-0.67892,-0.06945,-0.00287,0.29123,0.67456,0.27199,0.29538,0.4907,0.46534,0.32916,0.20621,0.29127,0.47167,0.70908,0.8117,1.19913,1.44913,1.43708,1.60446,1.74201,1.8236,1.57211,1.57849,1.75039,1.65465,1.55403,1.67151,1.64915,1.68597,1.63716,1.65061,1.65331,1.59957,1.19072,1.03735,0.7328,0.8655,0.73664,0.74881,0.74583,0.66139,0.67154,0.82426,0.59426,0.57389,0.4116,0.68841,1.12507,1.10446,1.01882,0.79878,0.90576,0.75237,0.37351,0.3876,0.50955,0.44884,0.04572,0.13593,-0.28981,-0.17381,-0.65369],[10.6095,11.78474,11.988,12.04677,12.55856,12.55491,11.11573,9.93948,9.09006,7.88403,9.00833,6.10072,6.41614,4.86968,5.45756,3.86957,3.55613,0.99798,1.06366,2.57613,0.06176,-0.84632,-0.36843,-0.78905,-1.72384,-1.0061,-2.12648,-1.99733,-1.3013,-1.25031,-1.68924,-1.96797,-2.75331,-3.81351,-5.28222,-5.84467,-7.31141,-7.92869,-8.8659,-9.68427,-9.64432,-9.95005,-9.12851,-7.75575,-7.58853,-7.22329,-7.0606,-7.50068,-8.32659,-8.39435,-8.4361,-8.87031,-9.86123,-10.61382,-10.22968,-11.66484,-10.5355,-10.41926,-10.96798,-12.77925,-13.35884,-12.85086,-12.55668,-12.09914,-11.42877,-10.88725,-10.38324,-10.14441,-9.83873,-9.38698,-9.01268,-8.16401,-7.42479,-6.83061,-5.88344,-5.11912,-4.18418,-3.17104,-2.00776,-1.2289,-0.4193,-0.00851,3.2129,5.77459,6.2171,4.97102,4.31835,5.04911,5.43129,6.57191,7.79273,8.41466,10.38367,10.1107,10.65391,10.27212,11.10334,11.94239,13.38661,12.63263,11.96557]],[\"S1\",\"Day1\",\"2022_04_01_09_24_32\",[86.31159,85.57171,85.17763,83.03811,81.68666,79.76208,77.66279,76.02328,75.45296,74.82333,73.65622,72.87703,72.89368,72.70869,72.43002,71.87238,71.11592,70.75926,71.03448,71.03983,70.77016,70.91328,71.07063,70.8897,71.54321,70.65888,69.31822,69.75546,69.24072,69.98074,69.59755,70.60481,70.99627,70.05422,69.32909,68.80563,68.05797,69.25597,68.86607,68.29252,68.00707,68.35149,68.08396,67.19461,66.27832,66.06507,65.43166,65.21442,63.56042,61.49253,59.36515,57.54413,55.20327,52.56501,51.14958,48.42902,44.58103,39.86153,35.36095,30.50025,24.86427,17.63883,10.68425,2.84916,-2.68398,-7.08381,-10.53811,-13.8332,-15.85796,-15.32909,-12.60678,-11.2853,-8.66402,-4.77125,-2.10596,1.90143,5.21634,9.236,13.00919,15.6661,19.80416,24.97158,31.18032,34.63271,38.39037,42.97478,47.44421,51.71094,54.93665,59.77971,64.01064,67.99545,71.95677,76.8356,80.6888,83.58725,86.43024,87.8492,88.57576,89.07173,89.23932],[-4.04684,-4.59727,-6.72474,-7.68689,-6.71288,-7.05425,-5.52432,-4.2432,-4.27453,-3.45909,-2.51045,-2.49072,-2.66897,-3.24076,-3.04732,-2.63577,-2.1411,-1.93884,-1.57891,-1.79078,-2.4004,-2.14557,-1.8333,-1.81982,-1.87377,-2.11419,-2.25595,-2.29038,-2.27109,-1.41952,-2.69431,-1.90821,-1.23398,-2.25642,-3.03968,-3.02307,-2.38085,-2.38769,-2.16634,-2.48599,-1.53412,-1.57407,-1.69653,-1.82454,-2.86521,-4.15789,-4.94689,-6.14336,-5.67372,-5.49123,-5.62366,-4.16879,-3.38331,-3.64454,-3.47691,-3.34247,-3.15285,-3.42013,-4.63701,-5.037,-6.19721,-4.87529,-4.01703,-2.83281,-2.71084,-2.74344,-1.99868,-1.78599,0.28187,0.3507,-0.70882,-1.34405,-1.75721,-3.57022,-4.56183,-6.32098,-7.63358,-9.22906,-9.8138,-11.75912,-12.16612,-13.43254,-14.45074,-14.83476,-15.95429,-16.35004,-15.30782,-15.93622,-16.30335,-14.62234,-15.38445,-14.89404,-14.51871,-13.82577,-12.60141,-10.94783,-10.6923,-9.07863,-8.68537,-8.69751,-9.8367],[-11.2582,-11.91237,-12.77728,-16.39302,-15.74146,-13.80601,-12.06589,-10.47355,-7.95216,-6.53709,-4.45768,-4.62179,-4.17778,-4.37113,-4.73223,-4.97609,-4.69352,-5.30217,-6.69219,-6.78266,-5.83407,-5.81552,-5.78544,-6.48039,-6.05089,-5.51232,-5.4691,-5.0981,-5.4687,-6.19504,-6.2977,-10.08186,-9.78813,-7.03319,-7.77377,-7.51477,-7.52922,-6.18699,-3.75478,-3.97121,-4.10331,-4.31482,-3.76718,-4.45526,-6.18336,-7.11995,-6.70696,-6.34602,-5.56194,-6.10566,-6.39155,-5.81919,-6.42123,-7.28232,-7.22922,-7.53511,-9.86169,-9.08762,-8.39227,-10.15854,-13.14713,-14.91698,-15.46783,-15.44485,-15.2372,-15.43705,-17.77498,-19.38053,-25.61442,-23.42124,-22.90025,-18.08102,-23.47772,-19.81072,-19.52167,-25.28742,-24.2596,-24.90777,-27.45459,-28.4616,-28.50187,-23.1631,-19.41304,-18.96759,-20.85944,-21.38203,-20.0957,-19.54879,-19.40588,-16.76537,-14.74117,-10.98078,-13.20372,-12.76772,-12.21518,-10.14646,-11.81391,-10.32551,-10.33616,-10.96505,-11.07311],[12.80659,12.24007,12.35172,11.0825,9.3834,7.17739,4.50859,2.4582,1.60291,0.77023,-0.6371,-1.3995,-1.40225,-1.54176,-1.80641,-2.37377,-3.18191,-3.5171,-3.19883,-3.16658,-3.43727,-3.31864,-3.1886,-3.33066,-2.69719,-3.59312,-4.92499,-4.50825,-5.00058,-4.29327,-4.55284,-3.36057,-3.09054,-4.08744,-4.6709,-5.21751,-6.03541,-4.9276,-5.48201,-6.0252,-6.35751,-6.00185,-6.28573,-7.13883,-7.8593,-7.8819,-8.48075,-8.6479,-10.43345,-12.44574,-14.53401,-16.52196,-18.87453,-21.41507,-22.85052,-25.55905,-29.21268,-33.97257,-38.39116,-42.99923,-47.9881,-55.2163,-62.27704,-70.3979,-75.98505,-80.35216,-83.72176,-86.882,-88.88216,-88.6531,-85.5767,-84.61702,-81.16704,-77.19986,-74.2457,-68.48692,-64.91842,-60.1348,-55.38186,-51.56902,-47.25402,-43.60547,-38.36647,-34.98273,-30.30378,-25.42523,-21.66887,-17.45477,-14.2105,-10.59226,-6.90957,-4.09269,0.45866,5.12104,8.63937,10.84795,14.028,14.92599,15.60045,16.21901,16.56071],[9.71808,10.18631,10.38992,13.51938,13.20327,11.26707,10.0658,8.91176,6.49011,5.35718,3.61932,3.78181,3.3067,3.33763,3.73715,4.08328,3.94567,4.58589,6.0209,6.05024,4.97216,5.02364,5.0795,5.75161,5.32384,4.74055,4.6605,4.29437,4.65599,5.58583,5.33751,9.18938,9.09243,6.16416,6.66061,6.41649,6.60686,5.31474,3.03574,3.15749,3.54163,3.73443,3.17416,3.80239,5.18013,5.72537,5.10983,4.43369,3.81419,4.38419,4.62179,4.47386,5.26772,6.02226,6.0174,6.34814,8.63213,7.81594,6.80903,8.38738,10.89572,12.97037,13.74776,14.06954,13.90629,14.088,16.53952,18.13679,24.70188,22.62245,21.81671,17.02079,22.05745,18.01926,17.43341,22.32241,20.90889,20.9613,23.09513,23.27187,23.14832,17.85859,14.0877,13.55081,14.86115,15.18397,14.40275,13.68689,13.43529,11.61889,9.53323,6.23402,8.39949,8.21453,8.08969,6.65453,8.29643,7.37528,7.50205,8.09249,7.85684],[-6.99585,-7.72012,-10.04513,-12.08804,-10.93315,-10.67365,-8.666,-6.96313,-6.27919,-5.1019,-3.61615,-3.64267,-3.69387,-4.29771,-4.2093,-3.8786,-3.32447,-3.29459,-3.32514,-3.55485,-3.88517,-3.6338,-3.32392,-3.50049,-3.43547,-3.52092,-3.64609,-3.57841,-3.6606,-3.03571,-4.29524,-4.58125,-3.84268,-4.07416,-5.03638,-4.94865,-4.33098,-3.96958,-3.09465,-3.46166,-2.57922,-2.67487,-2.64521,-2.95428,-4.43015,-5.9361,-6.58319,-7.6372,-6.96747,-6.94191,-7.1484,-5.58785,-4.99576,-5.4849,-5.30878,-5.2625,-5.73018,-5.77169,-6.7544,-7.64045,-9.64317,-8.87942,-8.20415,-7.02924,-6.8476,-6.9388,-6.89871,-7.17374,-7.0055,-6.23876,-7.17543,-6.33849,-8.42752,-9.09988,-10.01764,-13.71385,-14.68569,-16.53682,-18.07989,-20.46788,-20.89684,-20.01996,-19.67839,-19.88888,-21.6332,-22.20575,-20.74195,-21.1502,-21.45076,-18.94086,-19.00166,-17.37837,-17.69908,-16.89567,-15.54845,-13.344,-13.59251,-11.59702,-11.22018,-11.41638,-12.54693],[-11.4556,-11.76725,-10.15078,-10.77421,-10.30429,-10.89587,-11.90561,-12.37853,-10.91041,-9.36687,-8.61581,-7.52658,-6.05811,-4.39805,-3.64415,-3.35929,-3.07887,-2.87553,-1.77171,-1.1273,-0.76276,0.35426,1.49639,1.81033,3.09914,2.09108,0.64149,1.83802,1.86059,3.96558,4.28166,5.10183,4.50911,4.91918,4.8687,5.11949,4.28707,6.02101,6.64088,6.65299,7.07398,7.88345,8.79633,9.11472,8.36106,8.80937,9.01806,10.20063,9.47981,8.5747,7.26347,6.6358,5.48689,3.98467,4.11966,3.23461,0.70726,-1.78419,-3.5063,-5.9574,-8.57279,-14.0064,-19.13503,-24.49546,-27.59517,-30.02101,-32.94339,-35.08295,-39.57713,-38.40754,-35.26965,-33.84795,-33.66432,-29.1109,-27.27199,-25.55005,-23.59835,-21.54688,-20.7689,-19.29975,-17.82741,-14.01585,-9.80296,-9.51074,-9.02606,-8.6402,-8.54065,-7.84462,-8.54192,-8.24622,-7.3025,-6.36723,-6.64339,-6.64403,-6.84737,-6.6665,-6.79964,-6.89577,-7.22717,-7.02657,-6.33202],[8.06442,8.10585,8.01795,10.53965,10.48168,7.84901,6.69037,5.66823,3.88796,2.90423,1.03119,1.16657,0.86456,0.87395,1.43613,1.74157,1.67206,2.25887,4.10953,4.31268,3.0311,3.2646,3.69658,4.35687,3.71722,2.98395,3.01721,2.79105,3.23546,4.38082,3.89069,8.24266,7.73621,4.55434,4.5099,4.19063,4.59989,3.48071,1.32469,1.42686,1.93616,2.74237,2.60426,3.29045,4.52921,5.31151,4.74194,4.07251,3.20132,3.93352,4.00165,3.91132,4.49276,4.96761,5.32745,5.53423,7.36165,5.71556,3.88471,4.50736,5.80727,5.87848,4.57216,3.21337,1.48852,0.76108,2.74174,3.98639,9.83739,7.91942,7.59619,3.42339,7.95881,5.33537,5.07182,9.07551,7.67524,8.10617,10.51027,10.38628,11.26116,7.24894,5.36156,5.25925,7.14459,8.68255,8.88096,9.01974,8.79428,7.99587,6.65257,3.83909,6.56252,6.88508,6.97903,5.99304,7.82872,6.88192,7.01064,7.40413,7.08533],[2.64325,3.7603,2.58123,1.54314,2.24181,2.69205,3.4596,4.17555,4.13321,4.96443,6.99662,7.12352,6.84598,6.94205,7.55389,7.57936,7.03015,6.58947,6.43495,5.78743,5.14834,4.9196,4.81294,4.57439,3.52264,3.11566,2.9221,2.42053,2.99387,3.34734,3.51299,3.13182,4.36463,4.70889,3.93746,5.42383,6.03527,6.85737,8.55003,8.93832,9.81738,10.32638,10.85204,10.24963,10.58624,11.0144,11.24053,11.18726,12.12455,13.42584,13.70602,14.13766,14.80621,15.36567,16.46882,17.18987,16.94961,17.05738,16.44364,14.64289,13.20396,13.88016,13.18351,12.3008,11.74522,10.97012,10.57729,10.66179,12.62405,13.67217,13.80925,13.83163,14.45084,14.00243,13.576,13.42005,12.8843,12.56746,13.0213,12.46423,12.33304,12.44198,13.1155,12.75984,12.06412,12.00125,12.42641,12.19236,12.17305,13.57687,12.96164,13.35218,13.33153,13.7859,15.3192,15.68397,15.42957,16.75283,16.70212,15.82139,16.21118],[63.51991,63.34344,64.81207,64.2338,64.81122,64.06754,63.0438,62.53844,63.84888,65.31881,65.90147,66.99393,68.43422,70.09328,70.90751,71.23207,71.50694,71.77995,73.10225,73.74704,73.95046,75.0844,76.26417,76.62715,77.81792,76.73828,75.28535,76.45159,76.52065,78.72108,79.00942,80.15141,79.64798,79.76422,79.66751,79.96233,79.2048,80.82706,81.16685,81.18246,81.6748,82.61983,83.50609,83.95257,83.44025,84.05577,84.15704,85.19955,84.30841,83.56551,82.27543,81.62389,80.63078,79.26212,79.52008,78.70776,76.75211,73.7428,71.46484,69.18796,66.87137,61.47827,56.01059,50.33112,46.88154,44.34141,41.79489,39.89285,36.8251,37.60326,40.6657,41.02777,42.39952,46.24092,48.00637,50.73642,52.29153,54.4428,55.85826,57.23237,58.91862,61.73041,65.53289,65.7806,66.68121,67.42127,67.60782,68.31381,67.56431,67.76988,68.34852,68.59254,68.99578,69.09513,69.00458,68.91118,69.30537,68.98594,68.69616,68.97301,69.59129],[4.67429,5.7534,4.60309,4.26639,4.91514,4.66531,5.09973,5.52097,5.01528,5.55578,7.01785,7.1757,6.82776,6.92279,7.66237,7.76818,7.22045,6.95158,7.28868,6.7184,5.767,5.60797,5.61907,5.56266,4.38195,3.79676,3.61906,3.07607,3.74604,4.38806,4.41918,5.18694,6.23739,5.74361,4.98982,6.33662,7.03203,7.53105,8.59279,8.9938,9.9762,10.68012,11.15002,10.75024,11.39507,12.00836,12.08108,11.85581,12.53359,13.97792,14.26544,14.65823,15.4518,16.11274,17.26591,18.01442,18.23118,17.92722,16.87495,15.29818,14.24207,14.91148,13.90867,12.70648,11.71407,10.7729,10.92123,11.32773,14.66653,15.21417,15.26292,14.23504,15.97603,14.89288,14.4092,15.25305,14.39689,14.18895,15.20445,14.63582,14.71209,13.87296,14.04215,13.67566,13.47928,13.79239,14.2488,14.05743,13.98454,15.14075,14.21996,13.8846,14.54875,15.07162,16.56889,16.67761,16.88043,17.92544,17.90806,17.15586,17.45364],[-7.08788,-6.84148,-7.05868,-9.76807,-9.53407,-6.86647,-5.54529,-4.36827,-2.65386,-1.48023,0.87705,0.78077,0.99898,1.01578,0.63422,0.34394,0.26432,-0.42349,-2.26379,-2.63157,-1.55528,-1.84234,-2.28926,-2.99187,-2.64979,-2.04779,-2.13138,-2.04595,-2.32325,-3.33763,-2.8196,-7.13534,-6.32761,-3.14843,-3.30758,-2.60799,-2.84574,-1.54027,1.01047,1.0163,0.7552,0.10207,0.37836,-0.45688,-1.58761,-2.24745,-1.62592,-0.97873,0.13032,-0.24742,-0.24149,-0.03563,-0.44009,-0.76855,-0.84272,-0.86237,-2.78813,-1.0826,0.61045,-0.49769,-2.1743,-2.07041,-0.94845,0.16647,1.71754,2.22018,0.16921,-1.03293,-6.35342,-4.17273,-3.81488,0.36644,-4.01484,-1.4955,-1.34578,-5.39459,-4.12362,-4.64004,-6.93723,-6.94662,-7.85946,-3.80455,-1.75377,-1.74167,-3.79916,-5.34937,-5.44347,-5.63925,-5.41926,-4.27138,-3.08342,-0.1705,-2.89827,-3.10301,-2.81197,-1.72026,-3.64489,-2.34773,-2.49276,-3.11515,-2.693],[0.1015,0.09939,0.0944,0.09112,0.08986,0.08803,0.08811,0.09034,0.09211,0.09272,0.09254,0.09172,0.09187,0.09085,0.09123,0.09169,0.09246,0.09254,0.09326,0.09353,0.09224,0.09275,0.09348,0.09348,0.09272,0.0913,0.09141,0.09208,0.09265,0.09341,0.09232,0.09541,0.09662,0.09379,0.09115,0.09034,0.09241,0.0924,0.09242,0.09129,0.09193,0.09274,0.09401,0.09454,0.09244,0.08992,0.08902,0.08582,0.08412,0.08533,0.08567,0.0884,0.08967,0.08912,0.08958,0.08942,0.09004,0.09028,0.08856,0.08688,0.084,0.08597,0.086,0.08544,0.08367,0.08262,0.08422,0.08512,0.09304,0.09115,0.08766,0.08594,0.08572,0.08465,0.08388,0.07984,0.07742,0.07702,0.0771,0.07281,0.07352,0.07372,0.07476,0.07666,0.0774,0.08167,0.08744,0.09146,0.09308,0.09934,0.10129,0.10238,0.10408,0.10573,0.10759,0.11034,0.10996,0.11092,0.1111,0.10875,0.10541],[1.34656,1.33773,1.33266,1.32793,1.32196,1.31578,1.30819,1.30205,1.29884,1.29718,1.29448,1.29258,1.29271,1.29439,1.29244,1.29074,1.29069,1.28984,1.29061,1.28987,1.288,1.28869,1.29012,1.28929,1.29106,1.28925,1.28523,1.28641,1.28785,1.28829,1.29003,1.29136,1.28572,1.28399,1.28514,1.28639,1.28313,1.28087,1.28035,1.27909,1.27866,1.27659,1.27563,1.27467,1.27333,1.27218,1.26968,1.26916,1.26675,1.26504,1.26181,1.2567,1.2528,1.24855,1.24468,1.23874,1.23061,1.21985,1.20818,1.19654,1.18307,1.16449,1.14512,1.12609,1.10632,1.08302,1.06122,1.0366,1.0076,0.98238,0.95634,0.92572,0.89578,0.86811,0.83584,0.80724,0.7771,0.7449,0.71201,0.68007,0.64648,0.61309,0.57736,0.53939,0.50369,0.46809,0.43042,0.39245,0.35295,0.31562,0.27797,0.23893,0.20481,0.16777,0.1352,0.1067,0.07904,0.05682,0.03789,0.0225,0.01117],[0.13086,0.12596,0.12037,0.11822,0.11445,0.11409,0.11136,0.10816,0.10509,0.1035,0.10316,0.10275,0.10179,0.10141,0.10099,0.1021,0.10373,0.10426,0.10313,0.10154,0.10133,0.10128,0.10204,0.10262,0.10093,0.10231,0.10494,0.10456,0.10686,0.10622,0.1057,0.10472,0.10167,0.10217,0.1032,0.10333,0.10457,0.10299,0.10611,0.1061,0.10701,0.10785,0.10918,0.1103,0.11191,0.11139,0.1118,0.11374,0.11715,0.12067,0.125,0.1281,0.1326,0.13782,0.14036,0.14629,0.15303,0.1613,0.16853,0.17427,0.18185,0.19073,0.19711,0.20839,0.21689,0.22648,0.23387,0.24328,0.24906,0.25378,0.25588,0.25423,0.25559,0.25655,0.256,0.25218,0.2439,0.23785,0.23009,0.22203,0.21478,0.20532,0.19723,0.18796,0.17852,0.16745,0.15851,0.15038,0.14241,0.13501,0.12993,0.12546,0.11997,0.11627,0.11635,0.11596,0.11595,0.11685,0.11763,0.11681,0.11447],[19.98923,19.24472,19.4951,19.66331,20.26781,20.45388,20.81333,20.64387,20.21676,19.53781,18.85752,18.5271,17.62848,17.11469,16.45374,14.71729,14.08808,13.17506,12.28046,11.07696,10.52879,10.60544,10.25078,9.26591,7.37126,5.34664,3.67016,2.06711,1.40108,1.56593,0.41739,-1.02444,-2.78531,-3.19316,-4.54023,-5.59046,-6.77929,-7.9385,-8.74542,-9.87155,-10.75195,-11.27819,-11.81447,-12.47882,-13.68166,-14.91366,-16.06368,-16.53975,-17.23283,-17.6598,-18.40527,-18.71026,-19.27215,-19.81083,-19.98305,-19.59024,-18.94009,-18.40137,-17.66026,-16.48835,-14.99487,-12.81343,-11.00014,-8.74831,-6.70452,-5.17435,-3.43164,-0.98001,1.35329,2.87552,4.43772,5.97005,7.98651,9.54008,11.33706,12.45104,13.36608,14.69511,15.85113,16.91627,18.02898,19.30284,20.28255,20.92671,21.60848,21.73836,21.87392,21.89717,22.10795,21.80957,21.39879,21.03115,20.49927,19.38278,18.35992,17.9218,17.63748,17.36886,17.35483,16.84558,16.74659],[2.91945,2.51335,2.24165,1.7799,1.16194,1.28453,0.88126,0.79201,0.63185,0.76849,0.808,0.62594,0.57184,0.55637,0.27561,0.30473,0.49808,0.49771,0.26647,0.04559,-0.00402,0.12767,-0.17376,-0.30529,-0.15465,-0.56719,-0.91791,-0.8693,-0.61023,-0.24962,0.19904,0.10537,0.48014,0.24512,0.532,0.86924,0.9351,1.04433,1.17117,1.13128,1.32311,1.10514,1.12055,1.32134,1.58759,1.56762,1.81314,1.88835,2.08557,2.16915,2.26773,2.60522,2.91519,2.97324,2.87667,3.1371,3.449,3.57159,3.60576,3.65748,3.69879,4.38547,4.93147,5.03138,5.36514,5.44402,5.54367,5.29843,5.22662,5.15903,5.12613,4.79755,4.5325,4.57426,4.87753,5.17207,5.394,5.47222,5.47578,5.64422,5.59475,5.91462,6.25612,6.03704,5.90114,5.78434,5.76955,5.57942,5.14216,5.43191,5.13819,4.70687,4.65797,4.60976,4.52588,4.30276,3.95541,3.78148,3.39652,2.97783,2.61103],[0.47693,-1.9109,-1.38922,-0.40546,-0.18038,-1.17432,-0.68537,-0.39978,0.33715,-0.04169,-2.80817,-2.98731,-2.35783,-3.06712,-4.18082,-3.80999,-2.04191,-1.03287,-0.59571,0.53023,1.50204,2.33155,2.84161,3.13602,5.53484,6.33013,6.68916,8.06372,7.10882,7.32143,6.12222,6.63314,5.4764,5.30781,6.55071,4.51216,4.66673,4.48518,3.14973,2.95549,2.98016,2.68749,2.50926,4.09849,2.74555,1.347,1.40658,1.72684,1.887,0.33774,0.55294,2.18691,2.25175,1.32242,-0.12253,-1.25417,-1.10988,-1.94163,-2.32017,0.17064,0.75299,-0.98274,-0.76667,-0.35531,-1.72595,-1.95032,-0.20475,-0.95719,-0.62095,-4.94281,-5.47886,-9.89939,-9.81859,-9.7394,-8.41109,-8.91368,-9.01423,-9.5409,-10.61012,-12.24357,-10.31836,-10.78456,-11.18985,-10.36611,-9.62844,-9.13953,-7.92383,-7.60616,-8.21789,-8.47804,-7.56122,-7.41312,-7.10624,-7.19714,-8.84708,-7.34739,-6.24919,-6.65272,-5.71098,-3.66327,-5.16902],[25.32574,24.32288,24.7223,24.95438,25.71094,26.36836,27.02954,27.07741,25.88125,24.55878,22.89035,22.17596,21.06225,20.69124,20.04456,17.25467,16.55589,15.87484,14.97453,14.06924,14.32149,15.15864,15.5922,14.45176,12.26322,10.40602,8.39882,6.32889,5.6871,5.79912,4.15284,2.89187,2.22089,-0.18009,-0.81684,-2.14212,-3.9087,-5.39363,-5.96735,-6.68987,-7.60243,-7.3595,-7.93403,-8.21747,-9.14363,-10.67597,-11.60657,-11.43309,-12.14126,-12.61751,-13.01006,-13.9209,-14.75206,-15.48181,-16.05457,-15.372,-15.05944,-14.9655,-14.84471,-14.474,-12.90922,-10.36378,-8.66938,-5.8141,-3.82048,-3.0239,-1.41482,1.42224,4.24822,5.47124,7.13432,8.67251,11.09588,12.95405,14.01549,15.44876,15.57409,16.93973,18.20937,18.62838,20.16609,22.41002,22.81787,22.96056,24.03543,24.62082,24.75539,24.74708,25.35466,25.11334,24.07499,23.42819,23.02407,22.65057,21.75607,20.88783,20.84889,20.44717,20.69,19.77053,19.47898],[7.84038,7.79181,7.61371,6.83869,6.85409,7.79001,7.3507,6.41223,6.43172,6.67236,6.54339,6.1651,6.47034,6.01223,4.92985,5.77104,5.47267,5.04501,4.54854,3.87944,3.71065,3.76752,2.31145,1.77119,2.35661,1.68483,1.26938,1.20271,1.32539,1.99721,2.08787,1.74274,1.68478,1.54384,2.05831,2.78976,3.15382,3.5273,3.9905,3.74076,4.0314,3.48563,3.7639,3.5318,3.69706,3.77297,3.98018,3.7435,4.17799,4.3937,4.2521,4.83803,5.48772,5.52062,5.06582,5.25398,6.21356,6.23155,6.4219,6.42366,5.68619,5.95142,6.68101,6.37545,6.46353,6.33456,6.33779,5.90695,5.85968,6.08166,6.43184,5.80576,5.54537,5.23663,5.88662,6.23026,6.25453,5.29594,5.22107,6.08559,6.34496,7.06134,7.77135,7.91763,7.74336,7.63832,8.32498,8.41027,7.92599,8.73369,8.85697,8.66096,8.97901,8.90967,8.47496,8.12756,8.2908,8.63693,8.05123,7.41585,7.22343],[-10.02875,-12.31258,-11.29122,-9.31526,-9.86402,-11.8267,-10.94919,-9.61027,-9.46223,-10.44973,-13.40356,-13.43929,-14.27685,-14.03625,-14.21336,-17.7596,-14.68168,-12.68834,-11.44574,-10.14689,-8.82429,-6.35491,-2.15998,0.61025,3.45006,3.85312,4.3166,5.38813,5.41639,5.87984,6.93125,8.37592,3.68983,10.54598,8.83348,6.67835,7.44628,9.26532,6.48975,5.59663,5.93882,6.90367,7.52048,8.26793,7.46918,6.33857,5.57902,6.90838,9.76889,9.15359,9.68422,11.89674,12.11612,11.5056,8.48238,7.20637,8.23068,7.09762,6.37321,8.21083,6.8453,6.07702,7.56578,7.29983,5.30028,2.51665,4.16093,3.19003,2.81608,-4.5952,-6.84516,-11.49179,-10.90804,-12.44171,-11.69885,-12.50145,-11.66644,-10.71614,-12.4124,-14.73787,-13.40117,-15.22777,-15.59465,-14.77524,-14.41324,-14.20474,-14.18574,-14.85312,-15.34032,-15.74339,-15.79813,-16.77962,-16.92737,-16.79311,-17.78631,-16.32413,-16.08499,-17.10983,-15.65208,-13.91066,-15.8126],[0.07876,0.07994,0.0801,0.08305,0.08582,0.08607,0.08841,0.09081,0.09202,0.09281,0.09345,0.0954,0.09682,0.09781,0.10001,0.10111,0.10086,0.10174,0.10275,0.10419,0.10495,0.1044,0.10587,0.10726,0.10749,0.10917,0.10993,0.11004,0.10839,0.10659,0.10487,0.10615,0.10711,0.10834,0.1073,0.10568,0.10485,0.10512,0.10455,0.10442,0.10346,0.10361,0.10379,0.10264,0.10057,0.09968,0.098,0.0976,0.0947,0.09387,0.09219,0.08952,0.08766,0.0861,0.08579,0.08277,0.07883,0.07682,0.0748,0.07331,0.07161,0.06771,0.06505,0.0644,0.06266,0.06195,0.06068,0.05957,0.05818,0.05642,0.05517,0.05599,0.05662,0.05746,0.0569,0.0575,0.05807,0.0595,0.06027,0.06018,0.06082,0.05985,0.0588,0.06033,0.06129,0.0612,0.06133,0.06337,0.0651,0.0633,0.06433,0.06589,0.06549,0.06392,0.06409,0.06566,0.06769,0.06928,0.07156,0.07492,0.07636],[1.64331,1.6262,1.61167,1.59865,1.58287,1.5711,1.55798,1.54203,1.52302,1.50221,1.48177,1.46484,1.44919,1.43569,1.42174,1.39861,1.38641,1.37472,1.36257,1.35,1.34198,1.33677,1.32936,1.31774,1.30237,1.28731,1.27172,1.25639,1.24894,1.24048,1.22985,1.21921,1.20619,1.19484,1.18236,1.17041,1.15804,1.14412,1.13247,1.1186,1.10608,1.09579,1.08325,1.06849,1.05571,1.04109,1.0255,1.01464,1.00259,0.98902,0.97557,0.96067,0.94413,0.92852,0.91195,0.89669,0.88223,0.86652,0.84784,0.8303,0.81049,0.797,0.78331,0.77022,0.75627,0.73683,0.7232,0.71013,0.69732,0.68205,0.66752,0.65299,0.64107,0.62733,0.61276,0.59821,0.58431,0.57215,0.55861,0.54353,0.53098,0.52188,0.50737,0.49265,0.48113,0.46889,0.45592,0.44198,0.42958,0.41512,0.40035,0.38458,0.37113,0.3594,0.34454,0.33207,0.31852,0.30418,0.29139,0.27461,0.26033],[0.8915,0.89184,0.88773,0.88737,0.88426,0.88598,0.88454,0.8827,0.88251,0.88504,0.88649,0.88797,0.8892,0.89269,0.89486,0.88846,0.88768,0.88833,0.89095,0.89439,0.89725,0.89833,0.9033,0.90437,0.90385,0.90666,0.90896,0.90885,0.91088,0.90873,0.91293,0.91474,0.91431,0.91266,0.91242,0.90973,0.90869,0.9081,0.90993,0.91072,0.90857,0.90909,0.9079,0.90678,0.90691,0.90097,0.89913,0.89688,0.89481,0.89338,0.89152,0.88804,0.88579,0.88396,0.88318,0.88385,0.88228,0.87965,0.88064,0.88098,0.88018,0.88047,0.88135,0.8841,0.88754,0.88976,0.89161,0.8922,0.89699,0.90075,0.90425,0.90474,0.9069,0.9076,0.90894,0.90809,0.90687,0.90932,0.91001,0.90629,0.90831,0.9089,0.90846,0.90999,0.91178,0.91193,0.91198,0.91382,0.9115,0.90467,0.90483,0.90506,0.90422,0.90641,0.90673,0.90443,0.90148,0.89911,0.89751,0.89646,0.89578],[-22.75627,-22.16732,-20.51108,-19.09403,-17.0501,-15.97131,-14.75141,-13.50936,-11.63236,-9.48712,-7.63982,-5.77758,-4.39774,-2.60255,-1.46998,-0.57333,0.45148,1.07276,2.1453,2.75475,3.15977,4.15361,5.19472,5.73272,6.23068,6.01482,5.90765,6.62848,7.22549,8.72414,9.32652,9.51946,8.65953,9.6486,10.19001,11.01682,11.08604,11.50307,12.26411,12.83811,13.69354,14.30712,15.45592,16.77071,17.12382,17.86633,18.53221,19.63611,20.45691,21.86879,22.75717,24.09695,25.56922,26.91021,28.65817,30.66508,32.70018,34.53947,36.70016,39.18272,42.33547,44.5602,46.13942,48.39264,50.37698,52.11296,53.24651,54.87466,55.10725,55.46823,55.54527,54.2457,53.37328,52.64314,51.40734,49.856,47.53735,45.23687,42.88834,40.90342,38.38057,35.58796,33.01617,29.78497,26.71797,23.1082,19.3336,15.81237,11.91746,7.90581,4.20779,0.58033,-2.78118,-7.34041,-10.96163,-13.77939,-16.20172,-17.74519,-18.72446,-19.09917,-18.72216],[-0.14793,-0.09629,0.34937,0.7538,0.66455,1.10501,0.99897,0.9256,0.66816,0.84101,0.99926,1.21061,1.33943,1.61832,1.58557,1.70218,1.75015,1.86512,1.67038,1.6117,1.86025,1.84618,1.63025,1.69326,2.00169,2.01488,1.73854,1.70776,1.6583,1.66576,2.0574,1.6907,2.06483,2.40315,2.95193,3.20031,2.84215,3.00975,3.06376,3.17638,3.15137,2.81761,2.67588,2.65514,2.96137,3.17224,3.33686,3.83103,3.86273,3.65153,3.45185,3.01277,2.88231,2.7847,2.58631,2.45407,2.10305,1.85614,1.85455,1.96211,2.20734,2.07181,2.26309,2.35769,2.771,2.91786,2.6007,2.02662,0.58494,0.54921,0.8757,0.83532,0.64433,0.94058,1.27015,2.22155,2.85311,3.19816,3.29679,4.05952,4.00714,4.19852,4.25784,3.98446,3.92311,3.17218,2.32453,1.86916,1.41307,0.46444,0.03782,-0.31681,-0.63181,-1.08172,-1.39998,-1.80618,-1.82948,-1.93883,-2.05864,-1.68868,-1.3868],[-9.66405,-11.52239,-12.68061,-13.6384,-13.15959,-13.56834,-12.42151,-11.4754,-10.6698,-10.30026,-10.86892,-11.00422,-10.72736,-11.38766,-11.86908,-11.55596,-10.44584,-9.96412,-9.76766,-9.32662,-9.02997,-8.51386,-8.06738,-7.9883,-6.83168,-6.54903,-6.52983,-5.93289,-6.5839,-6.25427,-7.64625,-7.4945,-7.97009,-8.56276,-8.70258,-10.073,-10.12239,-10.53173,-11.36077,-12.10576,-12.08806,-12.71406,-13.22896,-12.92393,-14.68701,-16.58354,-17.45585,-18.3938,-18.68418,-20.00146,-20.52841,-19.45713,-19.54216,-20.60037,-21.53261,-22.21961,-22.39534,-22.69069,-23.20664,-22.39588,-23.05537,-23.4444,-22.88927,-21.8316,-22.02016,-21.98611,-21.88894,-22.37969,-23.85946,-24.12756,-24.70321,-23.99664,-26.15337,-25.86863,-26.13844,-29.14745,-29.60861,-30.72165,-32.08054,-33.72063,-33.55055,-33.14413,-33.17542,-33.00624,-33.72381,-33.92109,-32.84243,-32.94799,-33.26203,-32.22727,-31.7663,-30.70129,-30.79687,-30.42057,-30.58646,-28.80294,-28.67806,-28.06835,-27.62798,-26.94404,-28.48809],[-2.7932,-2.84284,-0.95415,0.58803,3.22583,4.53278,6.08567,7.14916,8.5772,10.05381,11.2955,12.82921,13.30052,14.60572,15.0801,14.24513,14.61097,14.2912,14.44768,13.81544,13.63728,14.67055,15.35563,14.90411,13.36263,11.13218,9.41579,8.48921,8.43104,10.02665,9.45385,8.23432,5.60806,6.18573,5.22048,5.09526,3.98962,3.24108,3.28517,2.74424,2.70992,2.84472,3.47615,4.00367,3.2256,2.84578,2.34803,2.92946,3.03642,4.18785,4.31133,5.18691,6.09022,6.99315,8.71634,11.23389,13.91567,16.36223,19.30266,22.76683,27.39055,31.98602,35.41844,39.91525,44.11003,47.40847,50.15501,54.21042,56.63102,58.54565,60.19424,60.27649,61.35473,62.22548,62.91066,62.62648,61.36214,60.45765,59.27378,58.48709,57.13715,55.72745,54.23526,51.61671,49.24727,45.67009,41.92283,38.36487,34.60078,30.24132,26.05697,21.99085,18.07754,12.38976,7.79079,4.42797,1.65864,-0.16044,-1.22898,-2.16647,-1.8573],[2.74496,2.50984,2.61347,2.53145,1.81255,2.29523,1.8014,1.66106,1.3469,1.58744,1.24429,1.1597,1.3584,1.37656,0.77171,1.06888,1.70956,2.09633,1.77874,1.78292,2.21011,2.56414,2.21474,2.21348,3.13388,2.70063,1.9365,2.05486,2.10904,2.71328,3.27847,2.75768,3.09253,3.2316,4.10288,4.4798,4.11295,4.31786,4.42034,4.4533,4.62044,4.05672,3.95721,4.26756,4.70221,4.80644,5.20752,5.80619,6.0489,5.83974,5.74991,5.8104,6.02505,5.8936,5.41617,5.28279,5.19369,4.73901,4.49396,5.40948,5.83827,5.27314,5.84874,6.00031,5.44195,5.18982,6.01122,4.36465,2.94753,-0.96009,-1.32069,-5.39086,-5.81502,-5.5533,-3.99436,-3.30283,-2.44508,-2.37805,-2.99039,-3.39309,-1.57166,-1.32525,-1.08934,-0.3234,0.55919,0.74005,1.37785,1.57616,1.0184,0.93817,1.35526,1.30666,1.61519,1.89384,1.92676,1.92806,1.95755,1.87355,1.4672,1.428,1.39566],[-10.28201,-9.74055,-11.32936,-13.2165,-12.9122,-12.29785,-11.64523,-10.98125,-10.90756,-10.1259,-7.95636,-7.95224,-8.29846,-8.28411,-7.75657,-7.78458,-8.34653,-8.83902,-9.12414,-9.8306,-10.49217,-10.7368,-10.85572,-11.0964,-12.25941,-12.8701,-13.28305,-14.03951,-13.70944,-13.50879,-13.65648,-14.04621,-13.37651,-13.81762,-15.18552,-14.49636,-14.71752,-14.95587,-14.44171,-15.00767,-15.00586,-15.34623,-15.66688,-16.92493,-17.34034,-17.85414,-18.78768,-20.02525,-20.46052,-20.17967,-20.91145,-21.39692,-21.47286,-21.54966,-20.97646,-20.37739,-20.48924,-19.8232,-19.83013,-21.13289,-22.02339,-20.29006,-19.40676,-18.33034,-17.04524,-16.65778,-17.49819,-17.52062,-19.15845,-17.14386,-17.53544,-14.92912,-17.4793,-17.28772,-17.96994,-20.45848,-20.54452,-21.25643,-21.93665,-22.50128,-23.2318,-22.16566,-21.53595,-21.8211,-22.94649,-23.38968,-23.09402,-23.52463,-23.57779,-22.18562,-22.72647,-22.07665,-22.60802,-22.4188,-21.22406,-21.16093,-22.3275,-21.43724,-21.99795,-23.39947,-23.41061],[0.09978,0.09804,0.09625,0.09588,0.09419,0.09533,0.09476,0.09652,0.09658,0.09835,0.09927,0.09991,0.10094,0.10182,0.10199,0.10331,0.10445,0.10532,0.10467,0.10452,0.10492,0.10532,0.10462,0.10506,0.10638,0.10508,0.10332,0.10378,0.10399,0.10479,0.10631,0.10691,0.11057,0.1101,0.11113,0.11195,0.11158,0.11264,0.11299,0.11257,0.113,0.11157,0.11187,0.11215,0.11201,0.11097,0.11106,0.1112,0.10972,0.10949,0.10853,0.10829,0.10865,0.10751,0.10651,0.10536,0.10366,0.10254,0.10077,0.09965,0.09824,0.09928,0.10053,0.1006,0.10126,0.10111,0.10056,0.09769,0.09578,0.09354,0.09205,0.09052,0.08925,0.09038,0.092,0.09471,0.09688,0.09886,0.09966,0.10078,0.10107,0.10239,0.10378,0.10374,0.10373,0.10281,0.10283,0.10351,0.1021,0.10238,0.1013,0.09976,0.09901,0.0971,0.09667,0.09664,0.09617,0.0965,0.09602,0.09636,0.09516],[1.50238,1.49026,1.47401,1.45981,1.4399,1.42688,1.41132,1.3965,1.38037,1.36416,1.34835,1.33367,1.32418,1.31421,1.30483,1.29373,1.28593,1.28063,1.27477,1.27069,1.26655,1.2608,1.25589,1.25127,1.2494,1.24885,1.2453,1.2415,1.23885,1.2292,1.22684,1.22659,1.22625,1.21784,1.21504,1.21062,1.20676,1.20113,1.19523,1.18936,1.18308,1.17651,1.16775,1.15766,1.15331,1.14728,1.13968,1.13209,1.12481,1.11416,1.1058,1.09295,1.0802,1.06824,1.05284,1.03489,1.01598,0.99658,0.97283,0.94722,0.91708,0.88828,0.86179,0.83276,0.80425,0.77389,0.7478,0.71716,0.68761,0.66143,0.63571,0.61021,0.5839,0.55913,0.5319,0.50957,0.4893,0.4679,0.44637,0.424,0.40382,0.38616,0.36511,0.34602,0.32991,0.31677,0.3029,0.28875,0.27485,0.26244,0.25034,0.23693,0.22704,0.22284,0.21492,0.2054,0.19374,0.18122,0.16846,0.15514,0.1415],[0.50406,0.50247,0.49888,0.49882,0.49708,0.4993,0.49871,0.49643,0.49515,0.49604,0.49588,0.49657,0.49581,0.49816,0.49902,0.48916,0.48732,0.48638,0.48759,0.48927,0.49139,0.49257,0.49709,0.49694,0.49446,0.49567,0.49704,0.49636,0.49821,0.49608,0.50014,0.50198,0.50201,0.50049,0.50092,0.49893,0.49882,0.49931,0.502,0.5041,0.50311,0.50433,0.5039,0.50384,0.50595,0.50224,0.50262,0.50137,0.50079,0.50031,0.50013,0.49744,0.49662,0.4961,0.49571,0.49552,0.49252,0.4887,0.48806,0.48595,0.48224,0.47914,0.47761,0.47767,0.47934,0.48048,0.48147,0.48121,0.48601,0.49013,0.49432,0.49561,0.49936,0.5018,0.50565,0.50662,0.50702,0.51183,0.51471,0.51325,0.51763,0.52138,0.52354,0.52655,0.53001,0.53043,0.53083,0.5326,0.53058,0.52313,0.52202,0.52105,0.51882,0.51825,0.51616,0.51276,0.50901,0.50597,0.50418,0.50189,0.50089],[-6.31112,-6.05956,-6.14521,-6.02981,-6.20716,-6.86749,-7.06437,-7.08317,-6.35722,-5.79873,-4.82791,-4.38294,-4.29728,-4.35272,-4.13508,-3.3977,-3.25743,-3.38535,-3.28095,-3.46304,-4.22582,-4.9391,-5.49767,-5.24809,-4.97938,-5.12589,-4.77844,-4.31432,-4.32435,-4.2866,-3.70723,-3.86382,-5.05766,-2.87291,-3.6413,-3.34406,-2.71937,-2.26774,-2.5484,-3.01133,-2.94689,-3.67633,-3.57788,-4.0233,-4.26317,-3.9488,-4.19411,-4.81481,-4.6354,-4.52,-4.88933,-4.17546,-3.80317,-3.60456,-3.35423,-3.61493,-3.07846,-2.64669,-2.01942,-1.26173,-1.55568,-1.79742,-1.45596,-2.13768,-2.12342,-1.66678,-1.5393,-1.97222,-2.5369,-2.5602,-2.84815,-2.86177,-3.21148,-3.64815,-2.99147,-3.35553,-2.48256,-2.34713,-2.51763,-1.95782,-2.44599,-3.58673,-3.05958,-2.57011,-2.98435,-3.45391,-3.63233,-3.69902,-4.02055,-4.19415,-3.67783,-3.47565,-3.69829,-4.41755,-4.43464,-3.96586,-4.30672,-4.292,-4.40168,-3.91635,-3.71899],[0.13877,-0.4303,-0.65225,-0.764,-0.85222,-0.99342,-1.0078,-0.74892,-0.86809,-0.95863,-1.07662,-1.09801,-1.12265,-1.14489,-0.92633,-0.92089,-1.0684,-1.10517,-1.26329,-1.07272,-0.99779,-1.20679,-1.04171,-1.37969,-2.00774,-1.76869,-1.81243,-1.76593,-1.75656,-2.09119,-1.94103,-1.71932,-1.14199,-1.27364,-1.4906,-1.83862,-2.01669,-2.01408,-2.44858,-2.27963,-2.28956,-1.80814,-1.91404,-1.58294,-1.31916,-1.23252,-1.27118,-0.77592,-0.35658,-0.20269,0.16372,0.22503,0.08523,0.33209,0.32017,0.2409,-0.1757,-0.17477,-0.43399,-0.623,-0.54114,-0.23871,-0.41399,-0.5074,-0.58456,-0.63488,-0.66889,-0.6956,-0.87386,-0.9513,-1.12406,-0.7588,-0.77787,-0.04078,-0.1745,-0.05726,-0.11616,0.51305,0.80417,0.3776,0.36585,0.64075,0.32185,0.00265,0.27513,0.44071,0.32724,0.50298,0.56909,0.13633,0.02464,0.17514,-0.0428,-0.1847,-0.27923,-0.30074,-0.45856,-0.78562,-0.74869,-0.61838,-0.70181],[11.55525,11.61573,11.21098,10.19316,11.17652,12.40944,12.06376,10.74545,11.33462,11.90483,11.97749,11.75791,13.2287,12.17471,11.01862,14.9276,13.52306,12.44786,11.58396,11.28723,10.92251,9.33538,5.48619,2.96501,2.5703,2.84662,2.66564,2.88994,1.87629,1.66205,-0.66992,-1.65896,1.83255,-5.24355,-2.30503,-2.23735,-2.92529,-4.99478,-3.61681,-2.9296,-3.29269,-4.48736,-5.32915,-4.44284,-4.99633,-5.31348,-4.52105,-5.44154,-8.13569,-9.07575,-9.32687,-9.94175,-10.16671,-10.46395,-8.85246,-8.69534,-9.70723,-9.38843,-9.09515,-8.45074,-6.36373,-7.20052,-8.46102,-7.71864,-7.05031,-4.48703,-4.36335,-4.11368,-3.36775,-0.25606,1.51134,1.723,1.25682,2.77526,3.41872,3.72381,2.77302,1.06654,1.62414,2.49267,3.13295,4.51831,4.61342,4.7648,5.08681,5.34377,6.71067,7.71294,7.58283,7.92637,8.98098,10.10469,10.66361,10.45074,9.71422,9.70282,10.68563,11.4441,10.90383,11.1091,11.54025],[88.9458,88.77522,88.10845,87.37987,85.88458,83.13103,79.76804,78.04361,76.49875,76.35737,75.37435,74.06046,74.02747,73.38184,73.68996,73.31273,72.40847,71.54034,69.94205,70.90612,71.37134,70.94525,70.12774,69.45451,69.29694,69.61522,69.30029,69.51852,69.08929,68.45119,69.08999,68.95169,67.47101,66.10011,64.74927,63.62342,64.11855,64.65817,65.3838,64.84406,64.2467,64.08907,63.71803,61.76538,61.84401,61.01245,59.7912,57.03891,55.37543,53.42602,52.47813,49.95111,47.1782,44.30567,40.06499,36.3627,32.223,24.66568,16.28139,10.18323,4.76329,0.5397,-3.5886,-8.68891,-10.77136,-12.18555,-12.87127,-12.7552,-11.85829,-10.07097,-7.61536,-5.29113,-2.43344,0.64274,3.76647,7.25853,10.44401,13.96908,17.1478,20.9022,25.55086,30.21734,34.8465,39.15548,43.37232,49.1663,53.46601,56.96664,62.33727,65.75394,69.98225,74.41318,78.92072,82.61503,85.9035,90.44549,90.3756,90.92625,92.67335,93.37453,92.67666],[-10.82865,-11.69781,-12.13202,-12.9418,-13.60599,-10.78435,-8.21931,-7.92275,-8.20877,-8.19373,-7.20305,-7.29527,-7.78489,-7.75757,-8.07326,-8.56298,-8.58066,-8.88237,-8.84854,-8.75114,-8.83932,-9.17782,-9.80297,-10.34735,-9.86626,-8.88477,-8.57922,-8.84662,-8.83827,-8.64715,-8.52622,-8.73977,-9.72631,-10.24801,-10.54304,-9.99828,-9.7594,-9.2272,-8.6539,-8.697,-9.83212,-9.63055,-8.89837,-9.24413,-8.69637,-8.51853,-8.03209,-8.55593,-8.54811,-8.75739,-8.13726,-8.35339,-8.38176,-7.90549,-7.86107,-7.52983,-7.1069,-6.66242,-6.14503,-6.32192,-5.73226,-6.18237,-6.19693,-5.83805,-6.32693,-6.87835,-7.20436,-7.63145,-8.31305,-8.88176,-9.77581,-10.31895,-10.58659,-10.78001,-12.41002,-14.66734,-15.46665,-16.28572,-17.80595,-18.74747,-18.39656,-17.58394,-17.97493,-17.85606,-17.99101,-17.97902,-17.74623,-20.02031,-21.12142,-21.91887,-22.35678,-21.83934,-21.43861,-20.93959,-19.37477,-19.56047,-18.13005,-18.20959,-15.48911,-14.28531,-12.67316],[-16.04029,-12.71768,-11.01764,-10.39672,-6.06514,-5.42788,-5.08031,-3.87727,-4.64612,-4.94739,-4.57955,-5.1117,-4.63618,-4.46159,-4.56886,-4.74958,-4.43496,-3.83513,-4.08898,-2.82632,-3.21903,-4.00271,-3.79839,-3.81106,-3.82213,-4.04307,-4.38182,-4.29744,-4.70373,-3.44323,-3.98848,-6.75715,-6.76664,-9.96402,-10.50866,-7.44234,-5.72156,-6.10862,-6.41966,-6.73755,-5.60223,-4.88298,-6.31292,-7.4087,-7.08722,-6.8923,-7.50959,-7.08304,-8.07707,-7.16857,-6.21562,-5.58729,-6.24697,-5.91014,-8.29515,-8.88902,-7.75069,-6.50749,-12.09567,-11.06711,-13.18902,-12.31867,-14.6198,-16.58785,-16.13385,-16.90954,-17.261,-18.34464,-19.34202,-19.93565,-20.30804,-20.38212,-20.08348,-19.76058,-21.12264,-22.87698,-22.9065,-22.77388,-22.86185,-22.36136,-21.65534,-20.68439,-20.28742,-19.04342,-18.92372,-11.88363,-8.2835,-13.05722,-12.53358,-12.61342,-12.0957,-9.99443,-9.52102,-9.24619,-12.66196,-13.76575,-24.00903,-28.36852,-21.07509,-20.72229,-18.71511],[18.97775,18.10805,17.0726,16.2701,13.73616,10.75398,7.23645,5.32128,3.8989,3.80481,2.72859,1.49277,1.41218,0.73966,1.07369,0.7413,-0.21301,-1.16824,-2.72649,-1.96339,-1.43439,-1.73275,-2.57327,-3.23891,-3.40045,-3.06034,-3.32903,-3.11707,-3.48303,-4.32013,-3.60509,-3.27259,-4.70779,-5.37148,-6.59362,-8.39173,-8.24334,-7.65745,-6.9097,-7.38973,-8.13553,-8.42392,-8.58054,-10.31444,-10.33192,-11.20907,-12.36281,-15.14805,-16.63909,-18.7318,-19.87903,-22.49506,-25.15954,-28.11242,-31.97421,-35.61096,-39.96787,-47.74116,-55.35852,-61.58911,-66.76785,-71.05258,-74.79183,-79.6155,-81.66783,-82.8069,-83.34192,-82.8858,-81.58194,-79.49477,-76.69915,-74.20927,-71.36249,-68.33744,-64.35633,-59.67944,-56.2536,-52.56566,-48.96127,-45.18418,-40.91439,-36.81549,-32.26595,-28.44789,-24.29248,-20.96277,-17.96167,-12.56637,-7.34072,-3.81257,0.23111,3.80782,8.11287,11.69225,16.12389,21.09355,24.83732,27.32637,25.3129,25.57822,23.852],[11.83171,8.47079,6.75687,5.92148,1.7104,1.97703,2.42352,1.37521,2.01673,2.30541,2.25427,2.7303,2.13393,1.97705,1.98421,2.00832,1.70625,1.0502,1.29971,0.1371,0.48145,1.12066,0.74189,0.59208,0.74555,1.24574,1.65645,1.49698,1.88299,0.74972,1.30148,3.84563,3.55618,6.38069,6.799,4.10252,2.56343,3.08817,3.5552,3.84097,2.42941,1.81334,3.38056,4.30471,4.17056,4.04152,4.77187,4.20973,5.14746,4.22853,3.51968,2.86158,3.47508,3.30145,5.56491,6.22699,5.28229,4.24164,9.68449,8.65755,10.8461,9.88228,12.04634,14.01385,13.42704,13.97336,14.19357,15.06081,15.75536,16.10651,16.1334,16.00739,15.63562,15.27525,15.90867,16.63626,16.34104,15.90142,15.36588,14.55109,14.08018,13.55053,13.05289,11.99996,11.85831,5.58432,2.46257,5.92757,5.10516,4.88958,4.29233,2.6334,2.35268,2.27145,5.81998,6.72931,16.22795,19.94495,14.70246,14.85389,13.63444],[-15.32442,-15.04042,-14.90388,-15.47824,-14.77498,-11.89861,-9.34711,-8.70798,-9.20817,-9.2832,-8.22804,-8.47396,-8.80046,-8.7227,-9.05591,-9.5769,-9.50123,-9.61212,-9.65474,-9.19147,-9.39107,-9.94336,-10.48049,-11.00397,-10.54786,-9.67559,-9.48369,-9.71422,-9.8257,-9.27373,-9.31746,-10.34726,-11.28683,-12.78133,-13.22512,-11.75581,-11.00769,-10.61654,-10.1627,-10.29968,-11.04218,-10.63513,-10.36424,-11.02546,-10.40516,-10.17622,-9.89923,-10.26971,-10.56547,-10.48806,-9.60816,-9.62621,-9.85097,-9.29543,-9.97558,-9.84199,-9.08847,-8.29202,-9.51353,-9.36471,-9.46836,-9.6246,-10.38307,-10.6853,-11.00984,-11.8061,-12.24342,-13.03319,-14.04881,-14.81603,-15.82198,-16.37671,-16.527,-16.59381,-18.68116,-21.52688,-22.30766,-23.03704,-24.51709,-25.21034,-24.59887,-23.45747,-23.67077,-23.10421,-23.15237,-20.77092,-19.35928,-23.05051,-23.90708,-24.68298,-24.92725,-23.77838,-23.25565,-22.69335,-22.31109,-22.82692,-25.30863,-27.22118,-21.62136,-20.3272,-18.03887],[-4.13055,-3.21202,-2.69999,-1.66622,-2.91916,-5.30381,-7.56029,-7.91552,-7.79827,-6.17972,-5.48117,-5.45466,-3.60187,-2.96654,-1.38886,-0.76846,-0.92844,-0.57828,-0.78147,0.44444,1.18532,1.54908,1.45575,1.00041,1.82719,3.27184,3.6133,4.73051,4.87769,4.73589,5.82078,6.69082,6.14095,5.5828,4.24625,2.84781,3.27291,4.31079,5.15573,5.1669,4.95703,5.46926,6.13855,4.90112,5.12404,5.41011,5.14718,3.49007,2.99661,2.72946,3.09586,2.48701,1.36091,0.10219,-2.02364,-4.00398,-6.02072,-11.12283,-17.78101,-22.03937,-25.6101,-27.50935,-29.41461,-33.11192,-33.27826,-32.95408,-32.87,-31.82112,-30.19497,-28.02122,-25.37897,-23.24475,-21.33251,-19.44895,-17.8429,-15.89398,-14.08931,-11.99012,-10.40085,-8.59095,-6.7791,-5.83934,-5.03869,-4.40461,-3.52435,-2.20517,-2.26911,-2.30112,-0.54306,-1.34009,-1.34342,-1.84938,-1.52187,-1.56678,-1.94374,-0.2752,-3.21633,-4.55912,-4.37007,-3.62895,-4.10649],[13.77632,10.01121,7.9051,6.69653,2.29887,2.16958,2.49628,1.26776,1.63987,1.96159,1.87669,2.07114,1.06448,0.71184,0.99179,1.22246,0.74059,-0.46327,-0.2658,-1.30699,-1.153,-0.15139,-0.61973,-0.90594,-0.82436,-0.15762,0.6645,0.1971,-0.06024,-1.24041,-0.2605,2.5911,1.90334,5.09183,5.38805,2.1454,0.68254,1.44633,2.38534,2.82568,0.99858,0.65908,2.28378,3.54925,3.41676,3.36123,4.27422,3.58751,5.00735,3.99509,3.58506,2.72004,3.13247,2.91159,5.18046,5.87384,5.09217,3.35892,7.8672,5.45388,5.9862,4.11949,5.6601,6.81333,6.28667,6.40068,6.36995,6.46944,6.60044,6.79325,6.91437,6.90679,6.80285,6.78859,6.97107,7.19879,7.23717,7.22309,7.20368,7.22182,7.26295,6.99606,6.60324,5.65409,5.74513,0.61512,-1.40412,1.88731,1.68516,1.63488,1.40905,0.76937,0.60241,0.9482,5.01848,6.04862,14.93689,18.80034,13.45547,13.48762,12.2394],[-10.40311,-10.34863,-9.53042,-9.64867,-8.80411,-7.17116,-4.92971,-4.95818,-4.256,-4.10506,-3.69851,-3.70846,-3.53826,-2.80572,-2.78848,-3.08359,-2.95131,-3.12025,-3.9972,-5.16972,-8.21335,-8.01039,-7.42245,-6.90256,-7.08547,-7.7649,-7.11018,-7.7196,-8.88931,-7.21727,-6.35491,-5.8051,-6.13933,-7.39488,-6.93602,-6.50436,-5.72053,-5.23912,-4.93579,-4.59835,-5.15901,-4.08835,-4.22456,-4.2896,-3.91716,-4.3561,-2.92114,-2.35371,-0.60603,-0.01924,0.39078,1.26175,0.61445,0.13927,-0.80528,0.66734,-0.75249,-0.4372,0.22559,0.0711,0.85706,0.95943,0.6893,0.34182,-0.8238,-0.98884,-1.24892,-1.477,-1.85369,-2.1158,-2.48095,-2.70758,-2.66867,-2.71403,-3.68337,-4.86323,-5.35579,-5.91637,-6.86052,-7.38569,-7.15026,-6.59962,-6.60911,-6.15082,-6.74967,-2.34995,-0.09661,-2.06808,-2.65961,-3.05759,-3.12154,-2.36537,-3.55671,-3.11428,-3.84037,-4.93779,-5.04928,-5.39049,-3.22762,-2.73102,-1.48059],[66.89565,68.21631,69.12428,70.27843,69.67492,67.42867,65.29562,65.02243,65.14828,66.75533,67.47889,67.49612,69.40436,70.08005,71.6458,72.24819,72.10917,72.51563,72.28887,73.59443,74.27032,74.50545,74.4928,74.08179,74.89457,76.24109,76.50896,77.65862,77.795,77.83817,78.84258,79.47993,78.97427,78.01086,76.69067,75.63354,76.2244,77.22418,78.0182,78.01929,77.91225,78.4826,79.04731,77.74031,77.99704,78.25154,78.06868,76.46684,76.10515,75.86235,76.24468,75.65154,74.51082,73.22256,71.07098,69.23501,67.07429,61.99068,55.48611,51.1359,47.65114,45.68661,43.82215,40.13418,39.82766,40.13799,40.19331,41.21834,42.80298,44.94633,47.54427,49.65083,51.56854,53.44756,54.92749,56.71271,58.44616,60.46597,61.91853,63.64792,65.49298,66.53111,67.36618,68.10544,68.97858,70.75514,70.87804,70.71298,72.47631,71.65685,71.66434,71.20461,71.50983,71.46039,70.86876,72.36559,69.17612,67.72936,68.44761,69.30609,69.05885],[-5.65609,-6.81769,-6.71457,-7.2008,-7.74016,-6.21961,-3.9841,-4.3725,-3.59227,-3.35367,-2.99011,-2.94264,-3.07459,-2.47701,-2.37884,-2.59379,-2.60755,-3.1202,-3.9016,-5.32618,-8.19258,-7.70679,-7.28122,-6.86736,-7.01862,-7.47356,-6.60657,-7.32613,-8.52061,-7.26504,-6.15448,-4.79166,-5.3164,-5.55382,-5.0328,-5.5912,-5.27283,-4.58846,-4.02253,-3.57066,-4.64321,-3.71928,-3.37304,-3.06273,-2.74645,-3.18145,-1.54456,-1.20446,0.87647,1.14246,1.41507,1.9968,1.49754,0.97952,0.73683,2.34092,0.7618,0.55747,2.49562,1.65134,2.5539,2.11307,2.29981,2.30173,1.0411,0.91712,0.66095,0.47315,0.15347,-0.03902,-0.3501,-0.56739,-0.561,-0.60835,-1.47376,-2.52403,-2.9787,-3.51328,-4.41196,-4.90268,-4.66786,-4.22788,-4.35693,-4.20534,-4.75584,-2.06192,-0.50261,-1.42767,-2.0534,-2.44821,-2.57549,-2.03911,-3.22695,-2.70393,-2.19946,-2.93921,-0.36697,0.49181,0.87635,1.34557,2.14815],[-16.27229,-12.66915,-10.39972,-9.27903,-4.79633,-4.18199,-3.82986,-2.6613,-2.81129,-3.07516,-2.8745,-3.06353,-2.04992,-1.49803,-1.76107,-2.0681,-1.56817,-0.4644,-0.90944,-0.25083,-1.28962,-2.19756,-1.57182,-1.14356,-1.27596,-2.11836,-2.71707,-2.447,-2.54474,-0.91502,-1.60397,-4.18022,-3.61961,-7.05024,-7.19809,-3.95963,-2.32435,-2.91496,-3.72559,-4.04798,-2.46165,-1.82253,-3.41884,-4.64917,-4.41272,-4.48886,-4.94045,-4.11747,-4.96733,-3.82854,-3.31737,-2.23701,-2.81935,-2.74554,-5.19077,-5.42971,-5.09058,-3.34159,-7.46644,-5.19915,-5.48297,-3.66476,-5.21877,-6.42381,-6.25425,-6.41139,-6.4571,-6.61841,-6.85296,-7.11353,-7.33566,-7.39452,-7.28386,-7.28329,-7.74217,-8.30786,-8.49127,-8.64523,-8.91097,-9.08724,-9.05515,-8.63381,-8.26083,-7.2167,-7.47947,-1.27686,1.3167,-2.40824,-2.38688,-2.4554,-2.25778,-1.42469,-1.61258,-1.81473,-5.92163,-7.23185,-15.74429,-19.52532,-13.80287,-13.6916,-12.14151],[-0.08545,-0.0833,-0.07937,-0.07571,-0.07322,-0.07251,-0.07459,-0.07662,-0.07803,-0.07953,-0.07983,-0.07988,-0.07883,-0.07809,-0.07785,-0.07794,-0.07793,-0.07702,-0.07735,-0.07688,-0.07684,-0.07739,-0.07648,-0.07541,-0.07575,-0.07726,-0.07828,-0.07834,-0.0776,-0.07752,-0.07823,-0.07984,-0.07888,-0.07982,-0.08047,-0.07993,-0.07982,-0.08083,-0.08124,-0.08163,-0.08073,-0.08105,-0.08118,-0.08187,-0.08199,-0.08175,-0.08376,-0.08362,-0.08457,-0.08415,-0.08637,-0.08594,-0.08645,-0.08797,-0.08881,-0.08956,-0.08991,-0.08934,-0.09126,-0.08932,-0.08969,-0.08797,-0.08696,-0.08572,-0.08196,-0.08066,-0.07919,-0.07694,-0.07217,-0.06741,-0.06402,-0.0605,-0.05803,-0.05553,-0.05095,-0.04542,-0.04264,-0.03859,-0.0351,-0.0333,-0.03064,-0.03,-0.02958,-0.02784,-0.02733,-0.02787,-0.02975,-0.0256,-0.02493,-0.0247,-0.0248,-0.026,-0.02358,-0.02213,-0.02447,-0.02315,-0.02231,-0.0221,-0.02148,-0.01932,-0.01831],[0.66206,0.65552,0.65105,0.6468,0.64035,0.63222,0.62606,0.62131,0.6163,0.61253,0.61104,0.60879,0.60987,0.60917,0.60799,0.60809,0.60682,0.60612,0.60576,0.60583,0.60331,0.60365,0.60324,0.60044,0.60088,0.60353,0.60331,0.60184,0.60138,0.5993,0.59855,0.59971,0.59954,0.59661,0.59445,0.59161,0.59003,0.58913,0.58711,0.58517,0.58338,0.58324,0.58142,0.57833,0.57685,0.57561,0.57308,0.56836,0.56524,0.56203,0.55958,0.55374,0.54808,0.54132,0.53286,0.52375,0.51347,0.50009,0.48475,0.46722,0.44958,0.43115,0.41283,0.39074,0.37066,0.34967,0.32634,0.30124,0.27588,0.24946,0.22219,0.19518,0.16518,0.13466,0.10418,0.07184,0.04159,0.01109,-0.02371,-0.0542,-0.08572,-0.12221,-0.16167,-0.19677,-0.23415,-0.27054,-0.30959,-0.35397,-0.39045,-0.42999,-0.46918,-0.50873,-0.54312,-0.57691,-0.61001,-0.63921,-0.67032,-0.69612,-0.71367,-0.72925,-0.74202],[0.11568,0.11047,0.10622,0.10318,0.10304,0.10111,0.099,0.09691,0.09589,0.09348,0.09254,0.09259,0.09192,0.09249,0.09051,0.09042,0.09159,0.09418,0.09904,0.09639,0.09446,0.0954,0.09636,0.0972,0.09817,0.09762,0.09852,0.09898,0.09971,0.10127,0.10048,0.10035,0.10107,0.10308,0.10292,0.10459,0.10436,0.10459,0.10593,0.10657,0.10565,0.10677,0.10834,0.1098,0.11072,0.11185,0.11395,0.11741,0.12085,0.12582,0.12797,0.13287,0.13709,0.1418,0.14892,0.15438,0.16069,0.1698,0.17595,0.18406,0.19161,0.19969,0.20537,0.21341,0.22214,0.23115,0.23691,0.24077,0.24444,0.24848,0.25021,0.25264,0.25229,0.25052,0.24399,0.23577,0.2311,0.22663,0.21964,0.21088,0.20313,0.19404,0.18464,0.17571,0.16497,0.15623,0.14759,0.13904,0.1321,0.12974,0.12646,0.12335,0.12064,0.12063,0.12127,0.12182,0.12281,0.12583,0.12667,0.12302,0.11937],[15.95138,15.77416,15.63619,16.18325,15.60698,14.95187,14.84438,14.4885,14.69651,14.71912,14.31746,13.77561,13.88551,13.48516,13.01525,12.16758,11.36408,11.26293,11.73498,10.48916,9.10647,8.12651,7.4327,6.24245,5.25577,3.65768,2.17974,1.62866,0.38164,-0.00541,-0.35161,-1.98955,-2.86012,-3.63841,-4.80212,-5.69148,-6.80293,-7.92287,-9.41969,-10.24796,-11.27508,-12.1616,-12.71723,-13.99012,-15.22414,-15.45965,-15.84506,-16.20963,-16.78968,-16.79093,-17.58782,-17.11006,-17.51847,-17.21314,-16.37705,-16.04507,-15.25478,-13.99751,-12.03709,-11.16439,-9.5396,-7.17393,-5.36569,-3.38895,-1.43759,0.38999,2.00276,3.85548,5.83103,7.72037,9.4252,11.3084,13.06594,14.64435,15.41169,16.16446,17.19607,18.39006,19.98825,21.16315,21.90603,22.82812,23.57426,23.52747,24.11572,23.74231,23.04395,23.49727,22.90389,22.18136,21.28093,20.70082,19.76543,19.47606,18.41385,17.81431,17.22762,17.06979,17.08799,17.1147,17.48894],[2.54396,2.39438,2.13557,1.82714,1.21163,0.92941,0.7852,0.98576,0.92468,0.713,0.60109,0.48767,0.31723,0.11918,-0.25175,-0.59032,-0.52208,-0.27763,-0.23715,-0.62962,-0.52848,-0.9006,-1.03055,-1.09326,-0.89791,-0.78148,-0.75265,-0.26343,0.35401,0.84743,0.66036,0.65084,0.96845,0.91514,0.95687,1.13624,1.00801,1.02372,0.60414,0.86001,1.11959,1.04904,1.064,0.86291,0.80784,0.627,0.90618,1.01407,1.04404,1.51499,1.70748,1.92865,2.1585,2.49713,2.5456,2.65246,2.5893,3.08868,3.38318,4.04281,5.0257,5.54314,5.54709,5.5956,5.68555,5.71314,5.87852,6.34739,6.67782,6.7872,6.89144,7.00066,7.24139,7.17237,7.03419,7.10495,6.77954,6.2942,5.73039,5.24942,5.01291,4.99105,5.05403,4.95281,4.86856,3.87648,2.85369,2.63756,2.42474,1.88993,1.41632,0.51951,0.18455,0.43414,0.40897,0.56265,0.85142,0.74385,0.44212,0.19923,-0.25528],[7.32737,7.1446,5.56431,5.25963,4.22322,4.03107,2.34038,2.91043,1.17808,0.92526,1.24768,1.12591,0.42467,-0.93369,-1.28735,-1.25527,-1.44848,-1.17929,0.58664,3.42562,9.55988,8.65674,7.03558,5.59186,6.59766,9.02092,8.04364,9.36732,12.09063,9.91913,8.44771,6.44415,6.71889,7.9329,7.06983,8.48554,8.48669,8.63845,9.11968,8.82334,9.99191,8.95502,9.95342,9.89707,10.34665,11.8876,9.68671,8.71266,5.34051,4.74891,5.33688,4.08169,5.52437,7.41274,8.91212,6.09601,9.69036,9.7652,8.16989,7.55119,5.67123,3.97059,4.21787,4.91163,6.84948,5.96979,5.95816,5.4857,5.1322,4.94075,4.88985,5.00318,5.21974,5.51597,5.24233,4.80399,5.14355,5.52077,5.80406,6.2572,6.73054,7.20901,7.45391,7.35273,9.18308,0.71291,-3.54626,-2.87375,-2.2314,-2.10377,-2.11421,-2.48912,0.49854,0.48032,2.84025,4.88415,4.06816,3.98703,4.58265,5.06874,4.82862],[18.97195,18.95812,18.28652,19.21917,18.67549,17.42387,17.025,15.90221,15.75483,16.33343,15.7995,15.20341,16.05306,15.40868,14.61613,13.84014,13.59639,13.87096,14.35303,13.32134,11.93854,11.5434,10.7788,9.27633,8.37693,5.97219,4.61626,4.06843,2.31402,2.76732,3.36873,0.95987,-0.14304,-0.5006,-1.14352,-1.88443,-2.83613,-3.63522,-5.09031,-6.39595,-7.44174,-8.11202,-7.97687,-9.34241,-11.01812,-10.92538,-11.30184,-11.54676,-12.55112,-12.64719,-13.65718,-13.26022,-13.88614,-13.62581,-12.92399,-12.64075,-11.98565,-10.96792,-8.97816,-8.47231,-6.9817,-4.55198,-3.1952,-1.73147,0.19905,1.0696,2.50577,4.07319,5.85177,7.44407,9.03099,10.97762,12.94131,14.64807,15.52095,16.2153,16.99992,17.971,19.32884,20.64278,21.48494,22.40982,23.26411,23.24173,23.89572,24.32442,23.52789,24.17646,23.92336,22.94762,21.91303,21.54674,20.34862,20.64508,19.38755,19.2642,18.49128,18.34444,18.39354,18.69805,19.24372],[5.99357,5.96136,5.75526,4.81012,4.36709,3.58762,3.34872,2.91176,2.45341,2.04663,2.53126,2.22449,1.90634,1.21262,0.16944,-0.19485,-0.29625,-0.52768,-1.35051,-2.0087,-1.63604,-1.76983,-1.65082,-1.79149,-1.53869,-1.05364,-0.18846,0.35061,0.56292,1.12014,1.01937,0.8193,0.98704,1.29941,1.49242,1.70657,1.93607,2.06459,1.42401,1.92804,2.64435,2.52909,2.35657,2.17915,2.39558,2.22569,2.40963,2.49425,2.89123,3.40941,3.68114,3.87872,4.41507,4.76121,4.42669,4.21385,3.78284,4.09744,3.5867,4.14424,4.86136,4.72851,4.61299,4.22549,4.1714,4.00374,3.89993,3.96794,3.94163,3.91782,3.96028,4.2174,4.65277,4.78169,4.82749,5.0656,4.87524,4.4272,4.03166,3.63605,3.52165,3.67479,3.78477,3.87455,3.74082,3.17016,3.24911,3.74662,4.345,4.4966,3.76856,3.20247,2.68008,4.37188,4.47987,5.32511,5.43143,5.57962,5.36236,5.51373,4.77525],[-2.26691,-2.45343,-3.98709,-2.37513,-4.58439,-5.2673,-6.5299,-5.88249,-6.42127,-5.1504,-6.38924,-7.05671,-6.95522,-7.16503,-5.48713,-5.64958,-5.56535,-3.89119,0.74527,4.89251,10.83193,10.09396,9.98078,9.04179,10.24568,11.30352,9.11379,11.28205,14.63938,13.31498,13.14466,10.96695,11.62901,12.96228,12.55483,15.3382,16.20918,16.13933,17.09424,17.8288,20.05496,19.52778,20.3022,19.50644,19.94515,22.48896,21.06411,19.54669,16.31284,16.16785,16.5552,17.09389,19.51555,20.47994,21.95844,18.93973,22.92279,23.45483,23.01543,21.69106,19.22481,18.44754,18.11318,18.10251,18.81705,16.48149,16.56201,15.80721,15.1587,14.596,14.05786,13.53527,13.13372,12.7158,11.88115,11.05706,10.56178,10.02743,9.54039,9.18864,8.90699,8.74275,8.70069,8.06931,9.50973,-0.65648,-7.17649,-8.25231,-9.2052,-11.01626,-11.61784,-12.38954,-8.36902,-10.96478,-9.20756,-8.22382,-9.87777,-9.65242,-9.77537,-9.24289,-8.79491],[-0.05087,-0.05301,-0.05383,-0.05561,-0.05808,-0.06119,-0.06425,-0.0664,-0.06911,-0.07274,-0.07496,-0.07767,-0.08151,-0.08375,-0.08551,-0.08717,-0.08773,-0.08897,-0.08926,-0.09157,-0.09212,-0.09312,-0.09401,-0.09428,-0.09375,-0.09341,-0.09166,-0.09021,-0.08876,-0.08602,-0.08599,-0.08721,-0.08676,-0.08559,-0.08634,-0.08675,-0.08725,-0.08718,-0.08799,-0.08575,-0.08556,-0.0853,-0.0852,-0.08461,-0.08514,-0.0855,-0.08482,-0.08379,-0.08179,-0.07835,-0.07721,-0.07624,-0.07493,-0.07271,-0.07122,-0.06852,-0.06718,-0.06321,-0.05997,-0.05758,-0.05488,-0.05137,-0.04957,-0.04784,-0.04556,-0.04497,-0.04312,-0.0415,-0.03819,-0.03586,-0.03358,-0.03152,-0.02849,-0.02782,-0.02904,-0.02751,-0.02848,-0.0292,-0.02907,-0.02875,-0.02859,-0.02858,-0.02848,-0.02794,-0.02802,-0.02852,-0.02954,-0.0291,-0.02989,-0.0306,-0.03154,-0.03072,-0.03088,-0.02475,-0.02448,-0.02499,-0.02343,-0.0219,-0.02209,-0.024,-0.0253],[0.92744,0.91096,0.89578,0.88401,0.86725,0.85144,0.83584,0.81811,0.8035,0.78846,0.77246,0.75711,0.74621,0.73359,0.72079,0.70773,0.69561,0.68607,0.67895,0.66776,0.6535,0.64184,0.63155,0.61856,0.60459,0.58766,0.57217,0.56057,0.54741,0.53819,0.53221,0.51621,0.50407,0.49269,0.48207,0.47245,0.46171,0.44887,0.43514,0.42333,0.4107,0.39887,0.38648,0.36987,0.35793,0.34746,0.33544,0.32149,0.30571,0.29244,0.27445,0.26187,0.24352,0.22964,0.21583,0.19819,0.18313,0.16593,0.1535,0.13394,0.11792,0.10562,0.08868,0.07423,0.06095,0.04604,0.03153,0.01703,0.00437,-0.00885,-0.02258,-0.03429,-0.04714,-0.06173,-0.07833,-0.09415,-0.10949,-0.12313,-0.13625,-0.14764,-0.16076,-0.17305,-0.18541,-0.20051,-0.21177,-0.22755,-0.24886,-0.26189,-0.27779,-0.29498,-0.31306,-0.32673,-0.33803,-0.34931,-0.366,-0.37793,-0.39271,-0.40712,-0.42212,-0.43777,-0.45152],[0.89632,0.89651,0.89505,0.89443,0.89525,0.89798,0.8975,0.89529,0.89473,0.89548,0.89756,0.89799,0.8975,0.89831,0.89945,0.89974,0.9025,0.90467,0.90435,0.90661,0.90767,0.90885,0.91144,0.91179,0.91014,0.91028,0.91205,0.91117,0.90685,0.90485,0.90604,0.90645,0.90517,0.90401,0.90551,0.90638,0.90657,0.90676,0.90368,0.90351,0.90568,0.90489,0.90375,0.90113,0.89989,0.89918,0.8976,0.89615,0.89453,0.89321,0.89324,0.88846,0.88676,0.88531,0.88265,0.88045,0.87669,0.87415,0.87628,0.87684,0.87743,0.8772,0.87896,0.8802,0.88113,0.88112,0.88488,0.88726,0.8895,0.89221,0.89779,0.9004,0.90379,0.90399,0.90199,0.90416,0.90474,0.90671,0.90688,0.90597,0.90549,0.90503,0.90618,0.90666,0.90713,0.91062,0.90925,0.90596,0.90499,0.90315,0.90071,0.89919,0.90027,0.89943,0.89798,0.8971,0.89165,0.88985,0.88636,0.88747,0.88649],[-21.92561,-20.49655,-19.02268,-17.2512,-16.39959,-15.86101,-14.58086,-13.13817,-11.5269,-9.78139,-8.04466,-6.7566,-4.90194,-3.61698,-2.34673,-1.36559,-0.62974,0.54204,1.91594,2.32798,2.59241,3.27488,3.99523,4.17214,5.17561,6.3266,6.96614,7.85621,8.36578,9.00276,9.40129,10.15835,10.99483,11.42784,11.38938,11.43764,11.56259,12.08798,12.26316,12.8137,13.17144,13.93781,14.92759,15.60096,15.81079,16.93166,17.99407,19.09691,20.45783,22.14133,23.55021,25.45119,27.06748,28.68813,30.80323,32.73974,34.74714,37.20362,39.14265,40.75697,42.65932,44.79951,47.05214,48.47345,50.07189,51.6899,52.34005,53.04582,53.48674,53.65795,53.58984,53.23309,52.25104,51.05182,48.88066,46.4605,44.83112,43.18166,41.19079,39.1828,36.59722,33.23395,29.36764,25.8625,22.5509,19.01695,15.35564,11.10059,7.44527,3.17058,-0.95618,-5.24912,-9.34369,-12.84572,-16.38417,-19.51083,-22.73189,-24.72177,-25.25234,-25.00486,-24.33212],[-2.23717,-1.76492,-1.36336,-0.90979,-0.87639,-0.62344,-0.64305,-0.40832,-0.28926,-0.20836,-0.04988,0.21202,0.74097,0.96143,0.84782,0.70677,0.86546,1.447,1.49034,1.46726,1.66199,1.32164,1.43876,1.57041,1.66466,1.51672,1.14155,1.45451,2.01817,2.15539,1.84847,1.78475,2.201,1.82863,1.89472,2.22714,2.18322,2.04535,1.64398,1.53635,1.93733,1.77727,1.75821,1.34793,1.3495,1.24062,1.14982,1.13364,0.73137,0.79376,0.52521,0.65949,0.64088,0.44695,0.12662,-0.27522,-0.61848,-0.62419,-1.06565,-0.4596,0.10672,0.37741,0.34671,0.31555,0.62623,0.75131,0.89637,1.53673,2.14411,2.64132,3.01432,3.36251,3.57064,3.7339,4.33575,5.00254,5.19141,5.39374,5.30592,5.02637,5.11583,5.15868,5.26265,5.30634,5.35394,4.29577,3.03431,3.34871,3.33385,2.87466,2.48477,1.2433,1.2699,0.85364,0.44482,0.88704,1.09668,0.78549,0.57107,0.90613,0.74325],[-4.67057,-4.55087,-5.27865,-5.77462,-5.93272,-4.68651,-4.36701,-3.72823,-4.95566,-5.18137,-4.54287,-4.80045,-5.31767,-5.97199,-6.28699,-6.50027,-6.56081,-6.50932,-5.6804,-4.00987,-1.14539,-1.89745,-3.02321,-4.07638,-3.40977,-1.82792,-2.30666,-1.87823,-0.76984,-1.88493,-2.79106,-4.35303,-4.93709,-5.19597,-6.12872,-5.13476,-5.1701,-5.23258,-5.09189,-5.57409,-5.73396,-6.40598,-5.97762,-6.62607,-6.37685,-5.71514,-6.87872,-7.84138,-9.89439,-10.41451,-9.9662,-10.85614,-10.43414,-9.41821,-9.13746,-10.45246,-8.28306,-7.85286,-9.74487,-9.88146,-11.31007,-11.97085,-12.65867,-13.00609,-12.29529,-13.03666,-13.31257,-14.14638,-14.90164,-15.31336,-15.70153,-15.83746,-15.80931,-15.60871,-16.64609,-18.16657,-18.20505,-18.10764,-18.39958,-18.30919,-17.73847,-17.08499,-17.23402,-17.12187,-16.49933,-18.55503,-19.42797,-21.05472,-21.23467,-21.64819,-21.83421,-21.44775,-19.72867,-19.60179,-18.39326,-17.7808,-19.50425,-20.6093,-17.86548,-17.08843,-16.17827],[-5.9585,-4.76094,-3.44429,-1.14794,-0.81443,-0.9289,0.25706,1.32038,3.15572,4.92918,6.25982,7.00444,8.9763,9.88503,10.67811,10.79947,10.7456,11.80962,13.64991,12.701,11.37715,11.19939,11.29199,10.31706,10.25971,9.7499,9.00538,9.15879,8.06981,8.35866,8.59649,7.85578,7.71121,7.34634,6.19619,5.19423,4.24109,3.66097,2.45189,2.17097,1.33846,1.31513,1.6908,1.20672,0.18971,1.05588,1.77377,2.53144,3.48814,5.14608,5.73508,8.14688,9.25291,11.02899,13.88229,16.38945,18.95423,22.57088,26.63451,29.07279,32.73586,37.44937,41.51761,44.87383,48.26966,51.85209,54.15052,56.82257,59.35027,61.4912,63.18716,64.75832,65.56531,65.93056,64.56257,62.96183,62.2954,61.74723,61.25037,60.29186,58.32981,55.76227,52.52991,48.87648,45.82317,42.8293,38.78238,34.89606,30.60981,25.54047,20.47272,15.51625,10.40537,6.61916,1.98726,-1.81529,-5.62957,-7.74071,-8.21915,-7.95674,-6.85973],[-0.4694,0.02996,0.43747,0.8144,0.27643,0.23835,0.15704,0.64029,0.70233,0.5812,0.68332,0.83458,1.11986,0.91961,0.36107,-0.1064,0.0754,0.95639,1.39692,1.58994,3.07561,2.13173,1.81616,1.50127,1.982,2.29125,1.66571,2.71427,4.14908,4.48091,3.79822,3.3319,4.08888,3.77962,3.63773,4.16405,3.85918,3.65648,2.66948,2.76274,3.33676,3.0668,3.16169,2.45618,2.22421,2.13367,2.38637,2.55996,2.10654,2.73696,2.76788,3.15451,3.67124,4.3489,4.76643,4.01496,5.01306,6.0203,5.64864,6.76176,7.39346,7.20295,7.27631,7.75625,9.49766,8.97731,9.15392,9.59634,9.95778,10.22279,10.48731,10.87821,11.32282,11.69763,12.1003,12.51709,12.90154,13.23485,13.14713,13.05538,13.46869,13.91961,14.24171,14.1177,15.30142,7.68623,3.00914,3.89865,4.27969,3.68736,3.06106,1.1041,1.5137,1.36108,0.94137,1.30018,1.55166,0.98769,0.35539,0.40451,-0.08657],[-12.22292,-11.86819,-10.95947,-11.06797,-10.1723,-8.73207,-6.70353,-6.61492,-6.08089,-6.04179,-5.71739,-5.85861,-5.68746,-5.03163,-5.06849,-5.37711,-5.23811,-5.40268,-6.30713,-7.49938,-10.61922,-10.56858,-10.12598,-9.77586,-10.06127,-10.85323,-10.37096,-11.17089,-12.69552,-11.57919,-11.04619,-10.65008,-11.46771,-12.94837,-13.0554,-13.48688,-13.56139,-13.79315,-14.17841,-14.36022,-15.70026,-15.33729,-15.89774,-16.50404,-16.72249,-17.59111,-16.5331,-16.50028,-15.16109,-15.00651,-15.10284,-14.62065,-15.53451,-16.20445,-17.16368,-15.53986,-16.58434,-15.65499,-15.50379,-14.48629,-13.34679,-11.7312,-12.13995,-12.50946,-12.60155,-12.20364,-12.02474,-11.82023,-11.76233,-11.69475,-11.74493,-11.62484,-11.35932,-11.29448,-12.52238,-14.00137,-14.57022,-15.15387,-16.1463,-16.83247,-16.98648,-16.99213,-17.74236,-18.18143,-19.4235,-16.37857,-14.90782,-17.16814,-18.084,-18.92485,-19.36435,-18.90062,-20.19193,-20.02691,-21.21785,-22.68036,-23.63737,-24.66017,-22.46454,-22.13648,-20.94201],[-0.06987,-0.0709,-0.06978,-0.06927,-0.06713,-0.06814,-0.07011,-0.07377,-0.07602,-0.07807,-0.07945,-0.08131,-0.08388,-0.08464,-0.08363,-0.08276,-0.08383,-0.08689,-0.08749,-0.08687,-0.08817,-0.08639,-0.08631,-0.08611,-0.08704,-0.08757,-0.08603,-0.08824,-0.0914,-0.09235,-0.09092,-0.09207,-0.094,-0.09243,-0.09349,-0.09525,-0.09479,-0.09483,-0.09251,-0.09217,-0.09393,-0.09314,-0.09315,-0.09106,-0.09118,-0.09019,-0.0916,-0.09137,-0.08959,-0.08968,-0.08997,-0.09065,-0.09106,-0.09137,-0.09024,-0.08834,-0.08653,-0.08629,-0.08525,-0.08777,-0.0924,-0.09274,-0.09097,-0.0896,-0.08798,-0.0876,-0.08699,-0.08885,-0.08799,-0.08648,-0.08496,-0.08371,-0.08248,-0.08129,-0.08148,-0.08048,-0.07903,-0.07615,-0.07183,-0.06793,-0.06601,-0.06584,-0.06621,-0.06491,-0.06437,-0.05747,-0.05086,-0.04881,-0.04801,-0.04472,-0.04213,-0.0346,-0.03226,-0.028,-0.02753,-0.0292,-0.02979,-0.02746,-0.02539,-0.02549,-0.02339],[0.80986,0.79464,0.78043,0.76471,0.75206,0.74096,0.72613,0.71098,0.69487,0.67965,0.66656,0.65514,0.64343,0.63372,0.62434,0.61747,0.61123,0.60243,0.59185,0.5898,0.58572,0.58131,0.57616,0.57201,0.56536,0.56034,0.55588,0.5484,0.54456,0.53823,0.53484,0.53108,0.52543,0.51986,0.51792,0.51492,0.51243,0.50789,0.50523,0.49952,0.49442,0.48907,0.48074,0.47339,0.47038,0.46161,0.45236,0.44102,0.42939,0.41611,0.40379,0.3878,0.37234,0.35626,0.33646,0.31643,0.2957,0.26937,0.24266,0.21665,0.18862,0.15885,0.12854,0.09943,0.07164,0.04313,0.01664,-0.01159,-0.03884,-0.06598,-0.0922,-0.11765,-0.14318,-0.16916,-0.19129,-0.21246,-0.23522,-0.25742,-0.28191,-0.30161,-0.31993,-0.33857,-0.35602,-0.37083,-0.38612,-0.39957,-0.4163,-0.43246,-0.44431,-0.45658,-0.46845,-0.47811,-0.48285,-0.4921,-0.50128,-0.50895,-0.51953,-0.53282,-0.54795,-0.5638,-0.58022],[0.48496,0.48474,0.48293,0.48335,0.48287,0.48427,0.48358,0.48071,0.48054,0.48131,0.48263,0.48207,0.48176,0.48185,0.48221,0.48112,0.48265,0.48467,0.48505,0.48553,0.48483,0.48494,0.48684,0.48617,0.4837,0.48297,0.48411,0.48309,0.47861,0.47664,0.47781,0.4785,0.47749,0.47667,0.47881,0.48031,0.4814,0.48264,0.48123,0.48213,0.48577,0.48631,0.48606,0.48562,0.4867,0.48643,0.48566,0.48498,0.4846,0.48335,0.48518,0.47939,0.47865,0.47662,0.47217,0.46932,0.46393,0.45923,0.45816,0.45773,0.45673,0.45426,0.45459,0.45472,0.45512,0.45499,0.45914,0.46258,0.46636,0.47079,0.47838,0.48358,0.48995,0.49289,0.49223,0.496,0.49848,0.50277,0.50644,0.50827,0.50967,0.51181,0.51518,0.51547,0.51766,0.51952,0.51564,0.51363,0.51086,0.5068,0.50178,0.4986,0.49725,0.49568,0.49167,0.48939,0.48265,0.48049,0.47702,0.47818,0.47803],[-3.74379,-3.90219,-3.34373,-3.49708,-3.50925,-2.81537,-2.48738,-1.66726,-1.24294,-1.73756,-1.6731,-1.5879,-2.27451,-1.96617,-1.57114,-1.61776,-2.17794,-2.56319,-2.6303,-2.87766,-2.86647,-3.45499,-3.41904,-3.1239,-3.20146,-2.35351,-2.43821,-2.42608,-1.90687,-2.69788,-3.62868,-2.88115,-2.63279,-3.02636,-3.52135,-3.61646,-3.73266,-4.04794,-4.18352,-3.62797,-3.48679,-3.72405,-4.44795,-4.41583,-3.96244,-4.31354,-4.29166,-4.40168,-3.92079,-3.72225,-3.47921,-3.32041,-2.98192,-2.86823,-2.79042,-2.78565,-2.72061,-2.37117,-2.43361,-1.93444,-1.60825,-1.58256,-1.15382,-0.73866,-0.7673,0.06769,0.25595,0.55699,0.75159,1.03566,1.13714,1.07606,0.88696,0.71222,0.55307,0.59822,0.73309,0.82361,0.9632,0.73437,0.56916,0.52386,0.39614,0.33542,0.23519,-0.65095,-0.64751,-0.92092,-1.36535,-1.17298,-0.94576,-1.06484,-0.73946,-1.61346,-1.46221,-2.13692,-2.00728,-2.05462,-2.03975,-2.34435,-2.31655],[-0.07967,-0.19173,-0.37882,-0.26945,-0.13075,0.28122,0.17432,0.58121,0.60433,0.43919,0.23626,0.48315,0.52342,0.60761,0.64853,0.66653,0.7496,0.88346,1.04497,1.00318,0.81874,0.55967,0.06029,0.12639,0.10865,0.01828,-0.64298,-0.74706,-0.30994,-0.44177,-0.62207,-0.24981,-0.00101,-0.33699,-0.41919,-0.33272,-0.52788,-0.54847,-0.09606,-0.0397,-0.1742,0.05979,0.18743,0.28236,0.30172,0.46434,0.78758,0.74869,0.61851,0.70047,0.78154,1.15699,1.25876,0.96858,1.16831,1.36309,1.65312,1.69662,2.20675,2.08248,1.91761,2.09743,1.82848,1.87358,1.56345,1.58014,1.58557,1.71126,1.77079,1.66224,1.52077,1.17062,0.81115,0.5482,0.3962,0.258,0.2702,0.40819,0.3809,0.48594,0.59508,0.63644,0.67603,0.70958,0.897,1.21096,1.08398,1.20592,1.09035,1.10887,1.39757,1.16516,0.7606,0.41312,0.2254,-0.07148,0.19124,-0.18342,-0.02137,-0.32445,-0.16874],[10.1688,10.2122,10.1846,8.17949,9.34465,9.65831,9.22622,8.97663,7.7248,6.20269,7.87149,8.34794,7.52956,6.29684,4.17054,4.36139,4.05515,2.57291,-0.42813,-1.74817,-1.47162,-1.58144,-3.00635,-3.51849,-3.69859,-2.30284,-1.01817,-1.86709,-2.5387,-3.37596,-4.67014,-4.51709,-4.9099,-5.03286,-5.49344,-6.86616,-7.7576,-7.55097,-8.01359,-9.06608,-10.17091,-10.67003,-10.42292,-9.69123,-9.72034,-10.70784,-11.44448,-10.90384,-11.10296,-11.5431,-11.35128,-13.09012,-14.09324,-13.20043,-13.1053,-12.84447,-13.16295,-13.59813,-14.65634,-13.9521,-13.37174,-14.28926,-13.75458,-13.08047,-11.91877,-10.49466,-10.63209,-10.41306,-10.19891,-9.89439,-9.46433,-8.85868,-8.24566,-7.52891,-6.95063,-6.53818,-5.71008,-4.84296,-4.07337,-3.30365,-2.56451,-1.91543,-1.64279,-1.08132,-0.75526,0.95475,3.47963,5.35042,7.13822,9.20571,9.68128,10.18592,9.17692,12.08515,12.70233,13.92596,14.65435,14.44666,15.15588,15.24161,14.50756]],[\"S1\",\"Day1\",\"2022_04_01_09_25_24\",[86.14838,85.21877,84.69682,82.97485,81.23199,79.45844,77.2699,75.80882,74.61212,73.83157,73.62552,73.29709,72.12179,71.82701,72.33701,71.36066,71.23099,70.97733,70.60516,70.33959,70.0688,70.22356,69.51624,69.65327,69.50884,69.51689,68.54354,68.36243,68.80556,69.29821,68.63802,68.38484,68.67673,68.88049,68.12171,68.55203,68.44098,68.52377,67.48088,68.70998,68.39728,67.53967,66.90018,65.92039,65.11841,64.00006,63.60252,62.78074,60.64146,60.55682,58.46007,55.89352,54.55061,52.43237,49.61706,46.11374,41.9337,37.05111,31.88634,24.77091,19.57333,12.26259,4.70153,-1.77789,-5.12081,-9.48545,-13.28315,-15.59682,-16.85364,-13.9331,-10.70291,-8.82055,-6.48312,-5.13324,-1.39723,2.79589,5.62219,9.49357,14.22441,20.0096,24.97055,28.99138,32.53167,36.67365,41.74597,46.34457,50.9934,55.45575,59.652,64.33261,68.25091,71.62622,75.44247,79.41235,82.97771,85.18835,87.33395,88.56037,89.32729,89.64435,89.63447],[-6.48835,-6.32911,-7.12939,-8.86158,-7.76325,-6.4349,-5.21242,-5.28866,-4.71548,-4.46771,-3.65176,-4.02128,-4.34833,-4.05119,-3.71319,-4.0824,-4.36068,-4.33184,-4.05722,-4.21163,-3.78504,-3.7547,-3.54411,-3.74894,-3.97992,-4.82248,-4.90679,-4.06476,-4.1312,-4.90717,-4.41161,-4.302,-4.50087,-5.37407,-6.85092,-5.70333,-4.7855,-4.72963,-4.92266,-4.21424,-4.25453,-4.15363,-4.60824,-4.61663,-4.82778,-6.41678,-7.31368,-7.23737,-7.566,-8.7128,-8.71049,-7.9554,-7.46564,-6.35114,-6.53275,-6.85077,-6.55498,-7.03023,-7.64036,-6.74977,-5.70329,-3.55764,-0.97751,-0.38384,-0.54427,0.74653,0.89378,1.07561,1.61384,1.43008,1.03324,0.02921,0.14504,-0.25254,-1.50659,-3.67311,-5.80422,-8.0205,-10.12139,-11.57591,-12.87047,-14.12259,-15.63472,-17.60434,-17.84299,-18.23933,-18.71121,-18.96127,-19.52587,-19.87894,-19.6455,-18.91189,-18.00667,-16.47411,-15.23619,-14.7788,-13.76195,-12.31532,-11.16701,-8.90164,-8.65459],[-12.52833,-13.31306,-10.50876,-12.56706,-12.69864,-9.93773,-10.08687,-9.33736,-7.50535,-7.08975,-6.32319,-4.64786,-3.27926,-3.0531,-3.72454,-4.38782,-3.77723,-4.08169,-4.19308,-4.50906,-3.50032,-3.90174,-4.74816,-4.07614,-3.17449,-2.52414,-3.85618,-3.09389,-4.83245,-7.14909,-7.59696,-6.13671,-6.15393,-6.77989,-6.63438,-5.96696,-6.37104,-5.70654,-4.24119,-2.29552,-3.4176,-5.03791,-3.33197,-5.64589,-5.11562,-6.08056,-6.34295,-5.30763,-5.15617,-5.46306,-6.05962,-5.32256,-5.59949,-5.30084,-6.43899,-7.59293,-7.81618,-10.17043,-12.04348,-15.3916,-15.41598,-13.42332,-15.37733,-16.85572,-17.99804,-20.40721,-19.20789,-20.4917,-18.93978,-17.23982,-18.97695,-10.78617,-8.72956,-10.78992,-12.28719,-16.38987,-22.9196,-27.56356,-26.81095,-26.51518,-22.09605,-18.50428,-19.62518,-21.03317,-20.72805,-20.06047,-20.43041,-19.08944,-17.65981,-15.10543,-13.71952,-14.43454,-14.22102,-12.90367,-13.11359,-12.69302,-13.05417,-16.66427,-13.04033,-11.20244,-9.86961],[13.23526,12.40798,11.5514,10.45779,8.57242,6.12174,3.79648,2.24898,0.7608,-0.08437,-0.44023,-0.88677,-2.1652,-2.48854,-1.93585,-2.84428,-3.01188,-3.24115,-3.61555,-3.84839,-4.21654,-4.0332,-4.68813,-4.59457,-4.79686,-4.82449,-5.67306,-5.9461,-5.3567,-4.57034,-5.23164,-5.64324,-5.33416,-4.98986,-5.64851,-5.39014,-5.52361,-5.51682,-6.69159,-5.664,-5.87925,-6.60351,-7.36863,-8.13457,-8.97628,-9.87428,-10.17644,-11.15243,-13.2982,-13.27376,-15.27826,-17.99885,-19.33271,-21.54823,-24.19767,-27.52106,-31.69791,-36.16088,-40.92046,-47.58969,-53.01566,-61.06196,-69.01193,-75.50933,-78.69987,-83.26025,-87.20535,-89.47744,-91.03014,-88.15283,-84.69092,-83.05992,-80.82853,-79.32766,-75.24632,-70.1351,-65.44651,-59.59872,-54.22127,-48.00536,-44.11787,-40.94067,-36.67752,-31.55097,-26.53872,-22.1164,-17.21571,-13.23638,-9.50782,-5.76715,-2.41247,1.13791,4.75264,8.08059,11.54731,13.57102,15.68545,17.67651,17.29078,16.86476,16.56865],[10.22384,11.01599,8.11804,9.55649,10.00704,7.77673,8.2673,7.5296,5.93964,5.60959,5.10018,3.39098,1.98864,1.85186,2.58807,3.12497,2.46313,2.76323,2.94471,3.20618,2.353,2.74697,3.61733,2.91635,1.9876,1.13576,2.39079,1.88705,3.53835,5.54471,6.11138,4.74237,4.70413,5.06189,4.51135,4.1933,4.83352,4.21259,2.75492,1.08059,2.14662,3.72934,1.96833,4.18552,3.61951,4.10341,4.10446,3.1391,2.90426,2.87659,3.44455,2.9543,3.35457,3.37736,4.41281,5.42518,5.72147,7.82523,9.42461,12.86065,13.19947,11.92726,14.53306,16.11816,17.16918,19.844,18.73313,20.01682,18.67333,16.98797,18.54978,10.39747,8.44869,10.32479,11.41742,14.73105,20.25484,23.85204,22.38551,21.58227,17.08948,13.37949,13.86199,14.4109,14.0488,13.31385,13.466,12.19274,10.73166,8.35227,7.20387,8.08363,8.19454,7.50129,8.08962,7.84899,8.50077,12.2976,9.29649,8.25646,7.06971],[-9.74002,-9.81931,-9.76805,-12.05074,-11.0297,-8.93011,-7.79165,-7.65194,-6.58132,-6.22715,-5.22733,-5.12558,-5.06906,-4.72182,-4.57805,-5.11337,-5.21581,-5.27068,-5.03631,-5.27081,-4.58668,-4.66617,-4.69248,-4.70745,-4.6861,-5.322,-5.7634,-4.74604,-5.28174,-6.66778,-6.31368,-5.80376,-6.0002,-7.01557,-8.39844,-7.10787,-6.33471,-6.0976,-5.88341,-4.67448,-5.0171,-5.35978,-5.3343,-5.97143,-6.03022,-7.82682,-8.76332,-8.40312,-8.67806,-9.86574,-10.02794,-9.09858,-8.70361,-7.54818,-8.03913,-8.66603,-8.44299,-9.57627,-10.71095,-10.86296,-9.84287,-7.14766,-5.17312,-5.01303,-5.50953,-4.91654,-4.41378,-4.60585,-3.60488,-3.30552,-4.20574,-2.88376,-2.21006,-3.16122,-4.81216,-8.13544,-12.39098,-16.29825,-18.15567,-19.4837,-19.10189,-19.03459,-20.8881,-23.28434,-23.40344,-23.54047,-24.12326,-23.88848,-23.92321,-23.41908,-22.74821,-22.27958,-21.34786,-19.47266,-18.35302,-17.7862,-16.91969,-16.6774,-14.42371,-11.68295,-11.05482],[-12.06156,-12.54761,-10.44697,-10.44732,-11.04365,-11.14836,-12.20326,-11.69225,-11.4088,-10.26104,-8.69135,-6.69585,-6.28622,-5.3179,-3.63412,-3.85857,-3.09642,-2.32058,-1.6275,-0.94795,-0.09411,0.84321,0.98682,1.52334,1.77639,2.19772,1.43396,1.60715,2.47242,3.93458,3.12122,2.65027,3.23161,4.35458,5.1025,6.18208,5.46309,6.00439,5.76219,7.66242,8.06276,7.78954,8.18334,7.90027,7.67045,7.20637,8.01383,8.06166,6.60803,7.66148,6.83846,6.08789,6.44346,5.84082,4.91391,3.35198,1.40877,-1.6617,-4.05956,-8.54362,-11.8526,-17.22854,-23.4818,-29.0575,-31.36365,-34.91441,-36.68217,-38.53634,-39.86743,-36.69239,-33.74713,-30.8193,-28.89033,-29.02965,-26.80972,-23.96471,-23.60356,-21.99751,-18.65184,-14.51458,-11.13043,-9.90883,-9.1641,-7.86812,-6.80475,-5.84691,-5.10987,-4.51357,-3.95452,-3.20422,-3.0753,-2.53841,-2.94706,-3.42745,-3.22129,-4.16962,-4.08756,-5.09371,-5.85889,-6.65631,-6.85031],[6.99596,7.52968,4.94385,5.67586,6.35368,4.37755,4.72082,4.23165,3.04908,2.65699,2.45915,1.03008,-0.63116,-0.3133,1.18794,0.9968,0.13473,0.97764,1.40633,1.86034,1.43444,2.17654,3.03305,2.20925,0.99193,0.02352,1.57735,1.23797,2.82891,5.12311,6.10983,4.09489,3.77752,4.40653,3.66696,3.21589,3.64885,3.01679,1.174,0.18855,1.4264,2.8558,1.0233,3.39774,2.79547,2.78347,2.93761,2.0995,1.29309,1.40698,1.84205,1.15148,1.86546,2.15654,3.04242,3.88841,3.96684,5.34851,6.52903,9.05583,9.10308,8.29632,10.94575,11.11913,10.82347,13.88308,12.84423,13.1816,11.62087,10.65264,12.28661,6.07184,4.66836,6.29952,7.47563,9.3913,13.41751,16.24056,15.40978,15.71209,12.1601,8.55772,9.00918,9.92115,10.66006,10.65112,11.5862,11.01722,10.17303,7.87063,7.12516,8.63526,8.84616,8.51817,9.3337,9.08317,10.24557,13.73038,10.37648,9.31985,7.95392],[12.10233,12.10943,11.67875,11.37244,10.87181,10.33582,9.93363,9.39538,10.02361,10.75661,11.71515,11.49804,11.03387,11.93783,13.28444,13.15878,12.06751,11.19065,11.14339,10.34931,10.72486,10.03144,8.51616,8.05046,8.03773,7.39944,7.53931,7.63027,7.28955,6.84576,7.04324,7.18847,7.28654,8.28633,7.41927,6.42669,6.18548,7.46977,6.07708,7.19432,6.86372,5.87423,4.4701,4.46114,5.02315,4.06688,3.59397,3.6134,3.43929,2.71222,2.1043,1.92658,2.07389,2.38365,1.31592,1.72773,2.34036,1.44241,0.19328,0.46197,0.94849,0.37917,2.15614,2.03681,3.05857,3.3881,4.06609,5.11966,6.60213,7.16285,7.53133,5.22504,4.80471,4.72323,3.78308,3.31469,2.55396,2.30284,1.3802,0.71418,-0.42281,-0.93049,-1.235,-2.1035,-2.26201,-2.17118,-2.18827,-2.47585,-2.78109,-2.54139,-2.74539,-2.49008,-2.00089,-1.22841,-0.15434,-0.54216,-1.57818,-1.60798,-1.25279,-0.03547,0.84431],[63.61086,63.2505,64.74557,64.89199,64.41589,63.89143,62.892,63.29652,63.38515,64.45915,65.98137,67.69971,67.81998,68.79996,70.71731,70.46395,71.08745,72.08119,72.84734,73.63248,74.4006,75.47778,75.76707,76.17657,76.26158,76.57472,76.00728,76.13196,77.20667,78.95847,78.29475,77.55128,78.09177,79.33897,79.95151,80.94825,80.2723,80.77034,80.29164,82.07132,82.61469,82.51791,82.70338,82.62698,82.36143,81.86823,82.67593,82.66405,81.15836,82.20869,81.39947,80.6171,81.0057,80.42454,79.48817,77.98756,76.08292,73.0224,70.55202,66.21339,62.96986,57.46848,51.66681,46.07669,43.91297,40.75393,38.9971,37.39063,36.089,39.19234,42.48873,44.19769,45.9808,45.98725,48.24709,51.20533,51.85009,53.68311,56.71851,60.7081,63.63655,64.61443,65.33752,66.50409,67.54987,68.52337,69.27093,69.80798,70.30186,71.09832,71.20238,71.76943,71.43318,71.06116,71.45099,70.43665,70.37775,69.46824,68.66956,68.033,67.89835],[13.47841,13.61649,12.55495,12.44548,12.13409,11.11599,10.81637,10.1717,10.46895,11.07201,11.94386,11.35254,10.45596,11.41214,13.11569,12.9422,11.65911,11.0433,11.1126,10.46877,10.71711,10.24563,9.01245,8.34604,8.00992,7.13561,7.68545,7.68326,7.77618,7.94762,8.39146,8.01046,8.02244,9.1489,8.12134,7.04695,6.9283,7.99942,6.16951,6.98243,6.99393,6.41909,4.58071,5.20219,5.58392,4.65981,4.24499,4.04166,3.65939,2.9891,2.51928,2.16406,2.49603,2.87202,2.07947,2.70023,3.31032,2.81203,1.92707,2.84993,3.32692,2.57309,4.95148,4.88425,5.77917,6.85774,7.24018,8.31805,9.34342,9.64147,10.38242,6.63896,5.86362,6.21208,5.61226,5.6589,5.95399,6.42616,5.35864,4.81657,2.82492,1.39352,1.22203,0.64228,0.6908,0.7745,1.01024,0.58475,0.06758,-0.32797,-0.72469,-0.07277,0.44994,1.09776,2.33717,1.90151,1.22774,2.12962,1.57075,2.44669,2.92585],[-3.64102,-4.1715,-1.71089,-2.51587,-3.31625,-1.50277,-1.94666,-1.60638,-0.28032,0.30095,0.75369,2.10035,3.60115,3.54096,2.43851,2.59062,3.14007,2.06659,1.63486,0.9729,1.49258,0.57822,-0.6656,0.01468,1.19663,1.96524,0.49242,0.84753,-0.7919,-3.14398,-4.05629,-2.05203,-1.71663,-2.06857,-1.57395,-1.39679,-1.88117,-0.92756,0.49303,1.74873,0.45875,-1.19506,0.20887,-2.09229,-1.36047,-1.60186,-1.87649,-1.06094,-0.32836,-0.6321,-1.2141,-0.59523,-1.2449,-1.44327,-2.58157,-3.28909,-3.20273,-4.77399,-6.24225,-8.61181,-8.53065,-7.89813,-10.00754,-10.2042,-9.65982,-12.55868,-11.37985,-11.45587,-9.56801,-8.48015,-10.00541,-4.48358,-3.23589,-4.83824,-6.22419,-8.20263,-12.31001,-15.11931,-14.53318,-14.98977,-11.8406,-8.49454,-9.01118,-10.11924,-10.87309,-10.84035,-11.74546,-11.27385,-10.54223,-8.26174,-7.59893,-8.98431,-9.05679,-8.53574,-9.04027,-8.89996,-10.29282,-13.66061,-10.33358,-8.99579,-7.4472],[0.07683,0.07485,0.07189,0.06758,0.06844,0.06884,0.06872,0.06968,0.07168,0.07192,0.0718,0.07121,0.07034,0.07101,0.07249,0.07172,0.0706,0.07068,0.07127,0.07127,0.07174,0.07144,0.07196,0.07041,0.06938,0.06737,0.06884,0.07112,0.0692,0.06953,0.07197,0.07237,0.06927,0.06724,0.06428,0.06639,0.06855,0.06832,0.06857,0.07,0.07001,0.07149,0.07203,0.07145,0.0707,0.06705,0.06588,0.06542,0.06306,0.06173,0.06213,0.0625,0.06364,0.06567,0.06542,0.06541,0.06506,0.06353,0.06125,0.06208,0.06435,0.07069,0.07595,0.0758,0.07766,0.08083,0.08189,0.08276,0.08468,0.08435,0.08287,0.08066,0.08111,0.08212,0.08124,0.07821,0.07662,0.07546,0.0746,0.07482,0.07441,0.07483,0.07627,0.07682,0.08117,0.08419,0.086,0.08878,0.09107,0.0913,0.09225,0.0944,0.09663,0.09829,0.09878,0.09937,0.10211,0.10153,0.09976,0.09934,0.09771],[1.38096,1.37423,1.37125,1.36596,1.35927,1.35213,1.34708,1.34403,1.33947,1.33618,1.33446,1.33346,1.33008,1.32907,1.33066,1.32979,1.33008,1.32962,1.32963,1.32868,1.32942,1.32867,1.32896,1.32832,1.32571,1.32408,1.32483,1.32715,1.32822,1.33101,1.32666,1.32225,1.32247,1.32325,1.32336,1.32444,1.32004,1.31985,1.31836,1.31838,1.31666,1.31647,1.31608,1.31542,1.312,1.3093,1.30838,1.30779,1.3042,1.30037,1.29652,1.29412,1.29143,1.28635,1.28021,1.27368,1.26484,1.25355,1.24282,1.22845,1.2145,1.19451,1.17454,1.15277,1.13261,1.11063,1.08639,1.06141,1.03325,1.0098,0.98648,0.95721,0.9283,0.89761,0.87112,0.84305,0.812,0.77859,0.74959,0.71808,0.68573,0.64916,0.6105,0.57543,0.53965,0.50293,0.46718,0.42909,0.39124,0.3535,0.31599,0.28224,0.24653,0.21071,0.17917,0.1506,0.12527,0.10031,0.07927,0.0612,0.04797],[0.1268,0.12284,0.11844,0.11574,0.11462,0.1112,0.10983,0.10696,0.10456,0.10295,0.10127,0.09977,0.10079,0.10061,0.09906,0.10086,0.10111,0.10074,0.10144,0.10179,0.10236,0.10182,0.10273,0.10278,0.10331,0.10297,0.10528,0.10598,0.10654,0.10415,0.10586,0.10366,0.10252,0.10285,0.10388,0.10344,0.10335,0.10424,0.1055,0.10483,0.10506,0.1077,0.10969,0.11144,0.11188,0.11354,0.11527,0.11842,0.12243,0.12138,0.12482,0.12965,0.13225,0.13599,0.14058,0.14686,0.15476,0.16258,0.17055,0.1802,0.18613,0.19565,0.20441,0.21321,0.22058,0.22707,0.23662,0.24436,0.24839,0.25117,0.25546,0.25674,0.25715,0.25694,0.25305,0.24901,0.24242,0.23506,0.22583,0.21707,0.20843,0.20047,0.19221,0.18168,0.16972,0.15939,0.1499,0.14177,0.1343,0.12707,0.12407,0.1216,0.12048,0.11818,0.11596,0.1171,0.11809,0.11912,0.11894,0.11752,0.11614],[19.06571,17.88893,18.08431,17.93308,17.93333,17.94234,17.42221,17.43847,17.65691,18.26471,17.19311,17.78652,16.99453,16.41403,15.77565,15.07378,13.54609,12.64899,11.89447,11.05212,10.51388,10.30728,9.30756,8.25351,6.93504,5.76256,4.14824,2.11795,1.09022,-0.13181,-0.57562,-1.67864,-3.12213,-4.33187,-4.36049,-5.35951,-7.11069,-7.96818,-9.03118,-9.78234,-10.26908,-11.16488,-12.47743,-13.39549,-14.35364,-15.58605,-16.19542,-16.93738,-17.87016,-18.10653,-18.61444,-18.67827,-18.96867,-19.06075,-18.64709,-18.23171,-17.34329,-17.03093,-15.85442,-14.26999,-12.88999,-11.25923,-9.58292,-8.19852,-6.45884,-4.07784,-1.41543,0.91057,2.74816,3.72522,5.73823,7.12844,8.74225,10.58023,11.61749,13.13507,14.11553,15.4019,16.48495,17.78776,18.85587,19.79343,21.26606,21.80372,21.44089,21.66747,21.54546,21.50326,21.1707,20.98263,21.08338,21.2329,20.71051,19.76851,19.16635,18.29896,18.15544,17.65833,16.92627,16.45189,16.23872],[2.95061,2.45111,2.13681,1.80757,1.47559,1.12616,0.96984,0.96015,0.56538,0.49703,0.39741,0.30354,0.22038,-0.2166,-0.45696,0.15888,0.28354,0.08841,0.31868,0.41984,-0.21205,-0.51043,-0.28392,-0.26777,-0.28307,-0.44986,-0.45153,-0.6197,-0.33372,-0.28705,-0.45268,-0.20312,0.20885,-0.00401,0.30293,0.61117,0.91091,1.39934,1.39269,1.23774,1.23665,1.55606,1.51811,1.40558,1.35738,1.62369,1.62898,1.7807,2.19635,2.0895,2.09998,2.17033,2.29872,2.36887,2.67617,3.05875,3.3972,3.67716,3.42721,3.74462,4.0823,4.55099,4.63456,5.58929,6.20265,6.00085,5.71767,6.23756,6.07683,6.07584,5.97854,6.18633,6.38152,6.408,6.24113,6.66385,7.17019,7.43031,7.5406,7.70085,7.73303,7.77957,8.08999,8.22484,7.92048,7.93337,7.63696,7.45842,7.06209,6.86612,6.73728,6.73967,6.56568,6.07431,5.53372,5.35474,5.09368,4.8774,4.34782,3.91464,3.61759],[-3.29997,-3.7578,-3.80065,-5.79498,-4.03623,-1.7035,-0.11357,0.75296,0.22425,-0.94939,-1.80176,-1.38506,-0.69148,-2.12728,-4.38904,-4.5999,-2.45667,-0.6074,-0.14545,1.35394,1.15218,2.48107,5.67048,6.67102,6.7448,7.35537,6.45452,7.14711,7.14557,6.41952,6.05749,6.13647,5.4543,2.06804,2.05508,4.93446,5.51911,2.49394,4.76762,3.08745,2.4457,3.06098,5.30955,3.55488,1.72027,1.03855,0.10618,-0.3909,-1.18394,-1.93794,-1.98999,-1.58315,-2.2623,-2.34699,-1.12194,-2.81596,-3.93632,-3.38313,-2.27336,-3.05769,-3.27745,0.66253,-0.3572,-0.43579,-4.12877,-2.18699,-4.62726,-7.66134,-12.81427,-13.78314,-13.36941,-8.21385,-5.83578,-5.70968,-3.89023,-6.40888,-7.43787,-10.46553,-9.9484,-9.46492,-8.18215,-7.4798,-8.79125,-8.9698,-8.36239,-8.61739,-9.21144,-8.39264,-8.09942,-8.50719,-7.46975,-7.39637,-7.53727,-7.66674,-9.12842,-8.43993,-5.98957,-5.85296,-5.34817,-5.60711,-7.32035],[23.85987,22.77567,23.4987,23.14423,22.9223,23.08088,22.28278,22.34587,23.0066,24.01245,21.7697,22.63445,21.11025,20.51482,20.22667,19.71494,17.85421,16.60161,15.66219,14.67477,13.99058,13.93202,12.66465,12.0762,10.66711,9.54365,8.158,5.2752,4.0022,3.54383,3.32894,2.26298,0.22845,-1.73986,-1.48231,-2.05238,-3.9835,-5.41083,-5.93343,-6.44568,-7.30115,-8.34539,-9.31623,-10.36789,-11.057,-12.35175,-12.77512,-12.90806,-13.54459,-13.61248,-14.66415,-14.74298,-15.21278,-15.54793,-14.99345,-15.0395,-14.46309,-14.90459,-14.18856,-12.93423,-11.60539,-9.96934,-8.77348,-7.06181,-4.87865,-2.26888,0.36811,2.7499,4.1992,4.7946,7.58699,9.1849,10.43998,12.46502,13.80511,15.06082,15.81445,17.05963,18.13855,19.44624,20.93532,21.96191,23.33591,24.24015,23.38563,23.71346,24.09822,24.55938,24.27449,24.26663,23.9879,24.33516,24.36375,23.088,23.04671,21.93725,22.12654,21.3348,19.74769,18.70917,18.96734],[7.4923,6.9595,6.65895,6.15803,6.60617,6.55939,6.58714,6.74685,5.36084,4.61004,5.22333,3.36129,3.33835,3.00413,2.9224,3.83191,3.49324,3.60919,4.24852,4.06531,2.52514,1.83309,1.9988,2.07064,1.99447,1.80507,1.67884,0.79168,1.46276,1.83737,1.43197,1.77762,2.4404,2.09652,2.49822,2.96333,3.69425,5.50117,5.15289,4.96423,5.33505,6.0532,5.38824,4.98541,4.43974,5.24508,5.18072,5.52637,6.06603,5.55708,5.45424,5.23446,5.31801,5.37638,5.74788,6.31677,6.9854,7.20584,6.60699,6.36096,6.47076,6.74381,6.88988,7.42823,7.39629,7.12801,6.69674,7.22392,7.35465,7.33568,6.83394,6.97995,6.29153,6.70518,6.25944,6.59642,7.42247,8.05057,8.63825,9.07107,8.79199,8.99751,8.72596,8.45413,8.69645,9.32413,8.69373,8.80739,9.08543,9.03229,9.32368,9.57264,9.7651,9.39044,9.3015,9.48704,9.00599,8.26124,7.70496,7.03484,6.99032],[-12.54349,-13.36261,-12.54886,-14.34383,-14.47916,-12.20807,-10.98742,-10.20314,-8.61733,-8.27275,-11.02621,-6.80078,-6.70982,-8.79611,-10.87722,-11.29981,-9.60935,-8.46735,-8.20592,-6.54674,-4.10956,-1.30075,2.67788,4.89646,4.91236,5.37738,3.89431,7.16895,9.75636,5.87132,5.21397,8.38341,7.92014,4.22671,7.14714,9.03099,9.30385,12.37578,9.9068,10.03302,10.72822,14.66757,12.82962,10.96746,7.88652,7.944,7.71189,8.48,8.3964,7.41956,7.55975,8.35849,6.95451,7.05618,8.7197,7.58914,7.07256,6.61236,7.44527,6.16993,5.79599,8.28955,7.8156,7.36634,2.18359,3.1663,-1.05988,-2.4762,-9.75685,-11.50541,-12.12084,-8.88134,-6.61123,-8.39843,-6.05536,-7.65945,-8.96136,-13.62536,-13.76109,-13.14156,-11.05127,-11.42807,-11.38961,-10.4801,-11.84671,-13.48184,-13.40805,-13.11124,-14.59546,-15.48462,-15.008,-14.52845,-14.91959,-15.12012,-17.35,-17.20252,-13.82756,-12.7033,-12.89013,-13.00087,-15.20282],[0.05014,0.05256,0.05406,0.05564,0.05772,0.06034,0.0619,0.06296,0.06573,0.06861,0.07028,0.07223,0.07442,0.07692,0.07813,0.07719,0.07806,0.07806,0.07669,0.07617,0.07971,0.08098,0.08007,0.07984,0.08105,0.08154,0.08022,0.08262,0.08058,0.08169,0.08128,0.08304,0.07975,0.08057,0.07816,0.0789,0.07842,0.07606,0.07707,0.07738,0.07691,0.07627,0.0765,0.07621,0.07634,0.07423,0.07354,0.07079,0.06733,0.06765,0.06745,0.06659,0.06485,0.06319,0.06028,0.05728,0.05382,0.05157,0.05103,0.05003,0.04762,0.04654,0.04522,0.04271,0.04055,0.04031,0.03975,0.03554,0.03567,0.03462,0.03399,0.03334,0.03469,0.03483,0.03527,0.03416,0.03292,0.03226,0.03233,0.03242,0.03273,0.03398,0.03398,0.03329,0.03569,0.03593,0.03656,0.03671,0.03848,0.04023,0.03907,0.03866,0.04057,0.04215,0.04534,0.04556,0.04747,0.04963,0.05282,0.05511,0.05625],[1.66314,1.64434,1.6324,1.61471,1.59761,1.58251,1.5657,1.55099,1.54006,1.52911,1.50637,1.49884,1.48063,1.4666,1.45357,1.44244,1.42725,1.4118,1.39798,1.38423,1.37451,1.36624,1.35281,1.34368,1.33033,1.3187,1.30471,1.28978,1.2792,1.26497,1.25683,1.24777,1.23598,1.22106,1.213,1.20254,1.18842,1.17867,1.16566,1.15541,1.14393,1.13274,1.11763,1.10409,1.09029,1.07609,1.06335,1.05266,1.04058,1.02775,1.01212,0.99782,0.98037,0.96446,0.9499,0.93455,0.91957,0.90216,0.88517,0.86806,0.85333,0.83572,0.81785,0.80272,0.78932,0.77848,0.76473,0.75314,0.73781,0.72096,0.7117,0.69539,0.68045,0.6674,0.65493,0.64348,0.63025,0.61671,0.60574,0.59401,0.58103,0.56779,0.55754,0.54636,0.53036,0.51707,0.50539,0.49262,0.47685,0.46463,0.45343,0.4385,0.42666,0.4122,0.39841,0.38425,0.37153,0.35741,0.34124,0.32548,0.31171],[0.88537,0.88508,0.88771,0.88729,0.88389,0.88312,0.88484,0.88516,0.88792,0.88907,0.88705,0.89319,0.8927,0.8952,0.89668,0.89644,0.89763,0.89643,0.89519,0.89559,0.89998,0.89917,0.89966,0.90427,0.90625,0.90667,0.91141,0.91246,0.90839,0.90624,0.90838,0.9123,0.91087,0.90958,0.90785,0.90836,0.90888,0.91155,0.91268,0.91276,0.91359,0.91006,0.90794,0.90689,0.90435,0.90089,0.89916,0.89683,0.89194,0.89025,0.88945,0.88889,0.88999,0.88849,0.88874,0.88964,0.88901,0.88635,0.88793,0.88546,0.88521,0.88541,0.88807,0.88901,0.89279,0.8935,0.89598,0.89514,0.89763,0.89954,0.90041,0.90299,0.90354,0.90275,0.90571,0.90577,0.90906,0.90976,0.90838,0.90749,0.90626,0.90606,0.90753,0.90851,0.90713,0.90505,0.90586,0.90691,0.90634,0.90436,0.90527,0.9035,0.90295,0.90075,0.90107,0.89785,0.8957,0.89505,0.89281,0.89079,0.89022],[-21.8424,-21.25257,-19.47112,-17.80114,-16.45039,-15.21009,-13.97934,-12.1862,-10.82071,-8.95023,-7.15637,-5.23322,-4.05027,-2.69452,-1.15884,-0.51174,0.09341,1.29547,2.44433,3.43533,4.50789,5.40009,6.34425,6.56519,6.75129,6.9711,7.43243,7.78428,8.38631,9.59453,9.67761,9.14738,9.34844,10.35555,11.56214,12.15801,11.65235,12.07096,12.57503,13.20971,14.0653,14.82182,15.60583,16.52373,17.04646,17.50944,18.6442,19.48202,20.03883,21.07126,22.3573,24.20428,26.0154,27.68282,29.54252,31.52198,33.82242,35.55441,38.1581,40.98096,43.05811,45.0575,47.11779,48.02893,49.30346,50.71391,52.83369,53.74994,53.90892,54.05082,54.1778,53.40365,52.75572,51.4459,49.87416,48.49447,46.08588,43.7733,41.67653,39.67607,37.42091,34.15599,31.04513,27.76622,24.00098,20.51938,16.76157,13.02807,9.46022,5.57139,1.94761,-0.61406,-4.6175,-8.68188,-11.70822,-14.87545,-16.93735,-19.07065,-20.64624,-21.51805,-21.64278],[-0.74668,-0.64177,-0.30689,0.19279,-0.00581,-0.04951,0.03009,0.03487,-0.26546,0.05054,0.20081,0.48049,0.83526,0.63215,0.334,0.97135,1.39777,1.17561,1.1318,1.1638,0.94103,0.85683,0.88898,1.098,1.41033,1.59678,1.18443,1.02146,1.31288,1.47664,0.88183,1.34516,1.7651,1.95256,2.36376,2.50263,2.44401,2.67759,2.78775,2.45981,2.39704,2.43002,2.33895,2.25837,2.33199,2.84772,2.92589,2.74637,3.01222,3.15082,3.07523,2.96967,2.71459,2.25055,2.20421,2.19364,2.09262,2.25228,2.25122,2.30105,1.9936,1.38531,0.53224,1.15925,1.25801,0.53688,0.04008,-0.19382,-0.63533,-0.73738,-0.74064,-0.31544,-0.00291,-0.19294,-0.17595,0.54144,1.12205,1.45743,1.71882,1.90511,2.05156,2.15773,2.32312,2.33136,1.67598,1.2815,0.82532,0.30171,-0.17575,-0.1383,-0.54105,-0.89854,-1.12491,-1.65606,-1.77964,-2.04968,-2.45308,-2.26565,-2.1223,-2.19597,-2.10886],[-21.81797,-21.90464,-21.53701,-23.53104,-21.97533,-19.45545,-17.96038,-17.27177,-16.80054,-17.19244,-17.10892,-16.76915,-16.28967,-16.79185,-17.89935,-18.35984,-17.38143,-16.50586,-16.2036,-15.61891,-15.3041,-14.6684,-13.17067,-12.71764,-12.6814,-12.67178,-13.26595,-12.3476,-12.50311,-13.38266,-13.2512,-12.9009,-13.1666,-15.14092,-15.62619,-13.31256,-12.30486,-13.33159,-11.73541,-11.64752,-11.65519,-10.98462,-9.56726,-10.19582,-10.82144,-11.60431,-12.0447,-11.73808,-11.8414,-12.26216,-11.8411,-10.7653,-10.52764,-9.74014,-9.1768,-10.24144,-10.68643,-10.99633,-10.95181,-11.52587,-11.16972,-8.14569,-7.96741,-8.40768,-10.37768,-9.9163,-10.05887,-11.54999,-12.09314,-11.9489,-12.89798,-9.11833,-7.9227,-8.77847,-9.34159,-12.39782,-15.78585,-18.99008,-19.65723,-19.91794,-18.5984,-18.29214,-19.72301,-21.04921,-20.85936,-21.02354,-21.47887,-20.99342,-20.80045,-20.66632,-19.84038,-19.56408,-19.11108,-18.01951,-17.94477,-16.97746,-15.0436,-14.57898,-12.84777,-11.35178,-11.64277],[-2.64731,-3.23976,-1.26286,0.33346,1.58259,2.76399,3.44456,5.23952,6.83588,9.32178,10.05153,12.56703,12.96327,13.71089,14.5703,14.61225,13.70384,13.95563,14.34249,14.45142,15.00509,15.67492,15.51927,14.62796,13.46311,12.48685,11.42342,9.77605,9.28255,9.2716,9.00595,7.30419,6.01326,5.9496,7.10365,6.51115,4.20414,3.92483,3.18974,3.22829,3.64249,3.44504,2.76272,2.89746,2.58411,1.84704,2.44377,2.58197,2.28147,3.14777,3.92995,5.68016,7.25597,8.82465,11.01654,13.5632,16.85991,18.895,22.57588,27.06343,30.53914,33.89232,37.66607,40.07433,43.32996,46.93791,51.64888,54.82423,56.42304,57.42371,59.56433,60.58883,61.66814,62.16636,61.65176,61.89514,60.60311,59.62197,58.70539,58.09349,56.97369,54.71798,53.19707,50.53701,46.3105,43.04817,39.11724,35.26341,31.274,27.25177,23.65115,21.20664,16.67818,11.58096,7.96086,3.87125,1.48835,-1.13919,-3.49761,-4.87471,-5.16898],[2.3567,2.02231,1.91514,1.97856,1.36191,0.99081,0.99486,1.05947,0.31821,0.39347,0.27916,0.4715,0.89987,-0.08522,-1.21162,-0.02727,1.09543,1.10957,1.40956,1.90709,1.03509,1.03741,2.1378,2.53898,2.71972,2.76314,2.03553,1.62926,2.15085,2.23915,1.38896,1.93359,2.55427,2.16437,2.92049,3.68018,3.77451,4.24633,4.46119,3.8734,3.7914,4.16796,4.13171,3.84725,3.76676,4.5051,4.55749,4.51048,5.15981,5.13315,5.03926,4.97308,4.71562,4.23188,4.63125,4.49725,4.23301,4.63711,4.56779,4.25231,3.85104,5.55451,3.96898,5.18106,2.95713,3.06247,-0.02724,-2.85496,-8.00573,-9.15895,-9.30959,-4.4346,-2.10079,-2.24312,-0.62546,-1.95339,-1.80618,-3.78608,-2.82231,-2.00585,-0.53502,0.62023,0.2148,0.72108,1.19156,1.28074,1.026,1.60847,1.71947,2.1397,2.67957,2.76487,3.04778,2.79022,2.4859,2.75254,2.49747,2.74296,2.55239,2.18961,2.16793],[-18.66207,-18.29504,-17.78684,-17.72847,-17.90127,-17.69992,-17.78801,-17.93378,-16.95668,-16.17355,-15.26691,-15.3509,-15.56583,-14.77715,-13.76411,-13.871,-14.9247,-15.89613,-15.983,-16.82437,-16.47483,-17.19358,-18.71188,-19.23967,-19.3088,-19.95273,-19.68344,-19.49699,-19.61059,-19.76652,-19.30551,-19.01498,-18.57142,-17.19944,-17.62973,-18.14992,-17.74611,-15.72603,-16.42181,-14.66249,-14.01859,-13.94813,-14.79959,-13.67657,-12.48021,-12.59015,-12.08152,-11.26861,-10.56886,-10.21145,-9.70877,-8.97569,-7.99003,-7.06069,-7.55892,-6.79357,-5.93093,-6.60762,-7.53779,-7.09609,-6.28553,-6.13939,-4.87193,-4.46547,-3.1384,-4.03621,-2.71142,-2.04444,0.04243,0.56694,-0.98882,0.29951,0.45883,-0.45306,-2.00582,-3.50693,-5.88642,-7.2988,-8.04834,-8.38097,-7.6597,-7.62054,-7.97782,-9.02047,-9.35428,-9.34004,-9.51874,-9.87652,-10.22327,-9.99289,-10.3232,-10.25998,-10.03977,-9.32012,-8.16457,-8.22553,-8.94033,-8.84194,-7.78733,-6.10817,-4.69045],[0.07139,0.07021,0.06945,0.06866,0.06835,0.06845,0.06889,0.06987,0.06981,0.07219,0.07314,0.07442,0.07601,0.07536,0.07484,0.07833,0.0801,0.07869,0.07898,0.0792,0.07819,0.0773,0.07802,0.07792,0.07902,0.07829,0.07697,0.07815,0.07817,0.07962,0.07802,0.08157,0.08126,0.08054,0.08034,0.08331,0.08498,0.08614,0.0871,0.0863,0.08582,0.08748,0.08744,0.08634,0.08611,0.08592,0.08528,0.08362,0.08315,0.0827,0.08258,0.08222,0.08141,0.08026,0.07955,0.07931,0.07828,0.07805,0.07571,0.07699,0.07701,0.0793,0.07857,0.08292,0.08515,0.08347,0.08088,0.0804,0.07937,0.07831,0.07699,0.07783,0.08057,0.08091,0.08015,0.08206,0.08445,0.08564,0.08651,0.08774,0.08828,0.08986,0.09207,0.09235,0.09257,0.09291,0.09142,0.09029,0.08924,0.08958,0.0875,0.0871,0.08777,0.08583,0.08515,0.08408,0.08412,0.08473,0.08412,0.08329,0.0823],[1.52848,1.51765,1.50434,1.48767,1.47055,1.45537,1.44212,1.4273,1.41486,1.39974,1.38434,1.37274,1.35997,1.34996,1.34134,1.33509,1.33055,1.3214,1.31289,1.30509,1.29918,1.29238,1.28605,1.28441,1.28048,1.27726,1.27485,1.27452,1.27134,1.26592,1.26098,1.25987,1.25847,1.25224,1.24439,1.2411,1.23951,1.23587,1.23044,1.22553,1.2175,1.21264,1.20679,1.1997,1.1926,1.18696,1.17844,1.17286,1.16717,1.15596,1.1438,1.12993,1.11445,1.09916,1.08174,1.06352,1.0424,1.02282,0.99775,0.9696,0.94519,0.91607,0.88635,0.86131,0.83549,0.80767,0.77487,0.74662,0.71813,0.69429,0.67065,0.64446,0.6181,0.59207,0.57229,0.5503,0.53037,0.50799,0.48961,0.46903,0.44883,0.42927,0.40931,0.39461,0.3809,0.36611,0.35514,0.34258,0.32889,0.31786,0.30596,0.29003,0.28163,0.27336,0.26351,0.2552,0.24341,0.23264,0.2214,0.20884,0.1965],[0.49572,0.49259,0.49556,0.49473,0.49127,0.49046,0.49102,0.49137,0.49459,0.49709,0.49269,0.50012,0.4979,0.49923,0.49941,0.49787,0.49628,0.49364,0.49124,0.49045,0.49411,0.49302,0.4923,0.49573,0.49647,0.49595,0.49969,0.49997,0.49565,0.49345,0.4956,0.49967,0.49867,0.49795,0.49623,0.49738,0.49929,0.50285,0.5051,0.50605,0.50748,0.50522,0.50501,0.50543,0.50454,0.50342,0.50288,0.50213,0.49932,0.49814,0.4985,0.4981,0.49991,0.49864,0.49802,0.4981,0.49566,0.49245,0.49154,0.48624,0.48382,0.48182,0.48235,0.48237,0.485,0.48399,0.48534,0.48482,0.48761,0.48992,0.49189,0.49575,0.49806,0.49948,0.50377,0.50645,0.51186,0.5151,0.51597,0.51795,0.51917,0.52119,0.52668,0.52917,0.52656,0.52508,0.5253,0.52607,0.52432,0.52168,0.52275,0.52137,0.51935,0.51445,0.51296,0.50763,0.50499,0.50312,0.49902,0.4958,0.49467],[-5.6686,-5.71092,-6.13861,-5.85574,-5.78578,-5.92712,-5.68615,-5.75929,-5.89735,-6.13792,-5.13235,-5.04785,-4.34898,-4.30564,-4.64592,-4.95631,-4.59953,-4.29623,-4.21143,-4.03322,-3.67397,-3.71253,-3.45032,-3.88753,-3.7959,-3.84441,-4.07557,-3.16686,-2.8389,-3.69512,-3.92843,-3.87044,-3.246,-2.51316,-2.66132,-3.10107,-2.87782,-1.69382,-2.65078,-2.77588,-2.26069,-1.76083,-2.5338,-2.45732,-2.88085,-2.68657,-2.84476,-3.32749,-3.50646,-3.77032,-3.25355,-3.25623,-3.10539,-2.84931,-2.89593,-2.30604,-1.81696,-1.10583,-0.75857,-0.48719,-0.40978,-0.48577,0.08098,-0.1958,-0.79772,-1.15524,-1.36731,-1.17775,-1.05518,-0.77606,-1.70071,-2.13763,-1.78282,-2.18402,-2.41449,-2.06451,-1.89262,-2.0719,-2.18758,-2.19841,-2.49039,-2.73293,-2.43757,-2.64977,-2.43035,-2.74399,-3.12271,-3.69602,-3.96438,-4.19277,-3.90862,-4.08859,-4.69125,-4.33023,-4.95808,-4.81342,-4.98176,-4.50264,-3.65464,-3.00164,-3.50171],[-0.34271,-0.36573,-0.59898,-0.58881,-0.57472,-0.79584,-0.98376,-1.08141,-0.92921,-0.77603,-1.01154,-0.71509,-0.72492,-0.66609,-0.91156,-1.18654,-0.83011,-1.11318,-1.56528,-1.49958,-1.37468,-1.36477,-1.56016,-1.91694,-1.89896,-1.88953,-1.75558,-1.39539,-1.97621,-2.0862,-1.83379,-2.06507,-2.23942,-2.03229,-2.05206,-2.20146,-2.49162,-3.08614,-3.18137,-2.89806,-2.94016,-2.66454,-2.54834,-2.1542,-1.81411,-2.02832,-1.74354,-1.60956,-1.44629,-1.10848,-0.75979,-0.36849,-0.44083,-0.32016,-0.35315,-0.36318,-0.61924,-0.75221,-0.62549,-0.41358,-0.45204,-0.78371,-0.92327,-0.80573,-0.61,-0.88796,-0.98731,-1.20216,-1.48836,-1.43887,-1.00806,-0.68141,0.23699,0.28656,0.50242,0.38685,0.17891,0.32933,0.16,-0.06967,0.04626,0.35542,0.42485,0.41114,0.6772,0.69036,0.75134,0.74526,0.85088,0.92711,0.74473,0.39652,0.1765,-0.07829,-0.18303,-0.48107,-0.61472,-0.61625,-0.5631,-0.53894,-0.57672],[10.25664,10.57243,9.80461,9.55397,11.59483,11.77525,12.17517,12.31746,10.00355,8.35767,10.34885,6.17595,6.73502,7.3738,7.25861,7.54675,7.79012,8.53475,8.82323,8.5674,5.76769,4.23648,3.42106,2.22552,2.22454,2.32559,2.83646,0.11022,-2.48125,0.67914,0.95198,-2.1683,-2.45898,-2.2228,-5.15035,-4.1807,-3.97252,-10.23359,-5.50655,-7.32684,-8.74264,-12.13934,-8.05013,-7.93602,-6.6438,-7.51755,-8.20014,-9.47668,-10.20668,-9.89812,-10.07019,-10.37619,-9.66937,-9.84653,-10.27673,-10.86321,-11.51673,-10.52954,-10.17042,-9.54685,-9.33422,-7.8605,-8.38789,-7.92581,-6.35153,-5.36365,-3.54393,-5.10346,-2.93997,-2.15371,-1.11692,0.78077,0.74265,2.6707,2.09379,1.18158,1.52183,3.174,3.92938,3.88507,3.03051,4.07612,2.61392,1.45688,3.46853,4.95892,4.21935,4.80456,6.68859,7.18238,7.86345,7.59654,7.97438,8.09393,8.97849,9.60735,8.68447,7.5741,8.19722,7.97513,8.52223],[90.38845,90.55723,89.52866,88.78884,86.84853,84.29216,81.35754,79.24667,77.8319,76.79892,76.04747,74.91539,74.44416,74.02208,73.03976,72.88191,72.16394,71.53542,70.29964,71.44189,72.38338,72.13412,71.39551,70.21243,70.94022,70.994,70.48843,69.62793,68.80606,69.53521,70.43512,69.66294,68.78797,68.8168,67.57636,66.35011,66.21516,66.61872,66.87042,67.00025,65.92204,65.03369,65.70228,64.67334,63.8188,64.05814,62.40387,60.66376,59.25327,57.62635,55.62998,54.10895,52.16354,48.63212,45.17474,41.66686,37.9209,32.04961,25.8059,15.82327,8.86847,3.77591,-2.04088,-7.14601,-10.70656,-13.8923,-14.99399,-14.92894,-14.02428,-12.34886,-10.14414,-7.75152,-5.13363,-2.64509,-0.61572,3.8935,7.86694,12.14082,15.49098,20.27534,25.75113,30.49835,34.27945,40.16586,45.33421,49.97869,55.09021,58.50571,61.84512,65.30926,69.87167,74.70316,78.83971,82.37933,87.45158,90.72946,91.37749,93.05148,92.86526,93.98666,93.2534],[-8.69179,-9.80137,-9.54718,-10.25576,-12.47576,-11.36878,-8.91562,-7.68329,-7.09164,-7.37427,-7.00103,-6.5487,-7.10965,-7.09441,-6.53738,-7.04186,-7.45093,-7.79271,-7.79321,-7.82841,-7.86217,-8.41587,-8.11642,-8.09071,-8.32854,-8.08075,-7.69913,-7.53123,-8.23652,-8.62059,-8.22182,-8.00276,-8.89869,-9.42938,-9.97924,-10.76399,-10.35625,-9.64263,-9.45963,-8.80495,-9.11273,-9.42816,-9.56343,-9.36658,-8.50071,-8.14165,-8.67595,-8.56894,-8.21006,-8.48033,-9.20291,-9.67893,-9.7756,-9.76295,-9.70928,-9.55824,-8.88142,-9.22124,-9.1181,-8.61871,-8.05581,-6.93205,-6.58304,-6.34099,-6.19799,-6.04154,-6.00951,-5.96369,-5.77008,-4.98468,-5.10061,-5.59183,-6.04385,-6.67252,-7.51317,-8.86878,-10.9239,-12.75584,-12.92561,-14.31493,-14.60019,-14.52179,-14.51221,-14.07405,-15.28826,-14.93625,-15.01024,-14.29306,-16.09927,-18.278,-19.31466,-18.42204,-16.59008,-15.81076,-14.99808,-14.2211,-12.7078,-13.07489,-11.11903,-9.82684,-9.9449],[-13.49545,-12.97472,-9.66825,-9.90785,-7.98385,-5.47955,-5.71248,-4.78599,-4.33903,-4.63478,-5.04072,-5.00875,-5.25624,-5.04582,-4.90955,-4.92083,-4.65899,-3.42521,-2.57943,-1.5414,-2.43915,-3.03127,-2.87186,-2.64913,-2.80097,-1.99558,-3.53594,-2.75599,-3.35088,-3.69537,-2.63953,-4.96011,-7.21191,-7.7604,-9.5394,-7.07808,-5.76874,-4.2977,-3.67178,-4.12058,-4.32457,-3.54095,-3.49493,-2.72913,-4.16933,-5.57445,-4.38597,-4.59512,-5.01763,-4.99118,-5.55413,-4.42481,-3.19784,-4.67786,-3.87354,-5.45637,-6.44019,-6.62431,-7.97962,-7.87185,-9.96382,-10.59179,-11.80978,-15.94089,-15.27023,-14.88174,-15.45072,-15.73989,-14.68382,-15.97293,-15.93323,-15.6451,-16.37173,-18.30394,-18.91939,-20.2448,-19.18134,-18.55591,-17.00836,-15.77757,-14.76422,-10.3614,-10.91354,-9.88588,-8.53565,-7.12369,-7.14691,-7.70191,-8.6129,-9.30484,-10.14645,-8.01172,-8.30944,-9.17286,-9.48296,-8.59105,-17.61649,-20.42241,-19.64151,-18.4955,-16.33502],[19.4339,19.67225,17.90655,17.28977,15.11763,11.93118,8.96752,6.64544,5.15053,4.16882,3.45776,2.29947,1.88795,1.43688,0.41056,0.27672,-0.46037,-1.25426,-2.60695,-1.60426,-0.54227,-0.70493,-1.46867,-2.68334,-1.93189,-1.99465,-2.28575,-3.25836,-3.98443,-3.20053,-2.46286,-2.89636,-3.35552,-3.18763,-4.02109,-5.6932,-6.11393,-5.99686,-5.8573,-5.66513,-6.70281,-7.71609,-7.05388,-8.21056,-8.84588,-8.40115,-10.22104,-11.93328,-13.2886,-14.90866,-16.78447,-18.4843,-20.64325,-23.91486,-27.51494,-30.74693,-34.35515,-40.17406,-46.17931,-56.22165,-62.86167,-67.98821,-73.65141,-78.0797,-81.7914,-85.0798,-86.08695,-85.97819,-85.30423,-83.58006,-81.35735,-78.90257,-76.05127,-73.0283,-70.65465,-65.44637,-61.23856,-56.71317,-53.79188,-49.12544,-43.91581,-40.47268,-36.53372,-30.97768,-26.08739,-21.85747,-16.73459,-13.19446,-9.529,-5.70408,-0.82317,3.27198,7.40719,11.17158,16.26901,19.25196,22.24296,24.85154,23.94479,24.43444,23.18141],[10.18218,9.3334,6.32939,6.32856,3.83667,1.85065,2.80837,2.30652,2.05945,2.25519,2.75096,2.85621,2.92273,2.72802,2.76549,2.62539,2.25528,0.98615,0.18526,-0.80839,0.03216,0.42941,0.36694,0.16373,0.23722,-0.45172,1.11841,0.42994,0.78391,0.99617,0.11622,2.3752,4.22595,4.57875,6.07081,3.52656,2.42672,1.25922,0.7249,1.34267,1.44317,0.61094,0.52747,-0.13599,1.47929,2.91343,1.63132,1.86097,2.36705,2.26087,2.57408,1.3681,0.18519,1.58097,0.84054,2.37426,3.50518,3.57475,4.87987,4.93266,7.07496,8.01834,9.27576,13.24193,12.65759,12.34278,12.88848,13.17509,12.24405,13.71119,13.63647,13.2069,13.74314,15.34672,15.63848,16.39511,14.68995,13.45944,11.98957,10.38028,9.36134,5.37554,5.88278,5.08559,3.45645,2.27596,2.27321,3.00607,3.27353,3.18883,3.6107,1.9788,2.83988,3.87069,4.41843,3.84802,12.6187,15.0383,15.03942,14.4447,12.40614],[-12.41875,-13.3132,-12.01115,-12.76293,-14.28311,-12.46963,-10.20068,-8.74759,-8.05042,-8.40812,-8.17175,-7.73026,-8.33969,-8.26258,-7.68988,-8.17526,-8.48814,-8.45124,-8.20431,-7.937,-8.2295,-8.93121,-8.59855,-8.50906,-8.78086,-8.31033,-8.3937,-8.00548,-8.85328,-9.32148,-8.62976,-9.10865,-10.63403,-11.31021,-12.38247,-12.37788,-11.5901,-10.47467,-10.11538,-9.62223,-9.97617,-10.04713,-10.16303,-9.75147,-9.34653,-9.42012,-9.57705,-9.53728,-9.31953,-9.57002,-10.42663,-10.54698,-10.27792,-10.7019,-10.4129,-10.73877,-10.38559,-10.76575,-11.0799,-10.56984,-10.67913,-9.79905,-9.85068,-10.95623,-10.59778,-10.31728,-10.47463,-10.52695,-9.98937,-9.64975,-9.74958,-10.13258,-10.81374,-12.0846,-13.1173,-14.91726,-16.52407,-18.06015,-17.6708,-18.5658,-18.48842,-16.96594,-17.13441,-16.39111,-17.12519,-16.35964,-16.43693,-15.92481,-17.91743,-20.19945,-21.43929,-19.93808,-18.29363,-17.8148,-17.14958,-16.10379,-17.71113,-19.0444,-16.88125,-15.21701,-14.57625],[-4.16697,-3.24392,-2.80661,-1.88677,-2.60105,-4.79471,-7.03836,-7.62597,-7.5387,-6.58739,-5.42588,-4.6023,-3.40288,-2.49501,-2.03629,-1.09997,-0.97911,-0.61072,-0.28098,1.51777,2.71679,2.72695,2.8679,1.94927,2.45083,4.04982,4.38584,3.93085,3.67142,5.44837,6.90218,6.44466,6.58368,6.9305,6.34742,5.19029,5.46466,6.35064,7.09559,7.39621,7.06984,7.12773,8.50333,8.50649,8.21172,9.25,8.99888,8.11399,7.62499,7.12226,6.83882,7.07535,6.47434,4.69266,3.35638,2.23209,0.03438,-3.77634,-7.33598,-15.56732,-20.54593,-23.66317,-27.68834,-30.63263,-32.66732,-34.16076,-33.90268,-32.46348,-31.18266,-30.49268,-28.7297,-26.54019,-25.09711,-23.64778,-23.52326,-20.14188,-17.58461,-15.00965,-13.80489,-10.98126,-7.94173,-6.63436,-6.09996,-4.35756,-3.80997,-2.70446,-0.35507,-0.17688,-1.26127,-1.93697,-1.32343,-1.17642,-1.68065,-2.69891,-1.06477,-0.5598,-0.92771,-0.44249,-1.60938,-0.7587,-1.03737],[11.50446,10.55675,7.58171,7.81807,4.9113,2.37827,2.64733,1.86521,1.82542,1.9255,2.49614,2.90821,2.61564,2.13339,2.60341,2.52007,2.17927,1.19017,-0.14842,-1.34028,-0.2529,0.01842,0.19993,-0.22876,0.09529,-0.34661,1.46263,0.61454,0.61809,0.39459,-0.35082,2.2088,4.19823,4.55102,6.10225,3.12409,1.61255,0.20142,-0.20425,0.63328,0.7324,-0.33791,0.1534,-1.09833,0.58504,2.02052,0.83878,1.22487,1.96706,2.25403,2.91449,1.65986,0.52213,1.94591,1.04633,2.46889,3.40074,3.4287,5.01865,4.3076,5.8861,6.06405,6.30525,9.65487,9.12334,8.98356,9.58331,9.51391,8.66672,9.73904,9.2553,8.86901,9.1092,10.3258,10.42607,11.17072,9.05405,7.80164,7.00369,6.08652,5.65004,1.79683,3.10556,2.75041,0.71009,-0.0395,0.71091,2.31444,2.54945,2.06625,2.47585,1.36569,2.58271,3.21145,4.45081,3.99271,13.22317,15.52463,15.74388,15.14805,12.61865],[-2.02109,-2.04976,-1.44099,-1.85205,-1.55129,0.39721,1.42658,2.79435,3.29503,2.42367,2.1395,2.92079,3.82105,4.48269,4.73315,3.63174,2.88619,1.99044,1.62563,0.18449,-0.7891,-0.0324,1.15865,0.38955,-0.20313,-0.01259,-0.66816,0.05201,-0.10683,-1.73021,-0.80759,-1.45216,-2.99524,-3.33642,-3.98423,-3.92912,-3.61059,-3.27688,-3.02602,-3.24601,-4.39164,-5.22985,-4.49277,-5.76651,-6.44314,-6.60987,-6.55801,-7.09654,-7.15373,-6.31442,-6.3173,-6.32596,-6.46975,-6.86835,-7.07552,-8.57562,-8.70177,-7.93334,-8.44121,-7.05933,-6.36232,-4.74891,-4.39475,-4.76239,-5.12182,-5.24059,-5.83378,-5.75205,-5.38587,-4.24969,-3.73845,-3.83811,-4.09982,-4.17562,-4.3957,-4.53607,-5.72241,-7.47477,-7.59015,-7.86164,-8.20231,-7.986,-8.20465,-8.42423,-8.39197,-8.54692,-8.79967,-9.2897,-10.45848,-11.94676,-12.12798,-11.03527,-9.99474,-10.17313,-9.932,-8.77751,-10.06588,-11.49072,-10.66962,-10.5556,-10.29393],[68.87002,69.76718,70.24897,71.12237,70.41541,68.33907,66.12411,65.54545,65.63496,66.5769,67.75877,68.63027,69.83344,70.71593,71.21825,72.12666,72.20698,72.51839,72.80256,74.61465,75.81422,75.8226,75.96469,75.04148,75.54639,77.14449,77.4729,77.02731,76.7639,78.52697,80.00567,79.48166,79.50779,79.80737,79.10415,78.07713,78.44177,79.40972,80.17873,80.43465,80.06836,80.18519,81.54034,81.62241,81.14806,82.03413,81.90403,80.95011,80.37829,79.90754,79.563,79.90995,79.41514,77.46658,76.2224,74.81389,72.50082,68.7591,64.97014,56.96454,51.93771,49.00788,45.01608,41.90261,39.82283,38.31503,38.44541,39.9028,41.28568,42.12772,43.9906,46.16871,47.56452,48.97922,49.06242,52.39737,54.81432,57.16558,58.42151,61.29004,64.32672,66.08258,66.4464,68.21148,69.01898,70.21754,72.45222,72.37141,71.16463,70.41187,70.9444,71.37616,70.77623,69.63905,71.13841,71.81683,70.23844,70.10728,69.16357,70.09986,70.12836],[1.42842,1.12495,0.83157,0.51056,-0.05142,1.07059,2.13356,3.215,3.68255,2.87792,2.77133,3.63745,4.41406,4.9079,5.28302,4.20541,3.39386,2.25024,1.51217,-0.2132,-0.82854,-0.02565,1.16671,0.30619,-0.16665,-0.11281,-0.21389,0.22845,0.07752,-1.54053,-0.87509,-0.74494,-1.63823,-1.85868,-2.01729,-2.84281,-2.98394,-3.07627,-2.95466,-2.92102,-3.98769,-5.10186,-4.25344,-5.83665,-5.99196,-5.72846,-6.02777,-6.42798,-6.26355,-5.37724,-5.18462,-5.56329,-6.03676,-5.99687,-6.46148,-7.46851,-7.31122,-6.57103,-6.57342,-5.47506,-4.3385,-2.75425,-2.34592,-1.69352,-2.19071,-2.34496,-2.72187,-2.66568,-2.57784,-1.18513,-0.84853,-1.05706,-1.23242,-0.9407,-1.11767,-1.02518,-2.7781,-4.80931,-5.16254,-5.6989,-6.15472,-7.10869,-6.92619,-7.24155,-7.81805,-8.1865,-8.20738,-8.19667,-9.24061,-10.8028,-10.85195,-10.14662,-8.78744,-8.7696,-8.15809,-7.21705,-5.50553,-6.08066,-5.25474,-5.34819,-5.9306],[-11.5918,-10.69334,-7.67198,-8.01705,-5.14958,-2.16045,-2.11953,-0.97422,-0.79083,-1.13931,-1.76844,-1.93794,-1.3969,-0.74225,-1.12155,-1.36003,-1.24852,-0.56065,0.61488,1.33603,0.01253,-0.02704,0.14562,0.33216,-0.15024,0.32798,-1.59372,-0.57286,-0.62256,-0.8808,0.10081,-2.53569,-4.88942,-5.32669,-7.00065,-4.13577,-2.59599,-1.14669,-0.68501,-1.55138,-1.98155,-1.20014,-1.45583,-0.62641,-2.44307,-3.87171,-2.72108,-3.25179,-3.98234,-4.00765,-4.64239,-3.44112,-2.39079,-3.87696,-3.07286,-4.89167,-5.8251,-5.61983,-7.29933,-6.1998,-7.50118,-7.18983,-7.31542,-10.62319,-10.22227,-10.12446,-10.87357,-10.78279,-9.86536,-10.5519,-9.93995,-9.60029,-9.90661,-11.09025,-11.25082,-12.00245,-10.33528,-9.66859,-8.94096,-8.146,-7.83187,-4.06722,-5.39125,-5.11597,-3.14147,-2.46408,-3.26387,-4.95807,-5.53857,-5.53029,-5.98206,-4.572,-5.4295,-6.0927,-7.20848,-6.42226,-15.63375,-18.28131,-18.22455,-17.6234,-15.13682],[-0.1145,-0.11156,-0.10985,-0.10678,-0.10398,-0.10363,-0.10361,-0.10532,-0.10692,-0.10805,-0.10815,-0.10855,-0.10893,-0.10894,-0.10907,-0.10881,-0.10851,-0.10739,-0.10763,-0.10726,-0.10763,-0.107,-0.1071,-0.10706,-0.10772,-0.10767,-0.10794,-0.108,-0.10668,-0.10455,-0.10491,-0.10736,-0.10765,-0.10606,-0.10689,-0.10529,-0.10447,-0.10443,-0.10469,-0.10573,-0.10577,-0.10631,-0.1069,-0.10618,-0.10799,-0.10936,-0.10832,-0.10855,-0.10879,-0.10919,-0.10891,-0.10826,-0.1085,-0.10859,-0.10832,-0.10935,-0.10949,-0.10864,-0.10882,-0.10769,-0.10858,-0.11039,-0.10921,-0.11023,-0.10797,-0.10657,-0.10467,-0.10216,-0.09969,-0.09834,-0.09494,-0.09239,-0.08909,-0.08537,-0.08408,-0.0817,-0.07602,-0.07043,-0.06864,-0.06618,-0.06387,-0.06113,-0.06287,-0.06192,-0.0581,-0.05975,-0.05992,-0.06358,-0.06246,-0.05873,-0.05618,-0.05862,-0.0605,-0.05789,-0.05944,-0.06038,-0.06313,-0.06185,-0.06266,-0.06171,-0.05953],[0.72579,0.71707,0.71265,0.70741,0.70202,0.69352,0.68642,0.68168,0.67665,0.67297,0.67079,0.67008,0.66888,0.66868,0.66985,0.66795,0.66659,0.66644,0.66544,0.66675,0.66611,0.66485,0.66457,0.66247,0.66063,0.66327,0.66392,0.66185,0.65978,0.66288,0.66224,0.65901,0.66158,0.6597,0.65644,0.65178,0.65108,0.65156,0.65058,0.64931,0.64727,0.64611,0.64449,0.64253,0.63985,0.63908,0.63809,0.63439,0.63091,0.62707,0.62334,0.6198,0.61494,0.60896,0.60172,0.59371,0.58451,0.57115,0.55835,0.54003,0.523,0.50386,0.4823,0.46264,0.43991,0.41621,0.3943,0.37104,0.34452,0.3148,0.28831,0.26065,0.22883,0.19758,0.16378,0.13391,0.10189,0.06886,0.03589,0.00382,-0.02814,-0.06187,-0.09846,-0.13517,-0.17925,-0.21487,-0.25087,-0.28853,-0.3328,-0.37797,-0.4174,-0.45561,-0.49213,-0.53096,-0.56355,-0.59334,-0.62049,-0.64529,-0.66384,-0.67821,-0.68923],[0.11618,0.1113,0.10661,0.1012,0.10054,0.09979,0.0985,0.09645,0.09464,0.09305,0.09093,0.09107,0.08974,0.09004,0.09177,0.09137,0.0918,0.09363,0.09623,0.09311,0.09191,0.09244,0.09402,0.09586,0.09407,0.09491,0.09547,0.09633,0.09854,0.09795,0.09586,0.09673,0.09837,0.09872,0.09937,0.10047,0.10098,0.10092,0.1009,0.10074,0.10421,0.10464,0.10369,0.10568,0.10566,0.10608,0.10922,0.11225,0.11358,0.11671,0.12202,0.12661,0.13064,0.13549,0.14124,0.14771,0.1533,0.16091,0.1692,0.17749,0.18289,0.19222,0.20041,0.20824,0.216,0.22373,0.23092,0.23971,0.24603,0.25003,0.25206,0.2529,0.25178,0.24797,0.24219,0.23783,0.23242,0.22566,0.21594,0.20755,0.19853,0.1906,0.1834,0.17168,0.15913,0.15194,0.14436,0.13997,0.13053,0.12484,0.12171,0.11788,0.1154,0.11503,0.11356,0.11631,0.11694,0.11524,0.11585,0.11382,0.11125],[16.57263,15.95535,15.94229,15.53576,15.33375,14.60236,14.05432,14.08706,14.06907,13.99324,13.99582,14.1356,13.30559,12.37676,12.39303,12.38929,12.21492,11.0412,11.29025,9.53973,8.84269,7.68781,6.42362,5.87807,3.98234,3.20126,2.22941,1.5919,1.08939,-0.22151,-1.56008,-2.39417,-3.8245,-5.35738,-5.76985,-6.55694,-7.8745,-8.86443,-9.74812,-10.75411,-11.33631,-12.5232,-12.86584,-13.82433,-14.34148,-15.60201,-16.32818,-17.34018,-18.15067,-18.7063,-18.32892,-18.15808,-18.24185,-18.00695,-17.73575,-17.45156,-18.01376,-17.0912,-14.96529,-13.35532,-11.33657,-9.68742,-6.98399,-5.53526,-3.70411,-1.50834,0.08073,1.92514,3.74085,6.08359,7.90888,9.22608,11.31322,12.75759,14.41426,15.43425,16.63266,17.72705,18.8728,19.93861,20.64336,21.32409,21.70303,21.82152,22.54904,22.68119,23.54122,24.33473,23.74321,23.52763,23.62289,22.67148,20.95798,19.31387,18.90004,18.99881,18.52503,17.80933,18.22304,17.39984,17.7715],[3.14547,3.08489,2.55104,1.72031,1.49708,1.21074,1.01504,1.00545,0.79978,1.01829,0.84739,0.3141,0.43228,0.55692,0.23777,-0.08042,-0.30633,-0.83589,-0.32055,-0.3054,-0.47691,-0.39352,-0.3585,-0.48484,-0.58881,-0.63623,-0.8485,-0.55579,-0.35559,0.11309,0.35855,0.52452,0.51597,0.38017,0.31747,0.23009,0.50238,0.82136,0.96193,0.80879,1.1355,1.37058,0.90489,1.32256,1.31728,1.42897,1.38885,1.37391,1.33572,1.30305,1.39417,1.5108,1.63039,1.91403,2.29261,2.67414,3.05474,3.08941,3.22515,3.73354,4.11628,5.12685,5.98593,6.06181,5.97323,6.04335,6.46133,6.65886,6.5644,6.77888,6.58781,6.27204,6.23689,5.88281,5.85463,5.87786,5.60448,5.37206,4.914,4.28927,4.04243,3.69964,3.42965,3.11735,3.23909,3.11919,2.62512,2.44716,2.27211,2.06085,1.61341,1.37425,1.08795,0.87211,0.52017,0.94057,0.8413,0.67169,0.86594,0.46942,0.70796],[10.03983,8.93151,8.7123,8.83125,6.61104,4.47095,4.67576,3.27794,3.0186,4.32906,5.04643,3.92065,1.46711,0.12683,0.1618,1.83996,2.95443,4.68565,5.74456,8.92217,10.42041,8.04694,5.84285,7.35152,8.11012,8.04912,8.99372,7.91441,7.25161,9.8502,8.43924,8.5458,9.44401,8.97241,8.58518,8.35866,8.19861,8.21507,7.48786,7.75128,9.05273,10.14894,7.901,10.45008,11.28234,10.73769,9.99014,10.43816,10.10535,7.65798,6.26676,5.96229,6.3482,6.42945,7.19059,9.98495,10.75275,8.88531,10.03093,7.99905,7.20772,5.15001,4.71777,6.32759,7.18659,7.99192,10.4335,9.91481,8.51612,6.28104,2.9256,1.6323,1.20991,-0.93482,-2.17509,-4.50979,-5.12192,-2.33321,-1.99298,-3.85007,-2.76259,-2.16458,-1.47574,0.1166,-1.09749,0.37126,0.57508,2.51236,2.8687,3.65691,2.56416,1.82195,1.44542,2.45931,2.83391,1.59559,3.32253,4.9494,5.44805,6.72855,6.60489],[19.61799,18.1755,18.76148,17.81969,17.86469,16.72707,15.62959,15.14351,14.62696,14.28412,14.12875,14.54365,13.30064,12.33767,13.03695,13.51089,13.62629,12.37482,12.47324,10.3488,10.4794,9.82747,8.20332,8.02607,6.39028,5.26004,4.10807,3.64157,3.27881,1.93355,1.07061,0.279,-1.23828,-2.77434,-3.20509,-3.67042,-4.53233,-4.89988,-5.48072,-6.29101,-7.18869,-7.92836,-7.97804,-9.16912,-8.98277,-10.52168,-11.19246,-12.97258,-14.6222,-15.3175,-14.25935,-14.27852,-14.48957,-14.03476,-13.99737,-13.8942,-14.9938,-14.18405,-12.02601,-10.55016,-8.44316,-6.99938,-3.91585,-3.02023,-1.19912,1.07667,2.42236,3.53627,5.06675,7.70907,9.51299,10.43318,12.55977,13.6657,15.30303,15.85273,17.36203,18.55137,19.834,20.36666,21.05503,22.53125,22.39798,22.67112,23.65022,23.58806,24.83979,25.89998,25.49982,24.87497,25.8826,25.8042,23.1382,21.21615,21.7418,21.45866,20.30633,19.69578,19.9646,18.84322,18.81012],[5.48442,6.01008,5.42023,4.32816,4.3845,3.92189,3.67805,3.18729,2.73438,3.01081,2.77896,1.73656,1.40374,1.49704,1.1322,0.43414,-0.39736,-0.89971,-1.04609,-1.36842,-1.24931,-1.2603,-0.24027,-0.5762,-0.32503,-0.3619,-0.78012,-0.42958,-0.44375,-0.09437,0.35788,0.91427,0.94936,0.93817,1.21003,1.25086,1.58568,2.02271,2.53545,2.51552,2.80544,2.72924,2.15592,2.52023,2.55098,2.61356,2.36516,2.55319,2.88138,2.9776,2.78715,2.06662,2.54324,3.3065,3.96351,4.02827,4.25904,3.19645,3.4904,3.84039,4.00178,4.27048,5.25905,5.11195,4.60588,4.67814,5.18596,5.11332,4.98153,5.03432,4.8982,5.15847,5.19557,5.2288,5.95476,6.25479,5.62011,5.5566,5.40308,4.92922,4.17681,3.8947,4.43068,4.59572,4.77377,4.42358,4.1969,3.99095,4.33854,4.31976,3.67115,4.4409,4.09852,4.93046,4.85161,4.946,4.82039,5.14222,5.22374,5.07688,5.6642],[0.66459,-1.31353,-0.72645,-0.55882,-3.06752,-5.81038,-6.36551,-7.59251,-6.94278,-5.31569,-4.15147,-4.26926,-6.63818,-8.0988,-6.44745,-3.84085,-0.80026,-0.45382,2.24996,6.50826,8.93054,8.66701,6.52241,10.01045,10.26503,9.26163,10.56188,11.12363,11.26355,13.57254,11.59426,12.59694,11.72812,10.54669,12.45942,13.22592,12.21579,13.3983,14.35276,14.85054,16.90291,17.54269,15.95054,18.60118,20.58327,20.09531,18.0605,18.11203,18.15361,15.66053,14.83869,14.24029,15.25823,16.90491,18.63399,21.18425,21.52989,17.98984,21.31766,19.30289,18.57556,15.64424,16.64264,17.44367,17.24846,17.64793,19.27945,18.57183,15.2016,12.33464,8.08855,3.17779,2.17548,-0.21843,-2.33136,-5.30778,-5.53146,-3.66414,-4.52189,-7.3453,-5.6077,-4.52086,-5.17353,-5.01056,-6.11015,-4.66756,-4.52507,-2.28033,-3.41752,-3.60691,-4.09439,-6.53296,-7.19753,-7.93884,-7.6589,-8.67007,-8.52875,-8.17447,-6.78024,-7.13684,-7.18922],[-0.07753,-0.07659,-0.079,-0.08184,-0.08205,-0.08388,-0.08764,-0.09057,-0.09259,-0.09437,-0.09706,-0.10037,-0.10326,-0.10539,-0.10582,-0.10896,-0.1103,-0.11157,-0.11193,-0.1145,-0.11548,-0.1156,-0.11424,-0.11535,-0.11557,-0.11563,-0.11603,-0.11464,-0.11431,-0.11269,-0.11178,-0.11057,-0.11022,-0.11026,-0.11105,-0.11176,-0.11157,-0.11097,-0.10983,-0.11011,-0.10681,-0.10657,-0.10834,-0.10687,-0.10702,-0.1078,-0.10649,-0.1049,-0.10343,-0.10218,-0.0995,-0.09849,-0.09696,-0.09396,-0.09131,-0.08963,-0.08797,-0.08602,-0.08267,-0.07892,-0.07648,-0.0724,-0.06716,-0.06683,-0.06557,-0.06269,-0.05902,-0.05765,-0.05677,-0.05487,-0.05478,-0.05466,-0.05348,-0.05324,-0.05122,-0.04939,-0.05034,-0.05074,-0.05026,-0.0504,-0.05025,-0.05139,-0.05042,-0.05119,-0.04932,-0.05039,-0.05102,-0.05045,-0.04985,-0.04966,-0.05097,-0.0517,-0.05288,-0.05379,-0.05473,-0.05224,-0.0528,-0.054,-0.05094,-0.05337,-0.05256],[0.99427,0.97684,0.96306,0.94481,0.93004,0.91305,0.89618,0.88035,0.86476,0.8481,0.83333,0.81931,0.80081,0.78452,0.77472,0.76581,0.75742,0.74194,0.73185,0.71671,0.70941,0.69862,0.68282,0.6747,0.66055,0.64651,0.63403,0.62448,0.61545,0.60246,0.58788,0.57644,0.56259,0.54793,0.53843,0.52756,0.51411,0.50317,0.49211,0.48131,0.47011,0.45376,0.44437,0.42937,0.41937,0.40524,0.38878,0.37221,0.35693,0.34155,0.33006,0.31651,0.30249,0.28915,0.27184,0.25453,0.23415,0.21699,0.20668,0.19025,0.17684,0.15916,0.14809,0.12954,0.11338,0.09812,0.08264,0.06747,0.05218,0.04192,0.03007,0.01365,0.00255,-0.01312,-0.02565,-0.04163,-0.05507,-0.07058,-0.08645,-0.10051,-0.11509,-0.12874,-0.14465,-0.15763,-0.16856,-0.18264,-0.19414,-0.20642,-0.22322,-0.23955,-0.25034,-0.26663,-0.28441,-0.30213,-0.31442,-0.32755,-0.34445,-0.3604,-0.37333,-0.39308,-0.40558],[0.90144,0.89988,0.90042,0.9009,0.90019,0.9024,0.90077,0.89768,0.89812,0.90043,0.90186,0.9021,0.9025,0.90227,0.90227,0.90139,0.89966,0.90145,0.89765,0.89874,0.90039,0.90405,0.90741,0.90647,0.90966,0.9075,0.90881,0.90891,0.90753,0.90659,0.90563,0.90499,0.90447,0.90268,0.90022,0.89909,0.89885,0.89932,0.89753,0.90006,0.90207,0.89934,0.89825,0.89224,0.89269,0.88932,0.88927,0.8891,0.88741,0.88677,0.88864,0.8877,0.88573,0.88438,0.87995,0.87615,0.87253,0.86959,0.867,0.86774,0.87206,0.87149,0.87632,0.87726,0.87869,0.88096,0.88381,0.88391,0.8876,0.88755,0.89084,0.89659,0.90161,0.90329,0.90705,0.90979,0.9136,0.91085,0.90552,0.90482,0.90372,0.90365,0.90692,0.90632,0.90432,0.90434,0.9031,0.90006,0.89858,0.89627,0.89275,0.89094,0.8896,0.88925,0.88613,0.88192,0.87872,0.88048,0.87547,0.87419,0.87337],[-21.47342,-20.80405,-19.28216,-17.66916,-16.57232,-16.08291,-15.32475,-13.7461,-12.18238,-10.27774,-8.35061,-6.28227,-4.66713,-3.39809,-1.84082,-0.83661,-0.07154,0.87158,2.30228,2.91893,3.20357,3.40224,4.32978,4.57256,4.37124,5.9495,6.8323,7.23549,7.70659,8.65519,9.25937,9.56406,10.44318,10.68021,11.19288,11.28992,11.74859,12.32769,12.87643,13.08836,13.81231,14.79258,15.53421,16.61909,17.08088,17.73939,19.256,20.09094,20.9821,22.1511,23.81319,25.66171,27.13724,28.72642,30.93524,33.06363,34.49146,36.57304,39.08104,40.94677,42.81767,44.95305,46.69928,48.67093,50.15245,51.85854,53.07817,54.42736,54.922,54.1386,53.75305,53.49332,52.18211,51.0161,48.96668,47.62767,45.64246,43.36843,41.41079,39.45564,37.10247,34.19218,30.98819,27.03527,22.43372,19.16949,16.47315,13.2945,8.60207,4.09129,-0.08939,-4.2195,-8.69748,-13.41837,-16.76508,-19.30276,-21.41543,-23.27329,-23.86484,-23.97344,-23.28134],[-1.87435,-1.64729,-1.63571,-1.70343,-1.52729,-1.52718,-1.20355,-1.04389,-1.21201,-0.87017,-0.67754,-0.84943,-0.34975,0.09621,-0.21416,-0.06709,-0.07323,-0.29621,0.28511,0.73177,0.63431,0.83285,0.65602,0.68989,0.50868,0.47485,0.26107,0.36869,0.73352,1.31854,1.3974,1.03993,0.93662,1.02684,0.95225,1.19597,1.58258,1.84669,1.79456,1.52627,1.39496,1.53861,1.20559,1.53975,1.29899,1.3352,1.25583,0.9752,0.68628,0.41039,0.15956,0.23254,0.0987,-0.05034,-0.006,-0.01187,0.11459,-0.04561,-0.45953,-0.33267,-0.37342,-0.19268,0.15453,0.0678,0.12501,0.02568,0.25064,0.61632,0.76008,0.79252,1.08582,1.18561,1.48798,1.63513,1.52712,1.66571,2.36962,2.93136,2.59717,2.32101,2.36766,2.54651,1.85501,1.75687,2.16921,1.95176,1.5162,0.68941,0.57933,0.86961,0.95085,0.44843,0.03941,0.33168,-0.13008,-0.1845,-0.6097,-0.41665,-0.78116,-0.71608,-0.254],[-10.1263,-11.03928,-10.44162,-10.79738,-12.64778,-12.7806,-11.55282,-11.49605,-11.27782,-10.79347,-10.28235,-10.60462,-12.1439,-12.74762,-12.4092,-11.79457,-11.36601,-10.43726,-9.83209,-8.10441,-7.41892,-8.86956,-9.73679,-8.88037,-8.56337,-8.28444,-7.72715,-8.05073,-8.71721,-7.49923,-7.7126,-7.57877,-7.5618,-7.88234,-8.29709,-8.35827,-7.85969,-7.03683,-6.92233,-6.23104,-5.45348,-4.66382,-5.55229,-3.80013,-2.74539,-2.62691,-2.85698,-2.32511,-2.09223,-3.22583,-4.11631,-4.22319,-3.8212,-3.84953,-3.34277,-2.16302,-1.68053,-2.8316,-2.5879,-3.54078,-4.43519,-5.37657,-6.16277,-7.05241,-6.43144,-6.01454,-5.61864,-5.90872,-5.71972,-6.56472,-7.26054,-7.45486,-7.90736,-9.05634,-9.84469,-11.2344,-11.7386,-11.47553,-10.81441,-11.19311,-10.59187,-9.31074,-9.13942,-8.09708,-8.88874,-7.91321,-7.64344,-6.6274,-7.46411,-8.27308,-9.31931,-8.9096,-8.2925,-7.64656,-7.19726,-7.31848,-7.43695,-7.2945,-5.97789,-4.50492,-4.17826],[-5.04348,-5.01059,-3.43781,-2.10921,-1.22812,-1.44972,-1.24909,0.33951,1.90708,3.69218,5.61238,7.86682,8.63726,8.97551,10.5542,11.54994,12.14573,11.96582,13.53003,12.24602,11.82283,10.92074,10.66792,10.34028,8.28045,9.08439,9.03916,8.77171,8.66796,8.07812,7.35731,6.86351,6.29395,5.04066,5.17453,4.4766,3.53922,3.04885,2.74472,1.99929,2.04886,1.72199,2.35449,2.23527,2.17548,1.5877,2.42704,2.2825,2.43386,3.18827,5.28475,7.28946,8.65825,10.45835,12.83842,14.97001,15.68085,18.87065,23.41161,27.03235,30.99234,34.96023,39.48083,42.76124,46.01797,49.87984,52.44233,55.77081,58.29464,60.10418,61.79206,62.91463,63.73191,64.06966,63.69684,63.41382,62.70835,61.52748,60.64109,59.71058,58.03753,55.78786,52.87971,48.96806,45.16653,41.94421,40.05793,37.5567,32.23441,27.45012,23.4315,18.39957,12.23185,5.84083,2.11008,-0.32523,-2.89349,-5.46695,-5.62381,-6.49916,-5.52521],[0.38738,0.65713,0.39603,-0.3137,-0.17037,-0.43367,-0.29018,-0.02297,-0.30694,0.41926,0.67194,-0.01864,0.30901,0.66131,0.05111,0.22154,0.25137,-0.14697,1.32543,2.34305,2.32842,1.98487,1.39281,1.53714,1.10268,1.12436,0.83973,1.03449,1.48922,2.84739,2.85955,2.60111,2.51498,2.21837,2.06123,2.09792,2.61488,3.13388,3.13971,2.62758,2.88765,3.26207,2.45709,3.32146,3.10118,3.11001,3.11304,2.80582,2.49317,2.14218,2.14664,2.49107,2.68517,3.00727,3.84862,5.20541,6.04246,5.77441,6.54933,6.64886,6.88062,6.95955,7.76969,8.80849,9.42951,10.03051,12.43962,12.54728,11.43444,9.60827,6.77839,5.50718,5.34277,3.38424,2.19111,0.28522,0.41588,3.46375,3.28722,1.1755,2.17671,2.84862,2.74767,3.90828,3.6625,4.53573,3.88721,4.1745,4.01475,4.39342,3.4588,2.31544,1.42864,1.43224,0.49833,0.75373,0.05748,-0.21888,-0.45333,-1.0169,-0.18507],[-20.39795,-20.19983,-19.28802,-19.68618,-19.28997,-17.28133,-16.24928,-14.76881,-14.26895,-15.04547,-15.22222,-14.44635,-13.52911,-12.78568,-12.52537,-13.61313,-14.31841,-15.19631,-15.48975,-16.88866,-17.71545,-16.84581,-15.54521,-16.19924,-16.67432,-16.33312,-16.74249,-15.95732,-15.93829,-17.2393,-16.03683,-16.0024,-16.8917,-16.78708,-16.81981,-16.67417,-16.01419,-15.19944,-14.35785,-13.95106,-14.46018,-14.76722,-13.40963,-14.19059,-13.96848,-13.31953,-12.77781,-12.69781,-12.12834,-10.79765,-10.22443,-9.94315,-9.84735,-9.81886,-9.83519,-11.09422,-11.1732,-10.22207,-10.47043,-8.94216,-8.4674,-6.64026,-5.98157,-7.55315,-7.09856,-6.49887,-6.79679,-5.92628,-4.57735,-3.79994,-2.84266,-2.60771,-2.85337,-3.35486,-3.63278,-3.96025,-4.40298,-5.63757,-5.55069,-5.5434,-5.69679,-5.02977,-5.52036,-5.80614,-5.83627,-6.08627,-6.40731,-7.10389,-8.70203,-10.549,-11.03827,-10.19815,-9.47787,-10.00279,-10.00852,-8.92221,-10.79592,-12.28576,-11.48518,-11.24367,-10.82051],[-0.10103,-0.09963,-0.09806,-0.0947,-0.09324,-0.09293,-0.09522,-0.09808,-0.09857,-0.10198,-0.1034,-0.10272,-0.10649,-0.10955,-0.1076,-0.10836,-0.10801,-0.10533,-0.10953,-0.11222,-0.11192,-0.11266,-0.11156,-0.11173,-0.11117,-0.11087,-0.10969,-0.11049,-0.11165,-0.11354,-0.11446,-0.11449,-0.11408,-0.1131,-0.11342,-0.11348,-0.11533,-0.11711,-0.11702,-0.11616,-0.1153,-0.11682,-0.1151,-0.11675,-0.11687,-0.11848,-0.11687,-0.11516,-0.11341,-0.11191,-0.10992,-0.10978,-0.10915,-0.10827,-0.10844,-0.10961,-0.11079,-0.1091,-0.10676,-0.1068,-0.10722,-0.11067,-0.11182,-0.11205,-0.11014,-0.10777,-0.10721,-0.10731,-0.10573,-0.10542,-0.10392,-0.10145,-0.1,-0.09713,-0.09491,-0.09324,-0.09217,-0.09084,-0.08695,-0.08244,-0.08044,-0.07903,-0.07604,-0.07448,-0.07352,-0.0737,-0.07064,-0.06873,-0.06683,-0.06506,-0.06303,-0.06197,-0.06101,-0.06031,-0.05861,-0.05927,-0.05909,-0.05902,-0.05741,-0.05688,-0.05785],[0.8723,0.85929,0.84555,0.83016,0.81683,0.8051,0.7922,0.77613,0.76067,0.74456,0.72976,0.71472,0.70226,0.69272,0.68281,0.67392,0.66681,0.65993,0.648,0.64574,0.64358,0.64133,0.63491,0.63084,0.63081,0.6226,0.61738,0.61259,0.60731,0.60412,0.59954,0.59432,0.59116,0.58791,0.58148,0.57646,0.57278,0.56916,0.56461,0.56121,0.55428,0.54659,0.53972,0.53168,0.52542,0.52039,0.50914,0.49981,0.4903,0.47887,0.4647,0.44992,0.43649,0.42147,0.40219,0.38283,0.3664,0.34267,0.31709,0.28897,0.2608,0.23094,0.19988,0.17062,0.1409,0.10933,0.08205,0.05318,0.02442,-0.00315,-0.02847,-0.0546,-0.08096,-0.1072,-0.13169,-0.15501,-0.17707,-0.2004,-0.22447,-0.24614,-0.26569,-0.28415,-0.30273,-0.31659,-0.33253,-0.34753,-0.36501,-0.38273,-0.39551,-0.41039,-0.42188,-0.43166,-0.43756,-0.44376,-0.45314,-0.46695,-0.48051,-0.49138,-0.50724,-0.52115,-0.53629],[0.49159,0.48871,0.48904,0.48847,0.48731,0.48807,0.4854,0.48237,0.48275,0.48494,0.48637,0.4868,0.48577,0.48398,0.48399,0.48311,0.48109,0.48117,0.47768,0.47642,0.47724,0.47965,0.48184,0.4805,0.48244,0.47995,0.48091,0.48085,0.47933,0.4784,0.4775,0.47716,0.47716,0.47632,0.47413,0.47364,0.47464,0.47622,0.47551,0.47937,0.48224,0.48139,0.4808,0.47649,0.4779,0.47695,0.47842,0.48041,0.48058,0.48123,0.48223,0.48091,0.47916,0.47733,0.47237,0.46804,0.46584,0.46083,0.45393,0.45194,0.45323,0.45104,0.45354,0.45339,0.45366,0.45521,0.45829,0.45877,0.46306,0.46469,0.46944,0.47639,0.48419,0.48777,0.49447,0.49913,0.50523,0.50471,0.50177,0.50335,0.50396,0.50554,0.50973,0.50933,0.50943,0.50978,0.5109,0.5102,0.50688,0.50387,0.50053,0.49589,0.48975,0.48514,0.48097,0.47705,0.4727,0.47277,0.46873,0.46554,0.46557],[-3.66902,-2.98933,-3.44457,-2.74423,-3.00485,-2.54919,-1.98242,-1.3822,-0.80622,-0.58921,-0.38918,-0.50827,-0.06003,-0.04641,-0.68837,-1.09608,-1.3605,-1.20354,-1.0995,-0.74573,-1.60236,-2.15393,-1.78194,-2.1651,-2.41665,-2.06451,-1.89704,-2.06963,-2.21116,-2.16193,-2.60778,-2.61145,-2.54301,-2.55929,-2.49107,-2.79254,-3.24255,-3.80148,-4.00295,-4.19991,-3.83172,-4.31018,-4.66461,-4.39136,-5.06546,-4.79635,-4.91535,-4.14376,-3.27173,-3.12598,-3.81599,-3.72933,-3.52915,-3.60892,-3.232,-3.03955,-2.48977,-2.57275,-2.48118,-2.25329,-2.26686,-2.02104,-2.06749,-1.58438,-1.71844,-1.78777,-1.51579,-0.80136,-0.71622,-1.05223,-1.12593,-1.06581,-1.15858,-0.84173,-0.90528,-0.50272,-0.77006,-0.94806,-1.18007,-0.68985,-0.59446,-1.34932,-0.93156,-1.1664,-1.42376,-1.20102,-1.5692,-1.80132,-2.07618,-1.68933,-2.50044,-3.48847,-2.51446,-2.43365,-3.34399,-2.98235,-2.31732,-2.51946,-2.37594,-2.08997,-1.826],[0.99524,0.4873,0.37335,0.43283,0.26592,0.40751,0.45698,0.77441,0.66892,0.47971,0.39746,0.69112,0.91785,0.85232,0.62169,0.82703,0.97563,1.15633,1.45849,1.47858,1.03007,0.74663,-0.21337,-0.28132,-0.50011,-0.38685,-0.18046,-0.33163,-0.13723,0.06455,-0.05862,-0.40683,-0.38016,-0.47431,-0.68052,-0.69998,-0.75974,-0.74681,-0.89335,-0.90175,-0.65144,-0.30625,-0.10443,0.13542,0.26264,0.57188,0.62041,0.59608,0.55142,0.51987,0.78467,1.51435,1.36658,1.22658,1.20255,1.4315,1.67087,2.16489,2.13334,2.02249,1.84488,2.18482,1.64599,1.62275,1.64248,1.25504,0.96257,1.07019,1.03467,0.9377,0.83999,0.82873,0.79643,0.46995,-0.05599,-0.1436,0.10334,0.24861,0.39963,0.62075,0.8986,0.72375,0.48862,0.62313,0.61677,0.83183,0.72439,0.71868,0.84483,1.02755,1.07588,0.89591,0.67332,0.03775,-0.08282,0.08539,0.44934,0.30645,0.16371,0.21713,-0.12682],[9.58507,10.61159,9.83543,9.72237,10.08381,10.61317,11.33941,11.05236,10.1207,9.83026,9.38592,8.28109,8.1111,8.23391,6.64026,5.64397,3.62751,5.00815,3.25591,2.18447,1.32473,-0.75978,-0.65436,-2.64643,-2.11159,-1.18158,-1.55948,-3.1944,-4.01041,-3.72964,-3.15112,-4.05456,-2.28988,-1.6027,-3.91718,-4.92317,-4.09029,-5.26638,-6.98295,-7.24279,-7.99469,-7.50663,-8.14217,-8.23331,-9.37261,-9.40974,-8.1009,-7.73655,-8.17169,-8.15269,-8.6448,-8.15244,-8.84651,-10.48637,-11.4851,-11.17201,-10.69247,-8.83597,-11.0671,-11.09984,-11.19067,-10.26503,-11.77842,-10.9856,-9.9781,-9.62946,-8.84032,-8.68274,-6.76051,-6.1963,-5.34237,-1.71315,-1.16292,-0.84893,0.17812,0.86658,0.39299,1.31477,2.53428,3.4875,2.69522,2.24534,3.79131,5.28848,5.19419,5.12751,5.2784,4.97676,6.5521,7.5248,6.8806,8.84186,9.1216,11.14733,11.33804,11.00371,12.47838,13.84151,12.96122,14.59036,14.6327]],[\"S1\",\"Day1\",\"2022_04_01_09_26_59\",[86.97313,87.11659,86.41811,85.86216,83.98734,82.14501,80.28442,77.74501,75.77989,74.94178,73.55306,72.53915,72.09325,71.68254,71.31626,71.25518,70.75209,70.23196,70.62074,71.19033,70.53951,70.37728,70.61787,70.4884,70.53246,69.86662,68.85488,68.1012,68.05991,69.47516,68.82374,68.24758,68.94347,67.90788,67.10749,65.57521,65.65719,66.47118,65.94642,66.03419,66.45651,65.75471,65.39563,64.84249,64.71335,64.46813,64.02825,63.16518,61.6713,60.48823,59.10822,56.91242,55.31644,53.20804,49.79148,46.24021,42.24585,37.65752,31.73995,25.75662,19.44509,11.46389,5.4373,0.12549,-3.27907,-8.11917,-11.64259,-14.29183,-14.82449,-12.82995,-10.34715,-6.67197,-4.43248,-1.57597,2.80945,7.12455,9.7598,13.19594,16.4936,20.71961,25.88935,31.61959,34.16355,37.67797,42.79396,47.25896,51.68219,54.9736,58.46924,60.94338,64.34725,68.34188,72.30327,76.50262,80.16114,83.6491,85.8123,87.51324,88.08266,89.0509,89.54964],[-2.92497,-3.1359,-3.76952,-4.54302,-4.23791,-4.33161,-2.59432,-1.11288,-1.44901,-1.12868,-0.80509,-0.72286,-0.56879,-0.76874,-1.22448,-1.27768,-0.85064,-0.83456,-0.71925,-0.29467,-0.40147,-0.19647,0.21528,0.14851,0.45561,0.06765,-0.73872,0.3891,0.50601,0.24701,0.45512,0.32612,-0.18668,-1.12599,-1.42884,-1.08371,-0.873,-0.61136,-1.28334,-0.93999,-0.80468,-1.16402,-0.93026,-1.44642,-2.99633,-5.15596,-6.51236,-6.18054,-5.3383,-5.00854,-5.63187,-4.73254,-3.78701,-3.5797,-2.97232,-2.95319,-2.24006,-2.12101,-3.28075,-2.8934,-1.73937,-0.47328,-0.25506,0.54272,-0.15187,2.12078,2.68311,1.93723,1.53992,2.02175,0.80429,0.56019,-0.56025,-0.60422,-1.89445,-3.65966,-4.45026,-6.08151,-7.50121,-9.56311,-11.42359,-12.78866,-13.77961,-14.56833,-15.21379,-15.67431,-15.94848,-16.39744,-17.28371,-17.02776,-16.15029,-16.11516,-14.89626,-13.62109,-12.81678,-12.25354,-12.0,-11.32216,-9.11473,-7.533,-5.04607],[-11.95093,-13.54287,-14.4186,-11.55649,-15.50145,-16.04095,-11.1849,-9.11103,-8.38784,-5.2906,-4.21021,-3.95676,-4.16039,-4.151,-3.99733,-4.2806,-4.85739,-4.4842,-4.40955,-4.52308,-5.46035,-5.28078,-5.38935,-5.47018,-5.97469,-5.54101,-5.21816,-4.54299,-3.62886,-4.97363,-5.80798,-9.15446,-10.1143,-9.49456,-8.25064,-8.52362,-8.035,-7.32155,-4.23251,-3.53012,-4.92507,-5.12029,-5.05178,-5.96509,-8.32643,-6.11763,-5.73058,-5.88531,-6.42038,-7.12922,-7.74523,-7.43932,-6.68858,-6.71871,-7.58253,-9.1076,-9.14101,-9.10118,-12.59514,-13.0405,-15.20132,-15.12479,-13.25693,-13.81909,-14.17722,-19.46823,-23.47458,-23.68807,-25.3364,-26.58411,-25.22652,-24.14226,-14.32779,-17.7146,-21.19242,-23.18598,-26.76155,-27.68481,-29.09985,-26.31346,-21.51053,-20.05671,-22.05576,-22.59766,-22.3868,-22.57675,-21.76134,-20.11102,-18.28658,-16.2081,-15.13957,-15.88816,-15.74689,-12.69275,-12.74855,-12.53287,-14.22476,-16.17905,-15.74409,-9.85569,-5.08611],[13.3517,13.71191,13.25491,12.47644,11.07974,9.34691,6.52359,3.59744,1.63534,0.59687,-0.85225,-1.88012,-2.32928,-2.72828,-3.07071,-3.11796,-3.62906,-4.16309,-3.78575,-3.24164,-3.85616,-4.03987,-3.83618,-3.95632,-3.93169,-4.57056,-5.52216,-6.3788,-6.44244,-4.98726,-5.64472,-6.10929,-5.29288,-6.21542,-7.05059,-8.61171,-8.58355,-7.83665,-8.42607,-8.38658,-7.92575,-8.59074,-8.97821,-9.42107,-9.25999,-9.48832,-9.89079,-10.75201,-12.24579,-13.3688,-14.62147,-16.94335,-18.70197,-20.82701,-24.23446,-27.65115,-31.7363,-36.36077,-41.73519,-47.75301,-54.09454,-62.38699,-68.6032,-74.06156,-77.2748,-82.43673,-85.90897,-88.23325,-88.44124,-86.53886,-83.65126,-79.98878,-78.3372,-75.15858,-69.97381,-64.68213,-61.02438,-56.639,-52.33887,-48.11024,-43.79411,-38.13906,-34.67106,-30.74997,-25.52463,-20.86624,-16.67409,-13.88376,-10.87434,-9.18808,-6.30394,-2.05672,1.63546,4.73709,8.28885,11.64482,14.20677,16.29857,16.30174,15.84521,15.46671],[10.69875,12.16321,12.81833,9.86182,13.71488,14.20021,10.05801,8.47432,7.6871,4.79404,3.84071,3.61874,3.85625,3.7935,3.52292,3.78136,4.45176,4.0967,4.05583,4.27922,5.15327,5.03535,5.25055,5.31048,5.87884,5.35701,4.82943,4.48141,3.63212,4.85847,5.71812,8.9068,9.69212,8.83977,7.56075,7.91744,7.50463,6.88891,3.73347,3.14954,4.5293,4.62035,4.61788,5.35591,7.20441,4.48762,3.74365,3.98302,4.72781,5.4969,5.91308,5.87122,5.41327,5.49927,6.49562,7.96457,8.19302,8.18977,11.21373,11.75109,14.14959,14.4306,12.69665,13.45552,13.60962,19.31909,23.32483,23.32568,24.79676,26.1289,24.48235,23.37232,13.64222,16.87997,19.83613,21.19605,24.32219,24.63662,25.45153,22.13748,17.06202,15.255,16.72438,16.92819,16.49887,16.49938,15.66851,14.02874,12.08293,10.30515,9.63811,10.32548,10.60566,8.21065,8.51559,8.4889,10.13977,12.16999,12.46437,7.38221,3.53114],[-6.10135,-6.76799,-7.6474,-7.56449,-8.42972,-8.69023,-5.55757,-3.53809,-3.66511,-2.5081,-1.90464,-1.75677,-1.66294,-1.85338,-2.25188,-2.37958,-2.12295,-2.00682,-1.87525,-1.49573,-1.85192,-1.60525,-1.23593,-1.32239,-1.16089,-1.4196,-2.1123,-0.84057,-0.48231,-1.09367,-1.11623,-2.1485,-2.91161,-3.65614,-3.60709,-3.34716,-3.00835,-2.55968,-2.37205,-1.85164,-2.09672,-2.49701,-2.25156,-3.00197,-5.14616,-6.622,-7.82194,-7.54541,-6.88096,-6.7607,-7.53345,-6.57963,-5.45898,-5.26707,-4.91771,-5.32441,-4.64219,-4.51162,-6.63779,-6.38358,-5.87798,-4.60146,-3.85432,-3.22403,-4.01363,-3.23915,-3.82365,-4.66821,-5.58948,-5.4663,-6.32969,-6.25795,-4.44939,-5.49076,-7.83948,-10.29662,-12.33137,-14.3754,-16.37493,-17.3998,-17.46289,-18.28427,-19.96589,-20.93125,-21.48026,-21.99649,-21.9581,-21.79457,-22.00184,-21.05943,-19.86818,-20.08114,-18.86125,-16.67806,-15.91942,-15.31256,-15.5918,-15.55983,-13.27585,-9.96936,-6.23254],[-9.44958,-8.41614,-7.48114,-6.22749,-6.41319,-7.66524,-8.2766,-9.741,-10.0893,-8.92824,-8.34708,-7.84378,-6.85085,-5.597,-4.37773,-3.33756,-2.97519,-2.50651,-1.19192,0.21437,0.51313,1.20342,2.24416,2.67905,2.61726,2.82161,2.02966,1.57236,2.15673,3.90173,3.67526,3.0246,3.94327,3.18464,2.86914,1.80048,1.70615,2.44973,2.62915,2.94424,3.91618,4.17234,4.99465,5.28069,6.09499,6.83483,7.56261,7.87015,7.18069,6.92497,6.94578,5.98587,5.92296,5.71023,3.8572,1.89871,-0.02021,-2.42559,-5.71873,-8.97427,-13.65368,-19.71351,-23.31028,-27.05891,-28.66835,-34.07817,-37.7759,-39.91006,-40.87189,-39.0144,-36.44952,-33.0849,-28.84959,-27.5592,-25.34513,-22.75096,-23.01606,-21.30478,-19.47232,-16.17247,-12.4147,-9.21772,-9.46464,-9.06575,-7.79878,-6.9814,-6.10455,-5.81829,-5.79406,-6.83036,-7.14237,-6.53545,-6.35775,-6.48109,-6.26793,-5.50416,-6.81768,-7.84708,-8.99123,-8.2676,-7.45876],[10.30884,11.64292,12.01113,8.83213,12.55631,12.60197,8.67878,7.32104,6.3319,3.46286,2.04159,1.86125,2.28308,2.25303,1.82347,2.05036,2.78237,2.31231,2.19512,2.56377,3.42413,3.20469,3.52547,3.47044,4.1852,3.64631,2.67078,2.8309,1.83052,3.05524,3.70884,7.39156,7.51484,6.29805,4.91791,5.15139,4.56392,3.98693,1.07088,0.39544,1.92648,2.11407,2.22995,3.32224,5.10046,2.0034,1.27637,1.98047,2.79197,3.76248,4.1263,4.25343,4.03814,4.03022,4.86351,6.35033,6.2678,5.74754,7.80047,7.7412,9.63014,8.7414,6.22002,6.32866,5.36911,10.73695,13.61677,11.38223,12.12899,13.85212,12.40686,12.25364,4.78612,7.68882,10.03462,11.16538,13.61371,14.21085,15.1101,12.23159,8.3938,7.807,9.27794,10.11694,10.72859,11.86119,11.96532,10.76056,8.97226,7.34882,7.22446,8.41995,9.61373,7.67392,8.30137,8.62575,10.24261,11.86397,11.95159,7.13569,4.06593],[-3.31944,-3.43255,-4.34524,-4.41249,-4.94777,-2.19044,-2.30762,-0.29681,-0.9616,-0.8694,-0.39632,0.1793,0.32232,-0.54288,-0.66733,0.94309,0.25318,-0.22139,0.1782,-0.4358,-0.62636,-1.2825,-1.92365,-1.99519,-2.04466,-3.27209,-3.94676,-3.03623,-3.28817,-2.26177,-2.43398,-2.7416,-3.00324,-3.04468,-2.02106,-0.24456,-0.45169,0.39313,0.90753,1.18249,1.80629,2.01805,1.74368,2.21186,2.4073,2.8629,3.26245,4.06505,4.84394,5.237,5.32529,6.50952,7.05572,6.66803,7.43277,7.76062,8.35557,8.61402,7.53291,6.7656,6.32551,6.54546,6.01433,6.41424,5.83713,7.41889,9.06268,9.61146,9.41132,10.86401,9.87349,9.43898,8.17938,8.1721,8.58404,8.02676,8.22551,7.86687,7.44872,7.06963,6.33283,5.9339,5.33933,4.95099,4.98497,4.4038,4.43324,4.35576,4.79894,4.50143,4.328,4.76815,4.69416,6.30409,6.41006,7.66701,8.3461,8.13464,7.41079,8.77353,10.06287],[64.71204,65.71676,66.4617,67.76865,67.39014,66.74757,66.04054,64.84949,64.39923,65.5475,66.14827,66.66931,67.67078,68.89603,70.10654,71.20445,71.54722,71.99275,73.32368,74.71178,75.00105,75.66045,76.65137,77.08511,77.00648,77.13765,76.33726,75.92994,76.54066,78.30207,78.04417,77.3039,78.18441,77.44236,77.25318,76.33875,76.21872,77.00991,77.1445,77.45042,78.47112,78.74261,79.5585,79.91814,80.83449,81.42042,82.10858,82.4722,81.86448,81.71414,81.77492,80.88486,80.81182,80.58234,78.87565,77.15754,75.26231,72.79486,69.7439,66.41397,61.95806,55.79087,51.80565,48.09961,46.32501,41.86234,38.97748,36.46779,35.63327,38.13058,40.18035,43.47616,46.1618,47.96179,50.61966,53.35539,53.57566,55.33697,57.24799,59.97031,63.01389,66.09698,65.96732,66.42393,67.77297,68.63856,69.53089,69.66528,69.52787,68.28719,67.93913,68.72428,69.03964,68.84164,69.16341,70.10789,69.16039,68.39826,67.15318,67.19649,67.51846],[-0.40515,-0.14741,-0.90514,-1.84557,-1.3209,1.27951,0.11526,1.66689,0.76804,0.08858,0.16385,0.67001,0.92042,0.07914,-0.15542,1.45602,0.98727,0.40478,0.75815,0.26531,0.31222,-0.37809,-0.90809,-0.99194,-0.84697,-2.17195,-3.08395,-2.16518,-2.67706,-1.35987,-1.34962,-0.64898,-0.86532,-1.23522,-0.62734,1.14023,0.78455,1.44268,1.16065,1.24505,2.25476,2.50847,2.27547,3.01511,3.67389,3.29327,3.48449,4.44511,5.41071,6.04443,6.22509,7.39805,7.86793,7.49256,8.44573,9.14178,9.69303,9.80967,9.28951,8.53956,8.59006,8.58017,7.43054,7.84267,7.04197,9.90497,12.14822,12.15006,12.13408,13.90497,12.64111,12.17852,9.15352,9.87195,10.84935,10.58622,11.35739,11.15377,10.97056,9.93128,8.29097,7.75785,7.56143,7.4011,7.5862,7.31609,7.37027,6.99491,6.96853,6.26814,6.07069,6.79797,7.02941,8.08009,8.33921,9.625,10.6705,10.85829,10.19187,10.3137,10.77185],[-10.8171,-12.13081,-12.73039,-9.69223,-13.41975,-12.7238,-8.97769,-7.13534,-6.35825,-3.5691,-2.07323,-1.74575,-2.11409,-2.31621,-1.93549,-1.7243,-2.61397,-2.28733,-2.06779,-2.58698,-3.46682,-3.43091,-3.91159,-3.87788,-4.57948,-4.3911,-3.63311,-3.54175,-2.64527,-3.5494,-4.22545,-7.85433,-8.04343,-6.8833,-5.27905,-5.02984,-4.51874,-3.73782,-0.78956,-0.06515,-1.37479,-1.49955,-1.68407,-2.61468,-4.28032,-1.1679,-0.35929,-0.82577,-1.40428,-2.24142,-2.57106,-2.38488,-2.03152,-2.12525,-2.73814,-4.10747,-3.87371,-3.29788,-5.58612,-5.72265,-7.68231,-6.7561,-4.42895,-4.43176,-3.64494,-8.5019,-10.96492,-8.61449,-9.40471,-10.79525,-9.57101,-9.52993,-2.46041,-5.31923,-7.52408,-8.77855,-11.15242,-11.82857,-12.81337,-10.05961,-6.46847,-5.99779,-7.58275,-8.49924,-9.08807,-10.33743,-10.43147,-9.27589,-7.41974,-5.91685,-5.83944,-6.89038,-8.07286,-5.77263,-6.36025,-6.363,-7.78878,-9.4415,-9.70005,-4.62046,-1.26848],[0.08985,0.08763,0.084,0.08005,0.07799,0.07607,0.07681,0.07797,0.07723,0.07883,0.0785,0.07776,0.07746,0.07669,0.07523,0.07531,0.07677,0.077,0.07704,0.0779,0.07802,0.07784,0.07859,0.07879,0.07908,0.07866,0.07693,0.08039,0.08098,0.0797,0.08029,0.08311,0.07999,0.07779,0.07636,0.07589,0.07649,0.07699,0.07686,0.07652,0.07644,0.07619,0.07643,0.07658,0.07263,0.06842,0.06481,0.06508,0.06578,0.06656,0.06581,0.06724,0.06879,0.07022,0.07148,0.07219,0.07142,0.07047,0.06857,0.06912,0.07193,0.07385,0.07174,0.07217,0.06947,0.07467,0.07754,0.07495,0.07478,0.07483,0.06857,0.06564,0.06468,0.06434,0.06193,0.05833,0.05993,0.05951,0.05816,0.05644,0.05646,0.05755,0.05868,0.06174,0.06494,0.06934,0.07221,0.0749,0.07668,0.08033,0.08321,0.08472,0.08919,0.09239,0.09332,0.09453,0.09568,0.09569,0.09601,0.09608,0.09727],[1.38231,1.3727,1.36679,1.3621,1.3569,1.35002,1.34277,1.3353,1.33151,1.32903,1.32641,1.32319,1.32228,1.32203,1.32148,1.31951,1.31832,1.31825,1.31887,1.31955,1.31876,1.31866,1.31789,1.31755,1.31715,1.31786,1.31665,1.31678,1.31865,1.31937,1.32133,1.31602,1.31545,1.31339,1.31298,1.31221,1.31103,1.30772,1.3072,1.30585,1.30392,1.30428,1.30433,1.30405,1.30319,1.30088,1.30029,1.29968,1.29776,1.29367,1.29006,1.28599,1.28273,1.27877,1.27211,1.26518,1.25741,1.24661,1.23432,1.21997,1.20266,1.18547,1.16701,1.14691,1.12765,1.10327,1.07933,1.05239,1.02521,1.00131,0.9745,0.94911,0.91839,0.89163,0.86526,0.83754,0.80543,0.77437,0.74132,0.70927,0.67681,0.64461,0.60685,0.57025,0.535,0.49993,0.46443,0.42904,0.38928,0.35074,0.31409,0.27902,0.24267,0.20851,0.17628,0.14872,0.11864,0.09133,0.06994,0.05157,0.0367],[0.12814,0.12435,0.12046,0.11648,0.11328,0.11269,0.11188,0.10888,0.10484,0.10348,0.10324,0.10212,0.10111,0.10079,0.10116,0.10175,0.10186,0.10318,0.10297,0.10059,0.10098,0.10122,0.1012,0.10212,0.10165,0.10258,0.10625,0.10724,0.10835,0.10617,0.10638,0.10846,0.10557,0.10629,0.10848,0.11007,0.11042,0.10999,0.1115,0.1117,0.11031,0.11332,0.11398,0.1144,0.11321,0.11315,0.11482,0.11798,0.1206,0.12142,0.12292,0.12729,0.12962,0.134,0.14007,0.14614,0.15336,0.16156,0.17143,0.17995,0.18711,0.19691,0.20618,0.21505,0.22405,0.23139,0.23877,0.24375,0.24876,0.2526,0.25396,0.25607,0.2571,0.25539,0.25029,0.24511,0.23701,0.2287,0.22149,0.21429,0.20656,0.19908,0.19124,0.1813,0.16929,0.15946,0.15049,0.14395,0.13749,0.13341,0.12768,0.1229,0.11966,0.11719,0.11614,0.11692,0.11611,0.11687,0.11854,0.11694,0.11424],[18.36895,18.48313,18.63231,18.9502,19.33399,19.15038,18.21809,19.30551,19.01582,19.39505,18.50268,18.127,17.30313,16.1545,16.03795,15.70564,14.61603,13.67492,13.09518,12.50678,11.83777,11.15578,10.13808,9.15438,7.30673,6.31765,4.40395,2.86291,1.48794,-0.05534,-0.85002,-0.36382,-2.20961,-3.78647,-4.60297,-5.35794,-7.09325,-8.11848,-9.08178,-10.35197,-11.05989,-11.81986,-12.39247,-13.47411,-14.49709,-15.30224,-15.99855,-16.49669,-17.27441,-17.65735,-17.56506,-17.84606,-18.44838,-18.58384,-18.13851,-17.40694,-16.76202,-16.05427,-14.50241,-13.1248,-11.26034,-9.73556,-8.20991,-6.4398,-4.53898,-2.31679,-0.24445,1.9843,3.81268,5.24454,6.43092,7.82896,9.8677,11.29972,12.14257,12.93276,14.22397,15.40923,17.21993,18.53157,19.59916,20.20859,21.11165,21.86314,21.89385,21.72399,21.94113,22.28877,22.62012,22.50604,21.73185,21.56899,21.40095,20.61722,20.04703,19.57147,19.0092,18.3342,17.80589,17.505,17.54743],[2.57646,2.11845,1.66347,0.91078,0.40952,0.397,0.45571,-0.23541,0.05742,0.48197,0.74051,0.62157,0.34797,0.33741,0.1386,-0.29636,-0.46413,-0.61784,-0.61757,-0.62992,-0.31757,-0.33542,-0.60975,-0.66062,-0.80279,-0.98042,-0.70841,-0.84329,-0.69443,-0.68349,-0.23201,0.38997,0.43245,0.6082,0.51034,0.90952,1.07206,1.25372,1.02748,1.27942,1.4449,1.21717,1.24143,0.94432,0.94223,1.35818,1.35411,1.3292,1.5032,1.58774,2.12837,2.26285,2.02234,2.49002,2.99068,3.15532,3.20377,3.66078,4.13493,4.22673,4.33734,5.01215,5.29813,5.59183,5.95192,5.70343,5.30499,5.78575,5.92624,5.75178,5.58279,5.61239,5.77786,6.0629,5.98006,6.1234,6.66074,6.69292,6.8586,7.18633,7.40469,7.52873,7.72737,7.84548,7.96328,7.73974,7.34872,7.20672,7.01488,6.81622,6.30668,6.13011,5.8531,5.45934,5.42231,5.43231,5.08398,4.99343,4.81788,4.39998,4.0738],[6.47583,5.90125,6.46867,5.91337,6.17879,0.27549,2.74608,0.41043,1.2517,1.62891,0.85988,-0.32603,-0.54976,0.98895,0.69555,-2.8306,-1.12425,-0.06909,-0.75136,0.96826,1.07455,2.71653,4.36085,4.45617,4.6498,6.83438,7.51812,6.74416,7.83241,5.37623,5.94966,5.64578,5.8859,5.87723,4.60274,1.96672,3.54795,3.25168,3.38271,4.22167,3.48273,3.46339,5.03726,4.01652,2.10157,0.9385,0.03028,-0.47186,-0.5701,-0.4588,-0.55379,-1.16242,-0.44488,1.15189,0.27457,-0.66157,-1.37404,-2.00712,-1.98334,-0.64253,0.83573,0.47076,0.34806,-0.65438,-1.84798,-1.54585,-5.64777,-13.45269,-14.062,-14.66003,-14.32986,-10.45168,-8.56875,-6.3254,-9.42023,-9.50578,-10.63091,-11.39653,-11.60676,-12.76594,-11.24716,-10.05637,-9.74057,-9.07075,-8.93962,-7.48622,-7.4466,-7.37353,-9.03552,-7.81268,-6.30893,-7.21102,-5.61082,-7.13166,-6.49285,-8.06677,-9.0723,-7.83407,-3.62054,-3.37308,-2.1072],[23.77231,23.76876,24.25482,25.24764,25.68901,25.11899,22.97936,25.2843,24.94559,25.57426,23.45403,22.08374,21.08918,19.08693,19.48216,19.81702,18.52379,17.65303,17.72424,17.44752,16.07267,15.52198,14.81491,13.74152,12.01694,11.11759,8.96637,7.36891,5.57632,3.87379,2.65933,3.50296,2.22983,0.7233,-0.23255,-1.09561,-3.41061,-4.23617,-5.02151,-6.36535,-7.1899,-7.4561,-8.13687,-9.53469,-10.48821,-11.03706,-11.37694,-11.61043,-12.03617,-12.92918,-12.50803,-12.96304,-14.3689,-14.7319,-14.07612,-13.12653,-13.0864,-13.09089,-11.76479,-11.01324,-8.82105,-7.49153,-5.81985,-4.21149,-1.69878,0.63363,2.83647,4.59009,6.38925,7.16336,7.93855,9.8357,11.93881,13.11826,13.93594,14.32281,15.86659,17.01542,18.93405,20.63164,22.49401,22.98749,23.15863,24.06025,24.29217,24.08761,24.6671,25.14603,25.74087,25.40714,24.12123,24.00183,24.10402,24.23245,23.63288,22.77863,22.37046,21.27784,20.31167,19.72577,19.87332],[8.73285,7.47095,6.93995,6.55473,5.11576,6.424,7.25049,5.66929,6.27351,6.76486,7.02885,6.99906,6.98448,7.32879,6.55783,4.89728,4.62669,4.30953,3.85451,3.19992,3.03621,2.38937,1.90968,1.50065,1.55417,1.50263,1.51763,1.40695,1.33456,1.15656,1.24764,2.09701,2.40566,2.08519,1.764,2.68818,3.01401,3.63482,3.53359,3.86973,4.12262,3.61364,3.49794,3.05896,2.85737,3.34784,3.50277,3.53701,3.70769,3.78854,4.54943,4.84721,4.76832,5.20628,5.65492,5.4132,5.61286,6.3992,6.65538,6.3584,6.07506,6.64834,6.76232,6.86438,7.36196,6.99379,6.31345,6.79317,6.84689,7.09516,6.77811,6.52864,6.57429,6.69849,6.1236,6.51766,7.20106,7.64417,8.16202,8.22756,8.18042,8.11392,8.54514,9.08483,9.43986,9.19234,8.45123,8.70407,8.64373,9.42031,10.09443,10.02776,8.99563,8.63699,9.03875,9.52249,8.94561,8.83938,8.6398,7.71156,7.64547],[-4.46475,-4.31257,-4.10382,-4.72995,-2.76535,-9.97839,-9.56532,-9.31483,-9.38149,-9.01959,-10.79278,-12.51313,-12.57292,-12.21064,-10.69694,-11.56651,-10.85053,-11.03893,-10.6479,-6.21419,-4.64068,-1.76515,0.20783,1.92173,2.70555,4.06858,4.46101,3.04699,4.54492,3.10458,7.17493,13.55384,7.61362,6.60885,6.74665,4.68815,6.34695,7.32139,8.42169,9.70332,10.40622,10.44033,12.04639,11.10741,7.60454,6.83475,6.35443,6.14178,6.30688,7.01462,8.06678,8.83926,9.55166,10.73985,9.79982,8.75894,8.68296,8.57594,6.92042,7.24122,8.8979,8.8175,6.10239,3.64086,3.17006,1.73066,-2.57701,-9.22366,-10.7739,-14.227,-14.65748,-9.62689,-8.04256,-6.14526,-8.56025,-9.00254,-10.43473,-12.74404,-14.5579,-14.94477,-12.00995,-10.56551,-11.1358,-11.07128,-11.04333,-10.10862,-9.27881,-9.33815,-11.36231,-12.36023,-13.53931,-15.33769,-11.81529,-13.76254,-13.45789,-15.51933,-15.29157,-14.83519,-10.42044,-9.36886,-7.28929],[0.07,0.07192,0.07416,0.07795,0.0803,0.07879,0.0797,0.08386,0.08273,0.08253,0.08373,0.08336,0.08399,0.08382,0.08501,0.08793,0.09066,0.09313,0.09389,0.09424,0.09222,0.09279,0.09464,0.09595,0.09625,0.09688,0.09634,0.0974,0.09755,0.09643,0.09509,0.09035,0.09155,0.09078,0.09109,0.08867,0.08906,0.08829,0.08831,0.0867,0.08507,0.08632,0.08567,0.08665,0.08544,0.08287,0.08133,0.07967,0.07795,0.07676,0.07326,0.07139,0.07233,0.07026,0.06677,0.06387,0.06188,0.05754,0.05358,0.05302,0.05251,0.05009,0.04794,0.04564,0.04394,0.04377,0.04298,0.03938,0.03813,0.03758,0.0372,0.03759,0.03622,0.03648,0.03689,0.03625,0.03533,0.03489,0.03528,0.03483,0.03297,0.03338,0.03308,0.03216,0.03153,0.03301,0.03466,0.03538,0.03578,0.03621,0.03823,0.0397,0.04103,0.04251,0.04256,0.04327,0.04424,0.046,0.04752,0.04948,0.05012],[1.66697,1.65334,1.63888,1.62461,1.61201,1.59412,1.57003,1.5624,1.54608,1.53371,1.50978,1.49178,1.47584,1.45588,1.44462,1.43323,1.41795,1.40473,1.39493,1.38634,1.37473,1.36399,1.35082,1.3397,1.32671,1.31462,1.29798,1.28435,1.27171,1.25902,1.25248,1.25187,1.23648,1.221,1.21061,1.20007,1.18725,1.17646,1.16417,1.15162,1.14018,1.1286,1.11654,1.10237,1.08775,1.07591,1.06439,1.05177,1.0387,1.02456,1.01387,0.99909,0.98012,0.96445,0.95081,0.93792,0.92195,0.90493,0.88868,0.87017,0.85583,0.84027,0.82299,0.80759,0.79572,0.78313,0.76917,0.75728,0.74437,0.72767,0.71277,0.70001,0.68474,0.67216,0.65959,0.64589,0.63385,0.62063,0.60894,0.59629,0.58616,0.57392,0.55774,0.54535,0.53268,0.51847,0.50721,0.49465,0.48257,0.46644,0.44914,0.4346,0.42135,0.41039,0.39613,0.38146,0.36769,0.35138,0.33731,0.32255,0.3085],[0.90061,0.90036,0.89747,0.89639,0.89421,0.89064,0.88725,0.8889,0.88595,0.88843,0.88722,0.88289,0.88621,0.88666,0.88999,0.89427,0.89433,0.89709,0.89801,0.89895,0.90137,0.90154,0.90312,0.90559,0.90772,0.90733,0.90893,0.91071,0.90912,0.90982,0.91165,0.91417,0.91569,0.91715,0.91786,0.91751,0.91782,0.91582,0.91852,0.91813,0.91582,0.91611,0.91405,0.91125,0.90655,0.90247,0.89869,0.8981,0.89458,0.89325,0.88832,0.88762,0.88821,0.88437,0.88371,0.88473,0.8859,0.88378,0.88415,0.8828,0.88464,0.88533,0.88997,0.89279,0.89529,0.89712,0.90159,0.90074,0.90419,0.90592,0.90634,0.90891,0.9076,0.90758,0.91027,0.91142,0.91076,0.90926,0.90643,0.90335,0.9072,0.90854,0.90599,0.90662,0.90488,0.90498,0.90543,0.90397,0.90417,0.90242,0.90325,0.90091,0.90178,0.90117,0.89863,0.89748,0.89524,0.89215,0.89,0.88804,0.88475],[-22.29278,-21.44193,-20.03686,-18.21764,-16.71941,-15.53307,-14.32004,-12.90412,-11.41427,-9.42663,-7.44073,-5.89862,-4.44143,-2.81491,-1.25765,-0.09357,0.76684,1.72421,2.67076,3.50523,4.44124,5.26998,6.03543,6.59727,6.482,7.27807,7.46533,7.84192,8.50449,8.83287,9.23203,9.06148,9.22638,9.47032,10.05829,10.69023,10.4943,10.49056,11.11693,11.35215,11.96676,12.92389,14.11289,15.01093,15.96252,16.57928,17.57353,18.87698,19.85394,20.93953,22.32232,23.74527,25.36927,27.25248,29.04615,30.93922,33.12667,35.29506,38.09215,40.76552,42.76336,44.72185,46.69798,48.44464,49.9441,50.9467,52.15168,52.46471,52.21137,53.04545,52.14608,51.49435,51.22223,50.22608,48.459,46.55258,44.1199,42.16322,40.43328,38.34719,35.76709,32.89935,30.03007,26.95234,23.27126,19.82479,16.46314,13.36658,9.71143,6.1848,2.72964,-0.35338,-3.65509,-7.72499,-10.95418,-13.3676,-16.32055,-18.77203,-20.54542,-21.39743,-21.49198],[-0.05229,0.05632,0.40089,0.70038,0.79145,0.83065,0.91083,0.61003,0.86881,1.06475,1.56185,1.47822,1.32797,1.40287,1.58002,1.53637,1.54463,1.71002,1.81357,1.72188,1.74194,1.83343,1.69916,1.80626,1.65297,1.61963,2.09219,1.59414,1.69255,1.72397,1.92253,1.48198,2.16624,2.57161,2.71977,2.86958,3.0192,3.02982,2.81179,2.90764,2.86565,2.83316,2.72966,2.52234,2.92302,3.62137,3.91483,3.60249,3.43002,3.23973,3.40735,3.0665,2.73973,2.72347,2.55695,2.20267,2.08051,2.04608,2.24659,2.17177,1.81438,1.88045,2.22797,2.1628,2.70325,1.62302,0.69583,1.01527,0.97397,0.74625,1.35471,1.84958,1.94245,2.31074,2.63564,3.19306,3.35458,3.38355,3.82004,4.31977,4.34345,4.36098,4.30594,3.89835,3.44952,2.79767,2.25739,1.82703,1.46742,0.7554,0.12753,-0.03972,-0.72881,-1.36853,-1.53014,-1.58564,-1.96224,-1.81067,-1.84281,-2.01191,-2.45247],[-2.76244,-3.30455,-3.2997,-3.20204,-3.49262,-6.46513,-3.3716,-3.35714,-2.87649,-1.82028,-1.75123,-2.15468,-2.15566,-1.45149,-1.70787,-3.41183,-2.45389,-1.85816,-2.08801,-1.0508,-1.20589,-0.28206,0.75148,0.75589,0.95544,1.92865,1.90323,2.23448,2.86781,1.28468,1.43755,0.66524,0.24039,-0.46259,-1.43952,-2.988,-2.44928,-2.80837,-3.15075,-2.88745,-3.7082,-4.30989,-3.76398,-4.9796,-7.23406,-9.10155,-10.65531,-11.20833,-11.35697,-11.64741,-12.48328,-12.78133,-12.2486,-11.67449,-12.13523,-12.89707,-12.8732,-13.09884,-14.20874,-13.39278,-12.63076,-12.16993,-11.475,-11.66954,-12.44923,-13.29363,-15.57629,-18.06809,-18.99509,-19.59985,-19.47365,-18.48612,-15.17917,-16.02358,-18.4552,-19.97187,-21.91945,-23.13379,-24.29549,-24.98083,-24.39354,-24.4811,-25.3862,-25.77466,-26.11935,-25.85436,-25.78303,-25.67212,-26.4866,-25.40824,-24.0526,-24.58284,-23.19755,-22.72365,-22.03691,-22.6691,-23.47721,-23.10211,-20.14113,-18.48697,-16.08712],[-4.18608,-3.16824,-1.62937,0.56417,2.46774,3.61053,3.8249,6.4039,7.57887,9.92403,11.03112,12.2436,12.8802,13.30933,14.75475,15.6585,15.38876,15.3974,15.7738,15.98813,16.24874,16.33665,16.04357,15.61392,13.67331,13.41808,11.58913,10.54013,9.76322,8.63859,8.16153,8.47634,6.71758,5.333,5.18241,5.20411,3.14598,2.12796,1.80665,0.69094,0.64356,0.85741,1.36761,1.29122,1.32374,1.19872,1.57358,2.4259,2.63353,3.32643,4.82637,6.01917,6.97397,8.58933,10.92094,13.63984,16.53568,19.49194,23.88884,27.83725,31.57664,35.14359,38.70648,42.33369,45.90137,48.97806,52.18343,54.51861,56.0334,58.14867,58.56104,59.62472,61.44679,62.0006,61.09252,60.10456,59.06777,58.30648,58.49673,57.88122,56.47316,54.30688,52.40531,50.06269,46.41894,42.65107,39.38821,36.57944,33.27731,29.4783,25.05526,21.8343,18.18506,13.30052,9.47772,6.68763,3.14879,-0.00088,-2.54765,-3.74759,-3.88069],[2.0595,1.85742,1.88797,1.68824,1.45803,1.25209,1.53673,0.43499,1.08864,1.82145,2.45216,2.01799,1.54064,1.96963,1.87825,0.49785,0.79202,1.09422,1.01695,1.38301,1.73742,2.27865,2.32322,2.37686,1.97181,2.27192,2.92844,2.01214,2.3484,1.86766,2.54859,2.71144,3.29957,3.74165,3.65471,3.95439,4.29546,4.4089,3.95097,4.25064,4.35651,4.1126,4.10452,3.5649,3.9171,4.99896,5.26957,4.91045,4.9056,4.798,5.48375,5.19452,4.68973,5.36532,5.53819,5.1214,4.75992,4.838,5.2308,5.6143,5.95288,6.2483,6.58999,5.87009,5.54324,4.21943,-0.49503,-6.60929,-7.41836,-8.73026,-8.00225,-4.32085,-2.80153,-0.39486,-2.69253,-1.95275,-2.28695,-2.74416,-2.4277,-2.58751,-0.84945,0.70607,1.41996,2.10497,2.59476,3.50915,3.32052,3.27933,2.49813,2.89007,3.22035,3.03482,3.07588,2.3689,2.75278,2.91746,2.64737,3.21807,3.13287,2.60364,1.75545],[-9.40361,-9.31033,-9.81104,-9.10521,-9.64937,-6.71418,-6.08591,-3.78733,-4.10966,-3.34264,-2.45349,-1.70433,-1.54292,-2.33276,-2.35071,-0.76172,-1.495,-1.9563,-1.53191,-2.15596,-2.32663,-2.98476,-3.60967,-3.71634,-3.75433,-4.9472,-5.60999,-4.55177,-4.97387,-4.13424,-4.48868,-4.86261,-5.55796,-6.26303,-5.98209,-4.86629,-5.93715,-6.01488,-6.50303,-7.09734,-7.17786,-7.75777,-8.77473,-8.97711,-9.31607,-10.01257,-10.64878,-10.67929,-10.71748,-11.09796,-11.74965,-11.3901,-11.56134,-12.43881,-11.83975,-11.50876,-10.64667,-9.98516,-10.72344,-10.85194,-11.06917,-9.67134,-8.4324,-7.42087,-6.8907,-7.97754,-7.9251,-5.56571,-6.24727,-7.00515,-7.26032,-8.36712,-6.00465,-7.69608,-8.66686,-9.91621,-10.73044,-11.44372,-12.36895,-12.08463,-11.99221,-12.46685,-13.30361,-13.91772,-14.18274,-15.11848,-15.36231,-15.48965,-15.07926,-15.29525,-15.67895,-15.631,-16.06964,-14.5399,-14.76541,-14.05123,-14.1662,-15.29455,-16.74935,-15.4169,-14.26404],[0.08856,0.08718,0.08614,0.08451,0.08325,0.08165,0.08298,0.08217,0.08314,0.086,0.08907,0.08784,0.0865,0.08626,0.08601,0.0858,0.08732,0.08868,0.08944,0.0897,0.08993,0.09037,0.09025,0.09119,0.09047,0.08982,0.09124,0.09132,0.09254,0.09151,0.09342,0.09316,0.09466,0.09516,0.09477,0.09523,0.09679,0.09732,0.09571,0.09592,0.09547,0.09509,0.09462,0.09345,0.09223,0.09265,0.09108,0.08924,0.08878,0.0882,0.0886,0.08769,0.0869,0.0882,0.08831,0.08659,0.08495,0.0839,0.08335,0.08344,0.08373,0.08615,0.08605,0.08586,0.08675,0.08479,0.08115,0.08099,0.08075,0.07895,0.07736,0.07796,0.07778,0.08009,0.0799,0.08029,0.08321,0.083,0.08458,0.08647,0.08618,0.08747,0.08859,0.08851,0.08872,0.08861,0.08746,0.08717,0.08619,0.0852,0.08357,0.08378,0.08313,0.08179,0.08157,0.08235,0.08082,0.08194,0.08219,0.08115,0.07945],[1.53701,1.52256,1.50704,1.49057,1.47534,1.45871,1.44098,1.42592,1.41158,1.39663,1.37879,1.36335,1.35307,1.34103,1.33057,1.32149,1.31379,1.30715,1.3014,1.29695,1.29004,1.28412,1.27816,1.27403,1.27421,1.26919,1.26628,1.26373,1.26099,1.25942,1.2586,1.25449,1.2524,1.24826,1.24374,1.23862,1.23822,1.23474,1.22932,1.22578,1.21935,1.21314,1.20511,1.19854,1.19108,1.18483,1.17814,1.16897,1.16124,1.14973,1.13836,1.1255,1.11067,1.09588,1.07915,1.06123,1.04081,1.01886,0.99178,0.96366,0.9362,0.90981,0.88169,0.85367,0.82821,0.79973,0.77093,0.74306,0.71707,0.69013,0.66675,0.64404,0.61436,0.59173,0.57323,0.55404,0.5331,0.5117,0.4876,0.46612,0.44884,0.43255,0.4104,0.39306,0.38023,0.36707,0.35423,0.33931,0.32499,0.30954,0.29722,0.28371,0.2715,0.26569,0.25526,0.24379,0.23376,0.22202,0.21152,0.19875,0.18435],[0.50923,0.50911,0.50646,0.506,0.50469,0.50069,0.49515,0.49929,0.49567,0.49905,0.49578,0.49059,0.4921,0.49014,0.49325,0.49688,0.49489,0.49601,0.49595,0.49596,0.49734,0.49653,0.49678,0.49804,0.49834,0.49705,0.4974,0.49845,0.49648,0.49703,0.49888,0.50137,0.5032,0.50527,0.5064,0.50656,0.50824,0.50725,0.51095,0.51213,0.51081,0.51214,0.51095,0.50985,0.50693,0.50441,0.50198,0.50238,0.50053,0.50003,0.49503,0.49498,0.49686,0.49345,0.49195,0.49142,0.49124,0.48787,0.48554,0.48185,0.48095,0.48002,0.48313,0.48453,0.48599,0.48669,0.49055,0.49027,0.4945,0.49691,0.49807,0.50191,0.50296,0.50504,0.50888,0.51139,0.51328,0.51403,0.51493,0.51503,0.52154,0.52448,0.52439,0.52709,0.52553,0.52498,0.52567,0.52501,0.52597,0.52373,0.5221,0.51919,0.51943,0.51655,0.51257,0.51026,0.50648,0.50178,0.49835,0.4955,0.49214],[-6.60619,-6.21223,-6.45721,-7.04654,-6.81113,-6.69276,-5.76225,-6.54486,-6.63503,-6.96105,-5.86225,-4.91481,-4.76843,-4.08832,-4.37537,-4.61564,-4.42467,-4.46856,-5.02388,-5.20618,-4.45982,-4.51247,-4.7778,-4.64602,-4.76319,-4.86489,-4.63503,-4.58433,-4.15892,-3.97084,-3.48979,-3.54298,-4.36743,-4.48329,-4.30438,-4.13572,-3.53726,-3.63318,-3.76586,-3.64156,-3.42333,-3.97708,-3.89073,-3.63113,-3.7835,-3.9792,-4.30523,-4.55625,-4.88122,-4.34951,-4.51255,-4.24434,-3.47374,-3.19616,-3.32441,-3.57475,-2.90039,-2.01376,-1.85354,-1.34402,-1.67682,-1.35845,-1.74214,-1.72712,-2.20351,-2.55039,-2.7401,-2.09482,-2.17607,-1.86665,-1.54815,-1.91332,-2.01203,-1.79919,-1.6995,-1.333,-1.61828,-1.7824,-2.1073,-2.39593,-3.00271,-2.84947,-2.24854,-2.49705,-2.72855,-2.75466,-2.98227,-3.14186,-3.44639,-3.56726,-3.45235,-3.5907,-3.5278,-4.43747,-4.49622,-4.23963,-4.196,-3.85678,-3.38272,-2.91682,-2.93897],[-1.09973,-0.69161,-0.37938,-0.4827,-0.31386,-1.03958,-1.32438,-1.11249,-1.07091,-0.97893,-1.02254,-1.20169,-1.7475,-2.12269,-2.15295,-1.87101,-1.68618,-1.30606,-1.20517,-1.47831,-1.62669,-1.41977,-1.37296,-1.49156,-1.90429,-1.90015,-1.71879,-1.75669,-1.69452,-1.68635,-1.5264,-2.16672,-2.0415,-1.48551,-1.24349,-1.72379,-1.76781,-2.06482,-2.04329,-1.9477,-1.76298,-1.44768,-1.21248,-0.89655,-0.86567,-0.81086,-0.83884,-0.81268,-0.69709,-0.44529,-0.4601,-0.21319,-0.12284,-0.1308,-0.20634,-0.00065,0.0022,-0.18749,-0.57806,-0.53903,-0.42731,-0.47674,-0.83849,-0.93491,-1.23707,-1.31337,-1.14966,-1.32234,-1.26767,-1.38627,-1.13986,-1.04088,-0.88723,-0.66155,-0.34389,-0.50508,-0.57656,-0.50785,-0.27637,-0.2094,-0.42465,-0.34308,-0.20321,-0.32035,-0.48336,-0.25506,-0.24338,-0.52056,-0.45867,-0.39221,-0.45264,-0.19175,-0.30236,-0.14062,-0.47622,-0.83169,-1.16529,-0.99692,-1.17821,-1.06198,-1.57301],[12.45489,11.47559,11.78028,12.01315,10.09159,11.82996,13.96966,11.30992,12.25244,12.30162,13.17502,13.67338,13.59739,14.75387,12.87845,9.98153,10.8425,11.94602,10.78859,8.00148,6.42345,5.04818,4.66011,2.97744,2.39205,3.19402,3.36869,3.95626,3.47104,2.39129,-1.15608,-7.79404,-1.65076,-0.7131,-2.14941,-2.75562,-2.9107,-4.23584,-5.24113,-5.73624,-7.20368,-7.22858,-7.25526,-7.34246,-5.75767,-6.16586,-6.61998,-6.91983,-7.17913,-7.77063,-8.92813,-10.30821,-10.34824,-9.94295,-9.8611,-9.66162,-10.31159,-10.89019,-9.1958,-8.11597,-8.20373,-8.45013,-5.84568,-4.35663,-5.03073,-3.24667,-3.00505,-4.11574,-3.14936,-0.26027,0.48834,-0.65293,-0.34693,-0.03103,-0.79546,-0.38716,-0.03975,1.55746,3.19111,2.38913,0.99464,0.69371,1.59149,2.31329,2.50387,2.96166,2.11049,2.39849,2.78524,5.18522,8.08359,8.9368,6.90051,7.30593,7.78259,8.40406,7.18575,7.88036,7.66862,6.73669,6.07099],[89.92362,88.88062,86.88519,85.43066,82.90347,80.6373,78.42364,77.04462,76.027,75.9321,75.78292,75.1789,74.44936,73.66628,72.68414,72.01749,70.81205,70.18258,70.6759,71.9534,71.66117,71.18814,71.32999,70.75966,70.14941,69.78163,69.53077,69.09171,68.80749,69.15514,69.65245,68.454,67.24655,65.49335,63.86934,64.09309,65.11953,66.08888,65.36944,64.88474,63.39394,63.65932,62.99471,61.06184,60.10192,60.12679,58.53955,57.34462,55.61363,53.94181,51.72707,49.06012,46.6145,44.66078,41.90546,37.81797,33.96131,27.32254,17.89186,11.41847,5.82906,1.19444,-5.04955,-9.96998,-13.64973,-16.58159,-16.91953,-16.7067,-15.89939,-13.51264,-10.33718,-8.34857,-4.22711,-1.57245,1.09973,3.70033,7.47862,11.99084,15.93369,18.64381,25.30686,30.6312,33.28222,39.17166,44.58278,49.8581,54.37804,58.27964,61.39778,65.27316,69.76144,73.71772,77.38011,81.30496,84.63074,88.14175,89.41384,88.84205,91.20703,92.41048,91.73907],[-10.99659,-10.90116,-12.71027,-12.75448,-11.3064,-9.78902,-8.73793,-9.18614,-9.28172,-8.98225,-9.12642,-8.8266,-9.14313,-9.10378,-9.38027,-9.68587,-9.87918,-9.84173,-9.6287,-9.53349,-9.36422,-9.94348,-10.21289,-10.06497,-9.25171,-9.14636,-8.73281,-8.84502,-9.19866,-9.55059,-9.29205,-9.24886,-10.23581,-10.50942,-10.44212,-10.64345,-10.73126,-9.92481,-9.51637,-9.49175,-9.31935,-9.5724,-9.91288,-9.91818,-9.37502,-9.16857,-9.04138,-9.5669,-9.79034,-9.01991,-9.09552,-8.97523,-8.72738,-8.61747,-8.38106,-7.52147,-7.44815,-7.12049,-7.34404,-6.71265,-6.44117,-5.75999,-5.49246,-5.64437,-5.67856,-6.32939,-7.21888,-8.2083,-7.85536,-9.06138,-10.21637,-10.73518,-11.98606,-11.89405,-14.47672,-15.8156,-17.53716,-19.56362,-20.74715,-20.57476,-20.08141,-20.15189,-19.88983,-21.82896,-20.92262,-20.60348,-19.98705,-20.86759,-22.51686,-22.42723,-22.34958,-21.8938,-20.95727,-19.50435,-19.62641,-18.14771,-16.01493,-15.20189,-11.90834,-11.91251,-12.19119],[-14.43927,-12.69402,-11.50376,-9.21862,-9.51631,-7.82621,-7.40617,-6.59598,-6.34459,-5.80585,-5.70327,-5.98261,-5.78063,-5.43116,-6.12374,-6.93106,-6.23518,-5.00957,-4.13118,-3.93655,-3.89692,-4.28768,-4.93943,-4.87179,-4.66354,-5.28948,-5.22146,-7.53821,-4.36869,-3.44507,-5.55976,-9.51766,-9.89633,-12.5246,-10.00285,-8.30417,-6.3054,-6.03903,-6.34266,-7.07853,-6.44257,-6.26521,-6.10482,-6.82833,-7.51371,-6.61108,-7.3145,-6.79086,-7.61446,-8.80508,-8.85395,-9.12447,-9.76627,-9.76563,-9.3633,-10.51499,-11.42527,-11.64935,-10.10007,-12.86519,-12.17436,-13.83101,-15.6072,-16.80289,-17.88913,-17.14451,-17.28213,-17.95278,-19.59733,-18.84901,-17.61924,-19.07676,-16.49713,-17.5,-20.95953,-23.6086,-21.60615,-19.49677,-19.73799,-18.8147,-19.9695,-16.2823,-15.72808,-13.11699,-9.41365,-9.18701,-9.4565,-12.23562,-14.36095,-12.90995,-12.1473,-11.72328,-9.66329,-9.64281,-13.51454,-14.33336,-19.75403,-28.49369,-19.92363,-18.94823,-21.76874],[19.579,18.09298,16.04019,14.0049,11.43171,8.67114,6.30805,4.81318,3.75734,3.55124,3.39197,2.8217,2.07226,1.22655,0.38219,-0.12275,-1.44814,-2.30255,-1.97109,-0.72823,-1.03007,-1.42486,-1.15797,-1.74501,-2.41496,-2.6796,-2.95762,-2.99498,-3.80855,-3.61056,-2.75108,-3.23801,-4.23842,-5.39624,-7.58487,-7.71098,-7.08414,-6.20365,-6.8902,-7.23975,-8.85533,-8.60958,-9.28768,-11.08153,-11.95023,-12.10247,-13.57158,-14.82932,-16.38769,-17.8983,-20.09641,-22.724,-25.07508,-27.04052,-29.8982,-33.87915,-37.59116,-44.23369,-53.90113,-59.99142,-65.74781,-70.22852,-76.22449,-80.90742,-84.36893,-87.29276,-87.37443,-86.78719,-85.68295,-83.1693,-80.02588,-77.52059,-73.84443,-70.92918,-66.56312,-62.63517,-59.20464,-55.11138,-50.84509,-48.55949,-41.50151,-37.67273,-35.28722,-30.18361,-26.29788,-21.09553,-16.52785,-11.49613,-7.41897,-4.13345,0.03359,3.78512,6.61653,10.444,15.20115,18.84012,21.67075,24.25885,22.61534,23.4729,23.74731],[10.29597,8.71197,7.0167,4.89427,5.62892,4.52918,4.45767,3.55897,3.29325,2.87772,2.73737,3.09109,2.80516,2.48831,3.05523,3.72093,3.00887,1.86902,1.10713,0.95221,0.96532,1.16022,1.69166,1.67268,1.72089,2.34189,2.40223,4.54935,1.45917,0.48451,2.55136,6.28374,6.32097,8.68463,6.35754,4.7106,2.81414,2.81067,3.22038,3.91874,3.37376,3.13019,2.87623,3.55288,4.36315,3.57846,4.2785,3.62578,4.32926,5.68514,5.70738,5.99875,6.67865,6.7125,6.40895,7.76087,8.64115,8.95494,7.42603,10.22888,9.66495,11.44306,13.20237,14.27991,15.28834,14.3762,14.20717,14.50032,16.15074,15.03851,13.5004,14.6589,11.85183,12.80502,14.99179,16.82369,14.3784,11.74273,11.4885,10.76098,11.95102,8.72206,8.33705,5.35325,2.43272,2.32716,2.77783,4.91325,6.20022,4.96933,4.33831,4.12776,2.63227,3.0997,6.48157,7.72735,13.33481,21.37718,14.99504,14.12359,16.58457],[-14.94163,-14.27207,-15.61162,-14.92726,-13.64332,-11.67206,-10.54215,-10.72363,-10.73932,-10.29176,-10.3987,-10.19618,-10.43783,-10.29563,-10.76716,-11.30165,-11.27649,-10.87446,-10.41183,-10.26368,-10.09046,-10.75829,-11.20791,-11.04675,-10.20893,-10.29422,-9.87959,-10.68422,-10.07061,-10.13469,-10.51941,-11.67542,-12.74837,-13.84122,-12.96885,-12.63722,-12.1083,-11.26131,-10.96272,-11.16118,-10.80492,-10.99262,-11.26916,-11.49271,-11.18215,-10.71173,-10.80353,-11.14604,-11.60944,-11.24015,-11.32747,-11.29648,-11.25958,-11.15443,-10.80307,-10.33993,-10.55769,-10.31734,-10.04355,-10.30886,-9.82905,-9.70102,-10.02606,-10.56723,-10.97124,-11.35186,-12.26723,-13.45545,-13.69497,-14.60048,-15.28356,-16.30332,-16.59415,-16.8557,-20.6017,-22.92208,-23.76738,-24.87447,-26.07768,-25.57179,-25.54382,-24.257,-23.81974,-24.77,-22.72881,-22.3647,-21.85795,-23.57769,-25.81848,-25.25805,-24.93735,-24.37065,-22.84612,-21.45878,-22.82526,-21.70297,-21.60674,-24.38496,-17.76992,-17.38841,-18.71136],[-1.47911,-1.23466,-2.51101,-3.39317,-4.81348,-6.14227,-6.61745,-6.20617,-5.2933,-3.55987,-2.22521,-1.67132,-1.10849,-0.9453,-0.98315,-0.65597,-1.05564,-0.46698,0.89647,2.28592,2.44206,2.43845,3.04004,3.20605,3.58456,4.0305,4.84961,5.32282,5.11545,5.88883,6.75345,6.81892,5.87116,5.40226,3.6983,4.12094,5.22583,6.48554,6.26154,6.22273,5.8269,6.65958,6.72751,5.3236,5.50894,6.36356,5.45546,5.70462,5.3014,4.84316,4.29388,3.15022,2.51664,1.90994,0.9124,-0.76859,-2.7471,-7.36238,-14.85089,-19.03669,-22.66148,-25.86415,-30.67105,-34.11131,-36.1508,-37.36058,-35.19912,-33.53751,-33.1313,-29.74663,-26.35303,-24.96105,-21.53579,-20.64071,-18.93804,-18.24423,-15.42491,-13.36636,-11.68383,-11.42575,-6.6581,-4.78731,-5.47474,-3.97142,-2.5648,-0.81784,0.24647,0.90037,0.2888,-0.16247,0.0279,-0.73219,-1.85722,-1.98797,-1.95456,-1.22268,-1.83179,-3.18774,-3.36312,-2.30127,-1.7631],[11.96078,9.97271,7.88328,5.61317,6.29999,5.05053,4.926,3.71031,3.08024,2.73505,2.61972,2.97287,2.30523,1.70174,2.36983,3.37141,2.32875,0.68729,0.12185,-0.28626,-0.02405,0.06664,0.70117,0.82159,0.94433,1.50421,1.60026,3.69075,0.17794,-1.27289,1.03523,5.14201,5.11459,7.50382,4.80836,2.97119,1.03144,1.48668,2.2516,3.09358,2.25298,1.85624,2.05236,2.93517,3.72291,2.9695,3.85723,3.21673,4.09512,5.74988,5.93956,6.03841,6.8033,6.87898,6.59502,7.96926,8.57622,8.61117,5.70922,7.74862,6.29803,7.0642,7.04266,6.95721,7.32128,6.23869,6.23772,6.35591,7.58396,6.13357,4.83914,5.93485,3.80116,4.98121,6.37503,7.83686,5.54924,3.03538,3.34154,2.74847,6.43884,3.5754,2.98401,-0.29693,-2.20713,-1.32427,0.147,2.63876,3.84321,2.867,2.82558,3.08897,1.11723,1.64746,5.08043,6.91637,12.85002,21.05771,14.64769,13.88158,15.68289],[-9.02713,-9.35671,-8.61217,-6.70812,-7.09676,-6.08433,-4.61808,-4.85199,-3.78295,-4.27714,-4.12158,-3.51415,-2.90907,-2.29765,-2.44875,-3.8,-4.09021,-4.9723,-4.97719,-7.14408,-7.40988,-5.11222,-4.46992,-6.55371,-6.39289,-5.35793,-5.51696,-6.46598,-6.95808,-6.46717,-5.87258,-6.33176,-6.72643,-7.26129,-6.20374,-5.31975,-4.13995,-3.46741,-3.6127,-4.01946,-3.63751,-4.12574,-3.22443,-3.16276,-2.97341,-2.86159,-2.69474,-1.75816,-0.51305,-0.06566,0.15568,-0.23993,-0.56778,0.17527,0.0557,-0.49385,-0.77907,-0.71915,-1.14353,-0.39212,-0.08091,0.79361,1.49008,0.79138,-0.21586,-1.3578,-2.1054,-2.95437,-2.05261,-1.75057,-1.82841,-1.69953,-2.09956,-1.17402,-1.90102,-2.64674,-3.25085,-3.9177,-5.19807,-6.14136,-5.46944,-5.32839,-5.26855,-5.9374,-5.66945,-5.71504,-6.3518,-7.86482,-9.20229,-9.14023,-8.56298,-7.76188,-6.90532,-6.92688,-8.56056,-8.65578,-9.0025,-10.45018,-7.07051,-7.2085,-8.1705],[70.05352,70.40581,69.46881,69.07116,67.54283,66.43494,66.12486,66.57298,67.60693,69.32178,70.67371,71.24887,71.87196,72.08253,72.01937,72.22705,71.85659,72.51765,73.92072,75.28886,75.40886,75.46269,76.03914,76.11206,76.48582,76.93274,77.73528,77.97115,78.06964,79.01863,79.67057,79.36407,78.36488,77.63629,76.28531,76.91096,78.21947,79.47283,79.20731,79.1051,78.77029,79.59924,79.70283,78.26443,78.44105,79.32457,78.40549,78.72578,78.40439,78.01285,77.48979,76.3109,75.66244,75.13982,74.11887,72.41878,70.41872,65.83247,58.21796,54.1483,50.5256,47.43532,42.70649,39.19312,37.04026,35.69939,37.76642,39.33441,39.85122,43.26467,46.64862,48.0502,51.45754,52.42044,54.05373,54.65298,57.43246,59.52224,61.09923,61.3358,65.89799,67.96378,67.32865,69.06216,70.66765,72.31985,73.23707,73.51521,72.65362,72.32647,72.57513,71.85806,70.9972,70.82101,70.32335,70.85005,69.63626,67.30013,68.47849,69.55586,69.74673],[-4.96818,-5.90346,-5.85575,-4.74937,-4.90955,-4.32568,-2.96831,-3.55087,-2.71763,-3.29063,-3.17613,-2.49247,-2.11017,-1.70238,-1.65161,-2.64807,-3.23125,-4.55632,-4.72601,-6.91762,-7.09513,-4.87128,-4.07169,-6.02844,-5.83869,-4.68507,-4.80856,-5.09508,-6.60414,-6.55834,-5.31151,-4.53551,-4.91236,-4.69904,-4.51356,-4.21381,-3.66054,-2.88326,-2.79802,-2.93947,-2.82132,-3.40435,-2.4857,-2.16777,-1.75629,-1.87037,-1.45103,-0.74432,0.70009,1.60682,1.87247,1.52448,1.43428,2.1624,1.96683,1.84204,1.74762,1.81241,0.56867,1.8757,1.75056,2.80414,3.45963,2.77011,1.91963,0.51823,-0.19129,-0.96371,0.25179,0.11486,-0.33739,0.10558,-0.8995,0.32748,0.04258,-0.23617,-1.48323,-2.8591,-3.99071,-5.06466,-3.32572,-4.04583,-4.16337,-5.76631,-6.065,-5.85215,-6.03487,-6.739,-7.65442,-7.88883,-7.35122,-6.51029,-6.27589,-6.14281,-6.66638,-6.19593,-4.66556,-3.30295,-2.30627,-2.68337,-2.99885],[-14.11308,-12.32092,-10.09497,-7.34378,-8.11813,-6.61905,-6.06289,-4.96991,-4.05103,-3.86633,-3.71008,-3.86958,-3.05334,-2.29726,-2.98046,-4.33504,-3.42231,-2.10863,-1.56742,-1.81198,-2.14208,-1.5544,-1.97435,-2.70342,-2.77374,-3.00562,-3.14467,-5.4304,-2.2041,-0.66282,-2.70648,-6.78059,-6.8719,-9.31915,-6.42264,-4.40013,-2.19427,-2.43345,-3.2082,-4.13356,-3.21686,-2.98031,-2.90393,-3.73042,-4.42846,-3.67501,-4.47524,-3.5891,-4.06738,-5.52191,-5.63983,-5.8484,-6.6752,-6.53412,-6.29638,-7.77045,-8.4334,-8.4509,-5.79446,-7.52948,-6.05124,-6.53484,-6.31555,-6.43311,-7.06962,-6.36344,-6.57915,-6.93999,-7.85178,-6.37651,-5.16128,-6.17164,-4.24762,-5.10695,-6.65119,-8.26574,-6.25597,-4.04804,-4.71883,-4.42963,-7.76273,-4.9818,-4.39712,-1.44693,0.46936,-0.39399,-1.99461,-4.84155,-6.40214,-5.44504,-5.23023,-5.24189,-3.09167,-3.60699,-7.39568,-9.18317,-14.95253,-23.18179,-16.06887,-15.38259,-17.38726],[-0.09998,-0.09742,-0.09416,-0.09233,-0.0934,-0.09377,-0.09553,-0.09548,-0.09604,-0.09661,-0.09665,-0.09754,-0.09651,-0.09671,-0.09667,-0.09647,-0.0965,-0.09659,-0.09718,-0.09763,-0.09822,-0.09643,-0.09555,-0.09616,-0.098,-0.09724,-0.09755,-0.09775,-0.09689,-0.0963,-0.09768,-0.09971,-0.09983,-0.10102,-0.10059,-0.09958,-0.09826,-0.09861,-0.09998,-0.10042,-0.1012,-0.10018,-0.09999,-0.101,-0.1012,-0.10085,-0.1012,-0.10017,-0.09983,-0.10181,-0.1026,-0.10319,-0.10503,-0.10567,-0.1061,-0.10812,-0.10819,-0.10894,-0.10763,-0.10875,-0.10789,-0.10823,-0.10792,-0.10691,-0.10387,-0.10051,-0.0978,-0.0944,-0.09373,-0.08872,-0.08403,-0.08067,-0.07713,-0.07642,-0.07129,-0.06791,-0.06251,-0.05693,-0.05465,-0.05354,-0.05291,-0.05072,-0.05025,-0.04631,-0.04813,-0.04875,-0.0506,-0.05037,-0.04755,-0.04742,-0.04883,-0.04996,-0.04846,-0.04826,-0.04548,-0.04613,-0.04631,-0.04752,-0.04782,-0.04498,-0.04057],[0.72016,0.7148,0.71093,0.70406,0.696,0.69009,0.68735,0.68334,0.68095,0.67981,0.67958,0.67773,0.67746,0.67656,0.67586,0.67583,0.6755,0.676,0.67601,0.67404,0.67352,0.67375,0.67302,0.67161,0.6732,0.67287,0.67214,0.67359,0.67196,0.66982,0.66847,0.67065,0.66676,0.66533,0.66216,0.65956,0.65927,0.65779,0.657,0.65397,0.65177,0.65075,0.64817,0.64445,0.6439,0.64308,0.63952,0.63834,0.63512,0.63222,0.62766,0.6227,0.61708,0.60953,0.60302,0.59351,0.58409,0.57103,0.55353,0.53785,0.52015,0.50144,0.48001,0.45681,0.43328,0.41031,0.38798,0.36287,0.337,0.30925,0.28313,0.2551,0.22778,0.19437,0.16161,0.12874,0.09909,0.06387,0.03083,-0.00289,-0.03348,-0.06524,-0.1059,-0.14769,-0.18476,-0.21983,-0.25658,-0.29611,-0.34021,-0.38154,-0.42076,-0.45884,-0.49804,-0.53401,-0.56879,-0.59847,-0.62443,-0.64918,-0.668,-0.68308,-0.6941],[0.11013,0.10487,0.10319,0.09968,0.09744,0.09629,0.096,0.09551,0.09471,0.09206,0.09006,0.09005,0.09124,0.09212,0.09428,0.09557,0.09844,0.09935,0.09811,0.09499,0.09466,0.09537,0.09544,0.09603,0.09736,0.09759,0.0983,0.09997,0.09963,0.09938,0.09699,0.09788,0.09947,0.10101,0.10233,0.10331,0.10277,0.10196,0.10427,0.10528,0.10657,0.10742,0.10902,0.1096,0.11304,0.1147,0.11488,0.11774,0.12054,0.12373,0.12831,0.13124,0.13646,0.13947,0.14443,0.15153,0.15725,0.16419,0.17286,0.18069,0.1867,0.19323,0.20111,0.21037,0.21844,0.22481,0.23401,0.24144,0.24572,0.25054,0.25429,0.25352,0.25205,0.24711,0.24141,0.23517,0.23024,0.22362,0.21239,0.20485,0.19861,0.18885,0.18095,0.16792,0.16016,0.15114,0.14343,0.13612,0.12958,0.12372,0.11977,0.11887,0.11753,0.11602,0.1161,0.11676,0.11915,0.12014,0.11845,0.11653,0.11453],[17.13148,16.20996,15.43147,15.39063,15.56466,15.52823,15.16542,15.52122,15.84369,15.2716,14.45975,14.04182,14.02369,13.21288,12.85715,12.31522,11.17409,10.60195,10.10496,8.81904,7.23304,5.42644,4.30297,3.24916,2.16599,1.40947,1.08628,0.61639,-0.70533,-1.99477,-3.27838,-4.77542,-5.62263,-6.16121,-7.3573,-8.5105,-9.93165,-10.78186,-11.60315,-12.1235,-12.48422,-14.29622,-14.69973,-15.33862,-16.15219,-17.49469,-18.37203,-18.88318,-19.54302,-20.21376,-19.71721,-19.39055,-19.05931,-18.92323,-18.85325,-18.28963,-18.0479,-17.15318,-15.48026,-13.36831,-11.68192,-10.32362,-8.57624,-6.53724,-4.3563,-2.43582,-0.65929,2.04739,3.63279,6.3315,7.89947,9.34564,10.63113,13.21506,14.02189,15.33659,16.29948,16.33247,16.43171,17.57171,19.24425,19.49663,20.53012,21.07533,21.804,21.95272,22.17007,22.03906,22.33085,22.92335,22.26871,21.7176,20.87539,19.9883,19.37788,18.87438,18.2574,17.92483,17.98294,17.82434,17.80811],[2.20218,2.05601,1.59186,1.09499,0.651,0.55199,0.4857,0.51015,0.56773,0.33224,0.01449,-0.00683,-0.05078,-0.14942,-0.61969,-0.88954,-0.739,-0.48948,-0.61432,-0.51862,-0.90021,-1.18354,-1.35852,-1.37458,-1.32991,-1.34121,-1.38338,-1.08303,-0.43849,-0.12011,-0.07756,0.13696,0.17391,0.10222,0.36889,0.66827,0.5956,0.28057,0.14788,0.19536,0.82008,1.05213,0.91635,0.74213,0.83828,0.64233,0.53952,0.51884,0.70667,0.69946,0.94954,1.28605,1.8733,2.10486,2.35497,2.63196,2.84165,3.06177,3.43444,3.68217,3.99088,4.80179,5.37449,5.896,6.16983,6.21772,6.13196,6.25073,6.23173,6.20918,5.97325,5.52705,5.54104,5.42639,5.18545,5.18841,5.01571,4.68763,4.28329,4.14138,3.63612,3.76986,3.69646,3.83361,3.7373,3.29717,2.85496,2.64297,2.50738,1.98127,1.36575,0.80622,0.47802,0.29553,0.07039,-0.16279,-0.39534,-0.20857,-0.21028,-0.39648,-0.48936],[7.7042,9.00506,6.26143,3.12641,5.30523,5.1271,3.30217,3.37626,1.17365,2.59043,2.15743,1.15914,-0.33002,-1.44617,-1.69475,0.45502,1.04913,3.29876,3.80596,8.47887,9.28296,4.10314,2.40203,6.79412,7.41021,5.31539,6.10834,7.17723,9.3958,8.95973,7.62338,7.34447,7.58811,7.81235,7.35476,6.73803,5.83974,5.97215,6.9576,7.90322,8.05724,9.62469,8.14192,8.24635,8.62026,9.52596,9.48612,7.77164,5.21268,4.98514,4.81657,6.03906,7.1436,6.08281,6.92669,8.70065,9.22244,9.17318,9.77127,8.20947,7.38064,5.89814,3.35895,3.63907,5.427,6.36847,7.05227,7.77937,5.47969,0.90826,-1.65958,-4.10419,-4.14083,-7.95967,-12.70884,-13.21557,-14.1413,-15.24746,-12.46285,-8.52052,-9.32293,-7.74291,-7.24053,-6.70596,-4.43189,-3.7932,-1.56682,0.17595,0.84515,1.25024,0.31043,-0.73775,-1.00625,0.60872,2.99838,4.72554,6.0702,7.13283,6.16412,6.59543,7.22468],[21.23121,19.25434,18.29594,18.11462,18.7735,18.49405,17.16402,17.09668,17.2899,16.55364,15.93822,15.48605,15.83884,15.22356,15.39926,15.15932,13.58608,12.81989,12.17019,10.3827,9.02717,7.50262,6.12013,5.08119,3.51805,2.9877,2.75309,2.59414,1.54643,0.86276,-0.27363,-2.47917,-3.21734,-3.44859,-4.6156,-5.54822,-6.80137,-7.39785,-8.01267,-8.62252,-8.71313,-10.59733,-10.20284,-10.65586,-11.77472,-13.24329,-14.41215,-15.41622,-16.53528,-17.27665,-16.35719,-16.15828,-15.73501,-15.36198,-15.39848,-15.11969,-15.00857,-14.66697,-13.05981,-10.95157,-9.01572,-7.60942,-6.16816,-4.19547,-2.13381,-0.33086,0.96797,3.8373,5.48887,8.44878,9.85824,10.96494,11.75739,15.23302,14.85143,16.86555,17.01751,16.98435,16.58144,17.99885,19.29935,20.44308,21.2192,21.7393,22.78473,22.7686,23.08898,23.15858,23.66425,24.62781,24.26491,24.94635,24.16803,23.53233,23.5885,22.47047,21.65868,21.00766,21.31282,20.85242,20.88275],[5.51954,5.40589,4.72671,4.02672,3.70716,3.76761,3.62918,3.16017,2.45753,2.22953,1.94885,1.246,0.31724,0.06005,-0.8378,-1.30325,-1.08334,-0.88829,-1.70934,-1.82418,-1.90509,-2.02899,-2.13249,-1.68738,-1.75504,-1.8998,-1.97198,-1.5675,-0.68867,-0.52794,-0.46801,-0.0086,0.01316,-0.21212,0.27491,0.70383,0.36476,0.15522,0.41639,0.91862,1.98287,2.09574,2.02966,1.77584,1.77758,1.1841,1.52103,1.44571,1.63513,1.0073,1.75299,2.43429,3.66396,3.76011,3.94446,4.0093,3.823,3.86513,3.86393,3.77144,3.36065,4.01118,4.4632,4.77809,4.71824,4.77686,4.65318,4.11093,3.77638,3.65532,3.9853,3.62031,4.13191,3.35462,3.68969,4.44746,4.1511,3.91536,3.41987,3.99076,4.04584,4.57746,4.79725,4.68806,4.82939,3.96433,4.08298,4.5725,5.01099,3.65837,3.36736,3.38596,2.96423,3.82595,3.89329,2.75513,2.44803,3.28068,3.53387,3.62873,3.28275],[-1.61544,-0.83566,-3.46356,-6.23408,-4.0479,-4.13952,-7.0875,-6.45657,-6.97114,-5.2961,-6.14081,-5.92515,-4.96465,-6.4153,-5.96586,-2.54138,-2.93902,-0.71608,2.36433,8.83277,8.76331,3.40031,2.40606,6.04762,6.90013,5.08111,7.0535,10.1809,12.12865,10.19558,8.27581,8.68056,9.87153,10.26687,10.2805,9.09549,8.05536,8.80088,11.58155,15.71577,16.95357,16.71476,15.19792,15.96461,16.99614,16.86587,17.30068,15.52336,12.02547,11.21409,13.03981,15.36879,18.25496,17.99733,18.63093,19.89472,20.07818,19.85443,21.37681,20.72315,19.21063,16.60658,13.55838,13.52189,16.41566,17.13539,14.76128,15.76814,11.57131,5.71348,1.10339,-1.81124,-2.81386,-5.48923,-11.89968,-13.60617,-14.71207,-15.08027,-13.53985,-11.41058,-13.51813,-11.47302,-12.29665,-11.69934,-9.43226,-8.43476,-7.32539,-7.52394,-7.9556,-5.27813,-7.40164,-9.49124,-10.46723,-10.65103,-8.60492,-6.0273,-4.29091,-5.54407,-5.47505,-4.99711,-3.43831],[-0.07108,-0.0725,-0.07445,-0.07617,-0.08042,-0.0821,-0.08423,-0.08647,-0.08897,-0.09268,-0.09578,-0.0972,-0.09947,-0.10239,-0.10516,-0.10505,-0.10576,-0.10785,-0.10907,-0.1107,-0.11244,-0.11431,-0.11482,-0.1139,-0.11481,-0.11529,-0.11576,-0.1143,-0.11067,-0.11164,-0.11226,-0.11085,-0.11111,-0.11276,-0.11162,-0.11024,-0.11096,-0.11158,-0.11103,-0.10997,-0.10783,-0.10649,-0.10521,-0.10509,-0.10489,-0.10626,-0.10548,-0.10566,-0.10351,-0.10318,-0.1005,-0.09813,-0.0942,-0.09235,-0.08938,-0.08726,-0.08535,-0.08179,-0.07923,-0.07745,-0.07575,-0.07054,-0.06715,-0.06471,-0.06268,-0.06055,-0.05947,-0.05741,-0.05651,-0.05497,-0.05458,-0.05452,-0.05241,-0.05057,-0.05142,-0.05031,-0.05039,-0.04974,-0.05168,-0.05295,-0.05113,-0.04941,-0.04915,-0.04826,-0.0471,-0.04795,-0.0484,-0.0492,-0.04721,-0.04792,-0.05014,-0.0507,-0.0522,-0.05294,-0.05233,-0.05218,-0.05192,-0.05016,-0.04932,-0.04831,-0.04995],[0.98248,0.96184,0.94512,0.93141,0.91818,0.90406,0.88447,0.87028,0.85724,0.84023,0.82482,0.81127,0.80142,0.78748,0.77744,0.76695,0.75178,0.73968,0.73051,0.71877,0.70351,0.68777,0.67589,0.66169,0.64811,0.63692,0.62639,0.6199,0.60625,0.59128,0.57915,0.56441,0.55354,0.54181,0.52858,0.51524,0.50286,0.49185,0.48132,0.47191,0.46,0.44164,0.4304,0.4179,0.40473,0.3882,0.37333,0.35885,0.34139,0.32517,0.31483,0.30297,0.28971,0.27484,0.25912,0.24024,0.22232,0.20562,0.19226,0.17864,0.16301,0.14588,0.1299,0.11575,0.10196,0.08658,0.06783,0.05783,0.04423,0.03346,0.0187,0.00442,-0.0093,-0.01751,-0.03846,-0.0514,-0.06652,-0.0873,-0.10812,-0.12241,-0.1336,-0.14757,-0.16183,-0.17241,-0.18561,-0.19914,-0.2134,-0.22967,-0.2434,-0.25333,-0.26998,-0.28221,-0.29664,-0.31131,-0.32375,-0.33817,-0.35429,-0.37062,-0.38376,-0.3985,-0.4136],[0.89884,0.89936,0.89668,0.89543,0.89694,0.89768,0.89583,0.89344,0.89537,0.89788,0.90177,0.90093,0.89922,0.89892,0.89961,0.90081,0.89858,0.89958,0.90352,0.90485,0.9068,0.90897,0.90839,0.91049,0.91101,0.91028,0.90841,0.90877,0.90399,0.90707,0.90809,0.9017,0.90207,0.89948,0.89902,0.89952,0.89822,0.89852,0.89949,0.89832,0.89606,0.89611,0.89784,0.89852,0.8952,0.89339,0.89158,0.89071,0.89023,0.8877,0.88485,0.88446,0.88152,0.87895,0.87606,0.87332,0.87206,0.86779,0.86743,0.86828,0.86912,0.87111,0.87332,0.87479,0.87469,0.87568,0.87953,0.88139,0.88585,0.887,0.88868,0.8943,0.89935,0.89974,0.89567,0.89847,0.90096,0.90791,0.90299,0.89997,0.89989,0.89855,0.90155,0.90133,0.89951,0.89886,0.89941,0.89864,0.89577,0.89274,0.89138,0.89038,0.88811,0.88774,0.88534,0.8867,0.88518,0.88194,0.8789,0.87956,0.88003],[-19.82704,-18.47381,-17.57602,-16.565,-15.49189,-14.29778,-12.37885,-10.61356,-8.63543,-6.8071,-5.31712,-4.13464,-2.87155,-1.92591,-1.00996,-0.08816,0.68445,1.9155,2.87034,2.99852,3.46999,3.85683,4.26051,5.00645,6.05467,6.82545,7.91574,8.57872,8.92351,9.40962,9.57534,10.5005,10.62628,11.61544,11.83378,12.16791,12.41255,12.83605,13.38802,13.80217,14.92124,15.44702,16.24062,16.77338,17.93621,18.81362,19.52052,20.98008,22.38144,23.76297,25.4858,26.97241,28.80825,30.26294,32.03081,34.4831,36.33335,38.41677,40.11942,42.5633,44.48853,46.09814,47.61761,48.9005,50.28266,51.65808,53.88789,55.00827,54.82248,55.56158,55.54404,54.87633,53.95262,52.4103,50.65757,48.2089,46.67924,43.69477,41.10165,38.67635,37.4412,34.29121,31.0229,26.34032,23.17994,19.93497,16.79766,13.09225,8.78902,4.77498,0.79106,-3.60794,-8.08884,-11.96452,-15.84228,-18.46842,-20.68664,-22.41605,-23.20971,-23.31355,-22.64825],[-1.75206,-1.32941,-1.11038,-1.14359,-1.17244,-1.09153,-1.11903,-0.76094,-0.41081,-0.21007,-0.11109,-0.05703,0.37695,0.67015,0.57,0.2927,0.5679,1.12954,1.08055,1.35343,1.10489,1.33223,1.35011,1.10373,1.01525,1.18746,1.17217,1.25503,1.55314,2.12153,2.0557,1.78274,1.84286,1.83188,2.01334,2.28207,2.50691,2.20637,1.78128,1.61428,1.85896,2.07271,1.77048,1.41786,1.45817,1.49892,1.2224,1.37859,1.32441,0.97647,0.73605,0.67193,0.45593,0.33917,0.10119,-0.21969,-0.28551,-0.71753,-0.54796,-0.71044,-0.49364,-0.43048,-0.27204,0.02452,0.4259,0.67452,0.92504,1.26322,1.20317,1.72637,2.08997,2.15204,2.42199,2.14233,2.67005,2.99166,3.63429,3.99464,4.11742,4.27425,3.61199,3.78598,3.75548,4.33926,3.78717,3.35806,2.70071,2.62413,2.59665,2.16809,1.63454,0.95705,1.0519,1.00017,1.08131,0.71055,0.39598,0.16122,-0.00698,0.05647,0.84255],[-5.77813,-4.83248,-6.90529,-8.1369,-6.43961,-5.48572,-5.81614,-5.81256,-6.93667,-6.00562,-6.26995,-6.67451,-7.52662,-8.00363,-8.31783,-7.4889,-7.19029,-5.90803,-5.42013,-3.06706,-2.63598,-5.59448,-6.67441,-4.43691,-3.75872,-4.86149,-4.2755,-4.10691,-2.98578,-3.47096,-4.43099,-5.14086,-5.82516,-6.36554,-6.61005,-7.15011,-7.76974,-7.58748,-7.18823,-6.99234,-7.00616,-6.66407,-7.88181,-8.21999,-8.0834,-7.71806,-8.00632,-9.27929,-10.99004,-11.07654,-11.40263,-10.97513,-10.6087,-11.24625,-10.78846,-9.75668,-9.65598,-9.47722,-8.96936,-10.09075,-10.20473,-11.23536,-12.89748,-13.33954,-13.20659,-12.735,-12.74777,-13.0859,-14.194,-15.34545,-15.71222,-16.66176,-16.2753,-17.21458,-20.10755,-21.52835,-21.74127,-22.17413,-21.86353,-20.46316,-20.23529,-19.15621,-18.85414,-19.16918,-17.27663,-16.71947,-15.49337,-15.62547,-16.52161,-16.07565,-16.33104,-16.58104,-15.97018,-14.55978,-14.21766,-12.94659,-12.28344,-12.99758,-10.33444,-9.88185,-10.12994],[-2.73004,-2.34861,-2.18438,-1.16788,0.11893,1.27371,2.81547,4.91763,7.19956,8.45186,9.1412,9.90316,11.15799,11.29398,11.84043,12.23039,11.86823,12.44875,12.92668,11.55131,10.53043,9.24711,8.55376,8.22643,8.19025,8.21108,8.97054,9.09814,7.92856,7.0136,5.98115,5.43421,4.69527,5.14284,4.13542,3.29037,2.15321,1.78359,1.54013,1.41321,2.03766,0.61737,1.14153,1.11426,1.41958,0.94832,0.84177,1.82197,2.64327,3.39157,5.60986,7.34071,9.39994,11.03711,12.81477,15.693,17.71194,20.70785,23.95084,28.65506,32.32441,35.4035,38.9269,42.25407,45.68023,48.92324,52.91493,56.73814,58.38,62.15582,63.81886,64.59427,64.99079,65.94764,64.90579,63.81657,63.30458,60.35543,57.98992,56.82571,57.08045,54.27698,52.05612,48.0397,45.48597,42.29045,39.17766,35.22005,31.13825,27.6686,23.06397,18.13641,12.8118,8.01369,3.46825,0.36062,-2.41604,-4.45054,-5.17402,-5.41425,-4.84594],[0.08258,0.36219,0.2414,-0.10903,-0.51266,-0.43612,-0.45423,0.00961,0.3196,0.49112,0.24912,0.13498,0.2615,0.24189,-0.38251,-0.48608,0.05924,1.36884,1.34475,2.54924,1.93437,0.83022,0.36321,0.71792,0.75794,0.62077,0.76067,1.32683,2.44288,3.13106,2.79335,2.63452,2.65987,2.65721,2.9316,3.36101,3.33562,2.68935,2.12799,2.0231,2.9995,3.26966,2.86598,2.3419,2.53848,2.32707,1.92807,2.16328,2.27912,1.97712,2.15862,2.73239,3.49053,3.58545,3.95697,4.70155,5.26445,5.43475,6.60188,6.47095,6.86063,6.87648,6.03644,6.81468,8.62912,9.53532,10.24976,11.17146,9.14548,5.42586,3.26537,0.83532,1.03871,-2.90055,-6.64454,-6.5824,-6.74923,-6.94956,-4.16849,-0.55748,-2.22184,-0.27528,0.35805,1.94143,3.27888,3.26309,3.92179,4.89153,5.18001,4.49477,3.03011,1.48113,1.30457,1.376,1.33105,0.58205,-0.25597,-0.60424,-0.77506,-0.9658,-0.2558],[-13.57731,-13.91181,-13.2219,-11.28541,-11.74373,-10.60062,-9.08952,-9.1354,-8.02694,-8.52123,-8.39613,-7.819,-7.2123,-6.61299,-6.78774,-8.12221,-8.36953,-9.23447,-9.26475,-11.48479,-11.92815,-9.83436,-9.25214,-11.35827,-11.28319,-10.31434,-10.52524,-11.36699,-12.35491,-12.38383,-12.02592,-12.44253,-13.37736,-14.14073,-13.92328,-13.84335,-13.58748,-13.55295,-14.14227,-14.89218,-15.03222,-16.2788,-16.00727,-16.45132,-16.68181,-17.23393,-17.48525,-17.0324,-16.16525,-16.01193,-16.10267,-16.79778,-17.34496,-16.80737,-17.00862,-17.40528,-17.553,-16.95015,-16.46139,-15.51406,-14.26068,-13.26145,-12.10714,-12.07582,-12.54512,-12.22615,-12.06777,-12.11066,-11.72388,-10.30702,-9.60353,-9.91271,-9.49288,-9.01978,-10.02913,-11.05012,-10.91466,-10.56934,-11.62396,-12.31546,-12.11208,-11.55646,-11.46684,-11.82123,-11.4892,-11.68499,-12.48332,-14.23492,-15.95308,-16.2633,-16.07831,-15.62949,-14.88399,-15.1212,-17.20635,-17.67438,-18.33045,-20.09288,-16.4542,-16.40992,-17.28751],[-0.08754,-0.08786,-0.08635,-0.08436,-0.08529,-0.08623,-0.08786,-0.09028,-0.09321,-0.09516,-0.09589,-0.09715,-0.09909,-0.10128,-0.10053,-0.0984,-0.10024,-0.10419,-0.10448,-0.10682,-0.10571,-0.10546,-0.10467,-0.10363,-0.10487,-0.10526,-0.10543,-0.1062,-0.10739,-0.11075,-0.11168,-0.11187,-0.11241,-0.11352,-0.11438,-0.11523,-0.11541,-0.11367,-0.11213,-0.11143,-0.11396,-0.11436,-0.11206,-0.11064,-0.11115,-0.11106,-0.10951,-0.10954,-0.10879,-0.1084,-0.1076,-0.10774,-0.1082,-0.10808,-0.10697,-0.10693,-0.10658,-0.10467,-0.10489,-0.10496,-0.10555,-0.10639,-0.10726,-0.1087,-0.10871,-0.10693,-0.10522,-0.10404,-0.103,-0.10129,-0.09915,-0.09576,-0.09376,-0.09106,-0.09012,-0.08903,-0.08783,-0.08473,-0.08367,-0.08387,-0.07829,-0.07757,-0.07676,-0.0769,-0.07502,-0.07258,-0.06973,-0.06895,-0.06595,-0.06273,-0.06035,-0.05672,-0.05577,-0.05514,-0.05286,-0.05096,-0.04896,-0.0486,-0.04775,-0.04534,-0.04629],[0.85642,0.84236,0.83121,0.81777,0.80327,0.78942,0.77244,0.75568,0.74033,0.72743,0.71788,0.70736,0.69764,0.68959,0.68215,0.67562,0.66879,0.66089,0.65537,0.65311,0.64959,0.64728,0.64377,0.63742,0.63192,0.62639,0.61827,0.61529,0.61152,0.60619,0.60364,0.60006,0.5955,0.58777,0.58342,0.57861,0.57672,0.57196,0.56745,0.56185,0.55258,0.54736,0.53906,0.53117,0.52386,0.51693,0.5083,0.49744,0.48464,0.47313,0.45929,0.44512,0.42949,0.41363,0.39739,0.37449,0.35484,0.33174,0.30636,0.27745,0.24951,0.22236,0.19348,0.16425,0.1343,0.10468,0.07273,0.04263,0.01725,-0.01348,-0.03984,-0.0648,-0.08795,-0.11497,-0.1418,-0.16421,-0.18625,-0.20732,-0.22893,-0.25136,-0.27448,-0.29018,-0.31171,-0.32607,-0.34435,-0.35897,-0.37481,-0.3902,-0.40597,-0.42003,-0.43222,-0.44067,-0.44923,-0.4577,-0.46585,-0.47671,-0.48845,-0.50243,-0.51598,-0.52959,-0.54457],[0.48989,0.48839,0.48402,0.4826,0.48441,0.48508,0.4825,0.48082,0.4834,0.48476,0.48707,0.48547,0.48372,0.48201,0.4821,0.48246,0.47847,0.47864,0.48192,0.48168,0.482,0.48273,0.48146,0.48304,0.48317,0.48227,0.48035,0.48061,0.47577,0.47907,0.48053,0.47492,0.47586,0.47371,0.47428,0.47601,0.47639,0.47782,0.47999,0.47961,0.47795,0.48122,0.48363,0.48556,0.48387,0.48498,0.48517,0.48552,0.48667,0.48584,0.48176,0.4806,0.47695,0.47411,0.47112,0.46712,0.46537,0.45916,0.45545,0.45249,0.45074,0.45126,0.45171,0.45156,0.45014,0.45033,0.45371,0.45601,0.46091,0.46392,0.46675,0.47371,0.48038,0.48471,0.48187,0.48715,0.49149,0.4983,0.49336,0.49278,0.49636,0.49574,0.50131,0.50262,0.50273,0.50232,0.5033,0.5021,0.5,0.49854,0.49519,0.49255,0.48799,0.48528,0.48135,0.48146,0.47849,0.47447,0.47156,0.47186,0.4723],[-4.7,-3.6738,-3.39073,-3.1291,-3.5524,-3.32251,-2.3618,-1.86,-1.61306,-1.42866,-1.5856,-1.48674,-1.7857,-1.95699,-2.445,-2.75553,-2.30868,-2.12272,-2.02733,-1.57537,-1.77755,-2.05191,-1.81746,-1.81008,-1.33641,-1.57058,-1.69895,-2.05668,-2.28254,-2.8688,-3.01008,-2.29713,-2.40709,-2.72514,-2.73341,-2.93608,-3.12291,-3.38527,-3.58032,-3.45831,-3.57214,-3.51628,-4.32545,-4.54098,-4.24643,-4.20572,-3.88753,-3.41237,-2.9316,-2.92668,-3.27599,-3.05061,-2.91761,-3.11703,-2.97664,-2.67926,-2.58563,-2.02154,-1.90172,-1.85318,-2.164,-2.09386,-1.71189,-1.58255,-1.35929,-1.22151,-0.99269,-1.18539,-1.42579,-1.78478,-1.75955,-1.46866,-1.0295,-1.86437,-0.77938,-1.56064,-0.76122,-0.64085,-0.21628,-0.6053,-0.30033,-1.20094,-1.02764,-0.98915,-1.31308,-1.06195,-1.2162,-1.5156,-1.80142,-1.97968,-2.22598,-3.44713,-3.43898,-3.81736,-4.48626,-3.70314,-3.47343,-3.27384,-3.58448,-3.31234,-3.30476],[0.33489,0.14139,0.12668,0.16262,0.15134,-0.0772,0.10739,0.38352,0.63522,0.44143,0.43133,0.67982,0.9172,1.10015,1.33713,1.18509,1.26401,1.27712,1.37455,1.22137,1.07282,0.92977,0.77015,0.3765,0.45601,0.57003,0.54197,0.34635,0.17535,0.3893,0.39338,0.20412,0.28791,0.46136,0.33147,0.18665,0.49906,0.48174,0.38928,0.45316,0.22828,0.27698,0.16267,0.42135,0.80633,1.15301,1.00491,1.17269,1.05542,1.55866,1.55418,1.51223,1.33588,1.6138,1.63066,1.64249,1.90903,1.97401,2.25642,2.35679,2.5285,2.25912,2.05885,1.90667,1.93439,1.58881,1.40329,1.62193,1.89574,1.8274,1.49513,1.43645,1.11882,1.35209,1.23803,0.82204,0.99366,0.68923,1.13548,1.03999,1.00177,0.55766,0.81177,1.06746,0.9399,1.18682,1.1419,1.27685,1.28421,1.20818,1.35096,1.37289,1.61227,1.30702,1.17985,1.43761,1.19939,1.32671,0.78315,0.40866,0.31001],[9.86561,10.37315,10.20174,9.79753,9.83111,9.80155,10.8464,10.16995,8.3343,8.09725,8.50919,7.15922,4.55975,4.85054,4.06128,2.78308,3.79821,3.82627,1.18,-0.58483,0.3562,0.586,-0.08624,0.71539,0.48305,0.20479,-0.97206,-3.02217,-2.73829,-1.24176,-0.65134,-1.32771,-2.27152,-2.43034,-2.90954,-2.34849,-2.17319,-2.78881,-4.61622,-7.83212,-8.96717,-7.15682,-7.13887,-7.77205,-8.38965,-7.26628,-7.81186,-7.71673,-6.79378,-6.03869,-8.11351,-9.2735,-11.16306,-11.90553,-11.68197,-11.1409,-10.71406,-10.51239,-11.3669,-12.27158,-11.5489,-10.46992,-9.99222,-9.72252,-10.86388,-10.69821,-7.68929,-8.07705,-6.26739,-5.10612,-3.04983,-2.60557,-1.57916,-2.92035,-1.16305,0.15729,0.29066,-0.3847,0.7828,2.69298,4.08469,3.76596,5.09684,4.94017,5.01695,4.52679,5.76599,7.81868,9.04421,6.62009,7.84446,9.01439,9.64499,11.72119,12.15069,11.04711,10.67479,13.07584,12.19547,12.25819,11.30153]],[\"S1\",\"Day1\",\"2022_04_01_09_28_04\",[86.02395,85.47729,83.01034,81.30123,79.92403,78.28334,77.06274,75.47517,74.67751,73.46117,73.11399,72.82494,72.87067,72.3173,72.27542,72.41479,71.61665,71.4221,71.52425,71.51302,71.05808,70.73684,70.81194,70.35139,70.78588,69.84164,69.3027,69.21931,69.41494,70.39178,69.43397,69.98417,69.57512,68.32177,68.12888,67.23129,67.54485,68.35955,67.45401,67.10528,66.79277,66.18212,65.81969,65.43661,64.84885,64.25,63.17087,62.36173,61.46046,60.64069,59.52927,57.32963,55.28679,53.20077,49.70106,45.7581,41.92778,38.12814,32.00527,24.83599,18.51143,10.99472,4.26302,-0.4816,-5.28148,-9.59683,-14.94652,-18.17842,-18.15427,-16.8879,-15.03641,-10.8203,-8.05768,-4.63676,-1.36619,1.72998,6.51646,12.28451,16.71524,22.13911,27.11287,31.93733,35.98999,40.88781,44.87854,49.60255,53.46228,57.75999,62.0093,65.86304,69.73309,73.00215,76.19396,79.60516,82.92343,85.62439,87.80785,87.70264,88.27985,89.63935,89.70095],[-2.68725,-3.72519,-5.66197,-5.7271,-5.67698,-5.10147,-4.11443,-3.22945,-2.25861,-1.98739,-1.47149,-1.90846,-1.68124,-1.55455,-1.28652,-0.72329,-0.78749,-0.98003,-1.24441,-1.37837,-1.20975,-0.8559,-0.71864,-0.86068,-1.67405,-1.7696,-2.06709,-1.2608,-0.48799,-0.78955,-1.64467,-1.25471,-0.43769,-1.91831,-2.34566,-2.39624,-2.55974,-2.31194,-1.71259,-2.54582,-2.24135,-2.76084,-2.13968,-2.58414,-3.34386,-3.29858,-3.23848,-3.54995,-3.83511,-3.85253,-4.76628,-4.85809,-3.71458,-3.05339,-2.66742,-2.51856,-4.01186,-4.07805,-3.37518,-2.68536,-2.40763,-2.06725,-0.66608,-0.32218,-0.52868,-0.08545,1.49467,1.36867,1.73475,2.3369,1.81289,1.06316,0.01503,-0.521,-1.02664,-2.86809,-4.77591,-5.46489,-7.80216,-9.73057,-11.94963,-12.45453,-13.71791,-15.52608,-15.54497,-15.72999,-15.93275,-16.08562,-17.17176,-16.60448,-16.16662,-15.16351,-13.22616,-12.80597,-11.64873,-10.39373,-9.23395,-8.12934,-3.85501,-4.25749,-4.6424],[-10.13272,-12.04636,-15.33377,-15.3274,-16.04569,-12.31675,-11.58721,-9.34413,-7.60914,-6.24244,-6.00008,-5.7594,-4.89425,-4.79184,-4.42416,-4.99346,-5.7065,-5.98183,-6.75647,-6.96716,-6.21553,-6.73587,-7.45744,-7.59494,-7.87505,-7.64909,-6.70146,-6.67698,-6.09691,-6.43639,-7.21269,-8.77123,-9.66809,-8.45039,-7.03109,-7.65155,-7.97022,-8.03695,-5.81101,-4.9267,-5.60544,-6.93019,-5.78078,-4.2199,-5.35608,-5.84817,-6.50685,-6.74201,-7.32191,-6.8558,-7.6208,-8.34769,-6.94042,-8.71882,-9.37151,-11.03996,-10.88045,-9.98832,-11.47359,-12.6561,-15.74881,-14.99933,-12.6915,-12.60594,-12.28003,-13.99185,-11.54029,-11.79477,-12.03127,-12.4495,-10.36776,-5.818,-4.75377,-7.21626,-8.88019,-14.9123,-25.51368,-23.48835,-26.02789,-25.52525,-17.58746,-17.71666,-20.73313,-20.11295,-19.87666,-18.99638,-19.22131,-17.04396,-16.07901,-14.69474,-13.68147,-13.14273,-12.47234,-12.78654,-12.13391,-9.76081,-11.23166,-13.93823,-5.78854,-4.1826,-4.62917],[12.18539,12.01247,10.39899,8.70715,7.44382,5.08996,3.61187,1.64112,0.57516,-0.75643,-1.16563,-1.42851,-1.44881,-2.01459,-2.09187,-1.97116,-2.73702,-2.90492,-2.73683,-2.72543,-3.23492,-3.56893,-3.47524,-3.9133,-3.36491,-4.31167,-4.88006,-5.04775,-4.9521,-3.93299,-4.7611,-4.16525,-4.64291,-5.7606,-6.00357,-6.85053,-6.49459,-5.70042,-6.81837,-7.14994,-7.44031,-7.91862,-8.41263,-8.85738,-9.32395,-9.88229,-10.91574,-11.67339,-12.4951,-13.36165,-14.29431,-16.41125,-18.71489,-20.71051,-24.2096,-28.01278,-31.6404,-35.51657,-41.58676,-48.76025,-54.79837,-62.4877,-69.72791,-74.55148,-79.32948,-83.62907,-89.42892,-92.62921,-92.67281,-91.52383,-89.60497,-85.34839,-82.5081,-78.94601,-75.5961,-71.4299,-64.48587,-58.80708,-52.85803,-46.88712,-43.58221,-38.59641,-33.33147,-28.16655,-24.26581,-19.8085,-15.82728,-12.25183,-8.15066,-4.85139,-1.39486,1.57484,4.30584,7.74622,10.73082,12.73417,15.09013,15.30734,14.21208,15.4225,15.54926],[9.02202,10.56305,13.13375,13.10734,13.80393,10.42759,10.01318,8.11454,6.71735,5.47699,5.38411,5.034,4.26321,4.19883,3.91718,4.6171,5.28633,5.49958,6.17337,6.3399,5.66232,6.25894,6.99059,7.08461,7.13247,6.88922,5.89695,6.09256,5.74305,5.9886,6.50359,8.10898,9.19448,7.61885,6.13773,6.72011,6.98141,7.11326,5.13702,4.06024,4.79532,5.92737,4.99182,3.36983,4.25606,4.74056,5.38978,5.52959,6.00747,5.55616,6.03468,6.70592,5.67455,7.56356,8.29696,9.93888,9.36742,8.49395,10.11444,11.44231,14.48238,13.8629,12.0393,12.0522,11.68185,13.44993,11.5185,11.72995,12.05568,12.61873,10.47392,5.89019,4.58486,6.81033,8.28304,13.52923,23.05501,20.90499,22.49568,21.35526,13.26831,13.21881,15.55061,14.34221,14.12418,13.26594,13.39758,11.38074,10.14272,9.07928,8.31017,8.13795,8.13184,8.55322,8.30372,6.45814,8.18321,11.07606,4.52701,2.88083,3.20368],[-5.35336,-6.91016,-9.77767,-9.84057,-10.01373,-8.32646,-7.15776,-5.65767,-4.23485,-3.59747,-3.03265,-3.3897,-2.93492,-2.78512,-2.42682,-2.03668,-2.29164,-2.55224,-3.01929,-3.20616,-2.83812,-2.63715,-2.70077,-2.87603,-3.74159,-3.7721,-3.80009,-3.013,-2.10762,-2.49153,-3.53122,-3.5815,-3.03366,-4.13714,-4.15991,-4.37974,-4.62607,-4.40493,-3.21379,-3.77842,-3.66946,-4.5332,-3.61928,-3.62362,-4.66501,-4.75642,-4.87873,-5.24471,-5.68034,-5.56771,-6.66417,-6.95488,-5.45766,-5.3147,-5.11923,-5.4484,-6.85203,-6.6633,-6.40456,-6.06794,-6.70134,-6.14177,-4.0996,-3.73708,-3.84863,-3.89374,-1.65593,-1.8492,-1.55326,-1.07289,-1.02503,-0.53017,-1.25775,-2.44815,-3.36896,-6.96982,-12.18431,-12.22815,-15.5125,-17.27361,-16.61418,-17.17956,-19.41507,-20.95853,-20.88858,-20.75967,-21.02855,-20.44091,-21.14932,-20.16478,-19.41936,-18.29341,-16.22806,-15.92178,-14.60844,-12.69834,-12.01416,-11.75057,-5.28193,-5.22562,-5.71879],[-12.44269,-11.9681,-13.20423,-13.40266,-13.50986,-13.38362,-13.23277,-13.18916,-12.14665,-11.05209,-9.30959,-7.95225,-6.2024,-5.88735,-4.62287,-3.54803,-3.95482,-3.28458,-2.78913,-1.91016,-1.20227,-0.67356,-0.22148,-0.10896,0.3873,-0.47329,-0.51848,-0.13701,1.40868,2.54185,2.36032,2.79154,1.46282,1.45405,2.6399,2.62185,3.08363,4.16229,4.63693,5.50481,5.68776,5.51232,6.43438,7.41883,8.029,8.16531,7.43166,7.89066,8.19311,8.51884,8.76573,7.83853,7.20345,7.04824,5.0378,2.30769,0.26023,-1.01861,-4.32917,-9.63243,-13.54701,-19.26607,-24.50086,-26.91336,-29.93192,-33.04132,-37.97841,-40.7489,-40.70914,-39.5399,-37.23603,-32.20475,-30.27653,-28.44514,-26.68909,-26.00435,-24.07472,-20.25629,-18.12036,-15.6896,-10.81704,-9.51657,-9.14041,-7.32838,-7.20596,-5.58654,-5.37167,-4.86463,-4.4106,-4.38332,-3.96044,-3.43659,-4.33116,-4.43273,-4.42617,-4.57496,-5.44874,-8.20617,-8.58464,-7.46179,-7.06377],[5.47375,7.25892,8.31967,8.12837,9.1297,5.56711,5.18358,3.70513,3.02352,2.02586,1.96796,1.37057,0.87758,0.84822,0.91243,2.26014,2.80211,3.15773,4.08894,4.43813,3.77948,4.67239,5.70937,5.79881,5.54871,5.12634,3.86782,4.78008,4.97852,5.51213,6.01803,7.88963,8.43279,6.5076,4.92422,5.15344,5.40984,5.68662,3.84294,2.76685,3.8127,4.73554,3.92045,2.50153,3.52812,4.29446,4.92566,5.22779,5.61103,5.17458,5.52575,6.09703,5.40668,7.54883,8.27014,9.81435,8.55554,8.02347,9.48127,10.83496,13.32356,11.8037,9.69965,9.79453,9.80761,10.38826,9.6501,9.09602,9.21105,9.56726,8.03477,4.36705,2.68445,4.63008,5.9771,9.40583,17.17355,15.74658,16.43674,15.27261,7.95309,8.59733,11.2527,10.64992,10.98741,11.09274,11.76414,10.30748,9.29863,8.36335,7.95345,8.23753,8.18694,8.62568,8.47866,6.34606,8.26051,10.17184,4.44538,2.88032,2.78655],[15.72699,12.25371,12.04401,11.75396,10.59473,12.0936,11.71384,12.90905,13.84624,13.45546,14.83617,15.37551,16.08325,16.0601,16.40446,16.7256,15.5614,14.52323,13.3124,12.88381,13.52815,13.28251,12.53738,12.3559,11.28999,11.63742,10.68056,10.5282,10.91565,10.91513,11.00324,10.76894,11.02009,10.55771,9.53624,8.95844,8.48829,8.37766,8.73415,8.7848,8.3986,7.63337,6.16299,5.22058,4.9926,5.25816,5.25679,5.15945,4.99027,4.43001,3.05556,2.55966,3.35207,2.9791,2.96842,3.17994,3.82926,3.92502,2.94274,2.41913,1.9998,1.23354,3.1031,2.73519,1.99902,3.33996,4.48425,4.97717,5.81251,6.74153,5.73368,4.8673,4.53465,4.09149,3.19995,2.58555,2.80442,3.13944,4.07041,6.45196,5.44434,5.87005,4.8548,4.20118,4.73621,4.69403,4.44464,4.21116,4.25339,4.45911,3.90232,4.3967,5.45608,6.19627,6.75846,6.77824,7.60855,7.73316,10.10537,10.382,10.43935],[62.98606,63.77779,62.77347,62.50494,62.50914,61.96774,62.01232,61.74841,62.62781,63.48744,65.17565,66.35207,67.93504,68.24122,69.50746,70.93738,70.7281,71.51094,72.23856,73.19846,73.75384,74.4938,75.17477,75.29836,75.69843,74.75372,74.43655,74.98916,76.58501,77.82753,77.7549,78.56509,77.37638,76.92444,77.75677,77.75494,78.23672,79.35449,79.54587,80.2431,80.58467,80.51744,81.28158,82.07921,82.78817,83.01086,82.3448,82.83044,83.16162,83.41014,83.58262,82.66204,82.03888,82.01554,80.0667,77.51136,75.41681,74.10458,70.80392,65.54353,61.76661,55.7874,50.67135,48.21955,45.09132,42.23877,37.38806,34.61699,34.77716,36.11438,38.08619,42.62847,44.39173,46.37129,48.17593,49.08724,51.82635,55.57785,58.05029,60.88407,64.41869,65.91161,66.48181,68.11121,68.35921,69.9859,70.24139,70.54224,70.88367,70.83583,71.14944,71.76129,70.97816,71.01957,71.06499,70.6128,70.10153,67.68356,66.4573,67.30223,67.68195],[16.58854,13.68883,13.74652,13.42172,12.55129,13.11409,12.64844,13.42129,14.14523,13.50534,14.81963,15.17761,15.72513,15.69445,16.04336,16.71696,15.73986,14.83323,13.90862,13.58582,14.03684,14.02915,13.57606,13.42346,12.33387,12.56159,11.31547,11.40389,11.8285,11.96366,12.17694,12.4172,12.79142,11.87118,10.48605,9.98863,9.60184,9.56619,9.4339,9.20096,9.10268,8.60576,6.97691,5.69694,5.74776,6.20422,6.36772,6.35252,6.28955,5.63712,4.40841,4.08134,4.66225,4.86151,5.03927,5.63602,5.9347,5.88982,5.32583,5.17416,5.41255,4.29789,5.53533,5.20817,4.51081,5.93548,6.83868,7.16926,7.99631,8.97295,7.62411,5.84742,5.08412,5.16912,4.66692,4.9589,7.1278,7.08239,8.11455,10.05541,7.33942,7.88887,7.59444,6.82066,7.41451,7.40023,7.33132,6.74312,6.52989,6.48753,5.85047,6.39598,7.39738,8.21618,8.71836,8.19688,9.4767,10.06974,10.90945,10.77019,10.80051],[-1.18454,-3.86547,-4.97583,-4.85655,-6.13837,-2.22264,-1.9396,-0.15836,0.76959,1.65578,2.09203,2.83872,3.52973,3.55301,3.58531,2.32605,1.45801,0.82002,-0.43237,-0.89378,-0.06722,-1.02137,-2.24884,-2.38411,-2.41178,-1.90171,-0.91149,-1.84997,-1.94428,-2.47195,-2.94968,-4.86419,-5.34152,-3.54804,-2.24999,-2.62531,-2.99857,-3.29849,-1.39959,-0.3336,-1.45849,-2.56031,-2.1521,-1.02247,-2.07865,-2.75223,-3.36563,-3.68458,-4.10077,-3.82331,-4.52188,-5.20471,-4.32938,-6.50147,-7.20333,-8.64928,-7.26037,-6.71944,-8.38535,-9.83215,-12.35305,-11.07193,-8.55664,-8.74222,-8.94218,-9.16634,-8.16037,-7.49646,-7.3995,-7.51714,-6.27052,-2.92495,-1.38228,-3.3836,-4.92078,-8.40601,-15.90837,-14.43652,-14.90493,-13.20963,-6.25459,-6.7896,-9.63272,-9.2053,-9.40217,-9.51564,-10.23216,-8.8701,-7.87585,-6.91387,-6.65689,-6.80733,-6.48884,-6.7312,-6.44571,-4.35517,-6.01971,-7.86861,-1.62981,-0.01891,0.08862],[0.10714,0.10379,0.09898,0.09789,0.09797,0.09774,0.09744,0.10029,0.10242,0.1021,0.10077,0.09839,0.09822,0.09824,0.09862,0.09971,0.09964,0.09945,0.09911,0.09869,0.099,0.09885,0.09971,0.10028,0.0972,0.09628,0.0952,0.09813,0.10029,0.09927,0.10107,0.10188,0.10321,0.0987,0.09703,0.09605,0.09521,0.09536,0.09639,0.09414,0.09464,0.09319,0.09455,0.09442,0.0931,0.09405,0.09448,0.09504,0.09419,0.09398,0.09275,0.09283,0.09383,0.09467,0.09583,0.09504,0.09137,0.09179,0.09329,0.09817,0.09775,0.09788,0.10034,0.09913,0.09802,0.09777,0.10094,0.09979,0.09969,0.09951,0.09593,0.09183,0.09003,0.08984,0.08967,0.08707,0.08514,0.08511,0.08094,0.0813,0.07784,0.08032,0.0814,0.08156,0.08554,0.08756,0.09015,0.09193,0.09235,0.09361,0.0952,0.09658,0.10001,0.101,0.10274,0.10287,0.10543,0.10522,0.10898,0.10773,0.10528],[1.38628,1.37971,1.3758,1.37091,1.36346,1.35693,1.35048,1.34633,1.34366,1.34063,1.34039,1.3385,1.33883,1.33562,1.33442,1.33568,1.33472,1.33505,1.33421,1.33544,1.33441,1.33496,1.33478,1.33391,1.33397,1.3308,1.32825,1.33068,1.33072,1.33287,1.33464,1.33443,1.32674,1.32451,1.326,1.32765,1.32428,1.3232,1.3223,1.32116,1.31931,1.31739,1.31859,1.31866,1.31817,1.31595,1.31224,1.31045,1.30885,1.30762,1.30402,1.29993,1.29629,1.29259,1.28469,1.27671,1.2676,1.25839,1.24526,1.2295,1.21252,1.19449,1.17316,1.15541,1.13315,1.10884,1.081,1.05561,1.02899,1.00398,0.97507,0.95133,0.92189,0.89322,0.86478,0.83448,0.80417,0.77329,0.74002,0.70773,0.67583,0.63738,0.60027,0.56455,0.52671,0.49286,0.456,0.41676,0.37689,0.33929,0.30189,0.26715,0.22985,0.19721,0.16524,0.13369,0.10609,0.08146,0.05842,0.04135,0.02816],[0.12715,0.12326,0.11992,0.11753,0.1162,0.11459,0.11004,0.1081,0.10635,0.1059,0.10481,0.10382,0.10276,0.10239,0.10159,0.10115,0.10255,0.10276,0.10129,0.10109,0.1023,0.102,0.10245,0.1038,0.10169,0.10315,0.10487,0.10605,0.10547,0.10293,0.10537,0.10557,0.1044,0.10548,0.10542,0.10566,0.10659,0.10636,0.10713,0.10834,0.10869,0.10947,0.11045,0.1121,0.1148,0.1147,0.11572,0.11833,0.12099,0.12424,0.12577,0.1294,0.13285,0.13689,0.14169,0.14799,0.15479,0.16081,0.17079,0.17933,0.18821,0.1947,0.20279,0.21188,0.21922,0.22788,0.23457,0.23934,0.24557,0.24909,0.25265,0.25559,0.25293,0.25061,0.24657,0.24066,0.2325,0.22606,0.21742,0.20929,0.20297,0.19331,0.18236,0.1719,0.16348,0.15575,0.14835,0.13932,0.13255,0.12813,0.12304,0.12114,0.12211,0.12092,0.12023,0.12119,0.12208,0.12452,0.12265,0.12088,0.11752],[19.25635,19.0528,18.04385,17.45699,17.81668,18.06948,17.96836,17.87348,17.62196,17.53473,17.41938,17.83632,16.73119,15.02011,14.14861,13.21425,12.14182,11.10263,10.09221,9.45655,9.18729,8.91273,8.2789,7.11322,5.28532,4.39887,2.80375,1.6614,0.69105,-0.6786,-1.89095,-2.06168,-4.11154,-3.81536,-4.95456,-6.37993,-7.08605,-7.9841,-8.64963,-9.06829,-10.11099,-10.87807,-11.50132,-11.9218,-12.77761,-13.42255,-14.19535,-14.64814,-15.53944,-16.45484,-16.98249,-17.16853,-17.48995,-17.66903,-17.43273,-17.21275,-16.76574,-15.98764,-14.51021,-13.2177,-11.08036,-9.65425,-7.92864,-6.45556,-4.2001,-1.83415,0.59075,2.22385,4.32515,5.97228,8.03116,9.27758,11.34999,12.65194,13.5485,14.7783,15.6079,16.824,18.71067,19.34474,19.90555,21.23554,21.85923,21.59432,21.8042,21.91258,22.16638,21.94946,21.97555,22.08571,21.41245,22.07259,22.23562,21.60816,20.51618,19.6351,18.8946,18.4772,18.03428,17.82005,17.85218],[2.28608,1.98091,1.8515,1.54987,1.42262,0.94337,1.14266,0.99838,0.86691,0.96807,0.96793,0.68684,0.57327,0.59757,0.52573,0.38781,0.64771,0.64379,0.78277,0.90465,1.10517,0.99722,0.89797,0.97791,0.53047,0.17249,0.08417,0.19019,0.1943,0.15839,0.52609,0.80523,1.2161,1.02946,1.37431,1.47233,1.57595,1.70922,1.66819,1.78448,1.59784,1.62061,1.67495,1.6525,1.68523,1.64133,1.81791,2.14854,2.29669,2.45187,2.6529,2.83137,2.7889,3.02741,3.22897,3.26191,3.67062,3.47449,3.64566,3.937,4.02314,4.72603,5.12631,5.24532,5.02657,4.9984,4.75965,4.73458,4.57876,4.65908,4.36122,4.32639,4.46399,4.32597,4.64633,5.05893,5.11902,5.45304,5.67657,5.94004,6.11532,5.95867,5.86578,5.77707,5.88306,5.94728,5.90891,5.39208,4.96924,4.93235,5.11007,5.25057,5.21731,5.29874,5.11228,4.81626,4.65358,4.66152,3.95447,3.53474,3.39978],[-1.72003,3.75748,0.77166,0.59674,2.46343,-0.36616,0.9144,-0.69854,-1.29037,-0.18744,-2.30755,-3.89417,-4.8083,-4.60145,-4.83311,-4.77213,-2.63878,-0.76291,1.29519,1.95817,0.93649,1.64853,3.13728,3.26854,4.33722,3.23009,4.75043,5.58192,5.50705,4.88701,3.35131,3.42181,2.96111,2.09941,3.52003,3.67843,3.55992,3.19918,2.8857,1.44087,1.42347,1.20315,4.26595,5.44293,3.97758,2.52923,1.61149,0.72437,-0.05522,0.54635,1.46938,1.44187,0.87406,1.22647,1.14705,0.30478,-2.49776,-2.6137,-0.2847,1.36254,2.06217,3.7695,0.80522,2.17189,3.75131,-0.14454,-0.39107,-3.5087,-5.61418,-6.9681,-4.95879,-3.70234,-5.72024,-4.50507,-0.97377,-1.71595,-1.01474,-3.23269,-5.94065,-6.07784,-6.74479,-8.01622,-7.27094,-7.50479,-8.4918,-7.92573,-7.40928,-6.80977,-8.13982,-7.71843,-5.73771,-5.49713,-5.63457,-6.80863,-6.68015,-4.9142,-5.06112,-4.26492,-2.94551,-3.20966,-3.43275],[25.73759,25.9836,24.53071,23.39516,23.59608,23.98997,24.46709,24.05425,23.84406,23.05609,22.70094,24.28003,22.55838,19.36146,18.39341,17.28051,15.89854,14.8208,13.9364,13.78794,13.66198,13.53322,13.14871,11.88116,11.03047,10.55759,8.85929,7.11616,6.12759,4.88862,3.65625,3.2259,1.22491,0.69407,-0.20364,-1.88325,-2.59609,-3.43129,-4.18915,-4.17127,-5.27464,-6.10546,-6.80515,-6.67076,-7.66229,-8.31325,-9.2205,-9.47869,-10.31067,-10.89441,-11.64326,-11.785,-12.18419,-12.75381,-12.42048,-12.62955,-12.60985,-12.61187,-11.82245,-10.54706,-8.45615,-7.14884,-5.54152,-4.25644,-2.0258,0.24425,3.367,4.44778,6.8001,8.34945,10.21153,11.12754,13.62702,15.18715,15.63054,16.73195,17.73346,19.0962,21.33532,22.08454,22.69155,24.2918,25.3514,24.65766,24.45979,24.37995,24.62418,24.65606,25.1398,25.87816,24.37576,24.99299,25.41829,24.96549,24.03171,23.02712,21.90895,20.96922,20.55756,20.40792,20.58125],[7.59152,7.43239,7.12051,6.07932,6.2663,6.43145,7.15698,6.50232,7.03,7.02626,6.26641,4.75275,4.93557,5.59504,5.71177,5.5384,5.38131,4.78143,4.71884,4.49038,4.49344,3.88432,3.11651,2.93607,2.73832,1.96577,2.01661,2.26138,2.40186,2.50035,2.60393,3.06149,3.6853,3.3823,4.08077,4.42477,4.54445,4.80286,4.77691,4.86593,4.74729,4.33016,4.7817,5.02804,5.10953,4.82209,5.25174,5.44042,5.38385,5.42427,5.53881,5.70927,5.73427,6.08478,5.82841,5.9084,6.76795,6.61432,6.23314,6.356,5.64203,6.32751,6.74874,6.94304,6.64034,6.52954,6.27254,6.36019,6.13816,5.92348,5.58096,5.42582,5.05106,4.55802,5.4233,6.00719,6.09135,6.93719,7.143,7.32899,8.37959,8.11443,7.15499,7.53942,7.65108,8.47445,8.73998,8.35951,7.58659,7.54644,9.4051,9.339,9.01789,9.77717,10.24255,9.71739,8.90382,8.90708,7.99592,7.45085,7.17609],[-13.68223,-7.20945,-10.25478,-9.88368,-9.22295,-12.6504,-11.37685,-11.66123,-13.16812,-12.52056,-13.46712,-11.78887,-14.3319,-16.58006,-17.25404,-17.88491,-14.73437,-12.40751,-9.00299,-7.40148,-8.10609,-4.43185,0.18677,2.50604,3.28746,2.83822,4.09657,7.36073,4.63476,2.68085,0.90228,7.22241,1.68107,6.78272,7.45,4.58418,6.71371,7.75495,8.18556,6.95076,6.14555,6.09124,10.31108,12.73087,11.35483,8.8975,9.36141,9.22774,7.73929,8.22984,8.65209,8.9114,7.53137,8.87482,9.0048,8.61364,7.74821,6.82695,8.91921,10.27241,11.0595,12.59214,7.94481,7.68771,7.95456,2.12327,1.41935,-2.56094,-5.48401,-7.22555,-6.70366,-5.59719,-6.80744,-6.04957,-3.31857,-4.91049,-4.62227,-7.9749,-9.89823,-8.97001,-12.02774,-13.28497,-10.97706,-12.37207,-13.37397,-13.86472,-13.31067,-14.38141,-16.08394,-15.13748,-17.09397,-16.05902,-14.96567,-17.46422,-18.59348,-16.95805,-15.35064,-14.78194,-14.09801,-14.27707,-13.5482],[0.08632,0.08767,0.0888,0.09076,0.09108,0.0943,0.09445,0.09541,0.09638,0.09691,0.09801,0.10119,0.10354,0.104,0.10544,0.106,0.10461,0.10516,0.10353,0.10272,0.10259,0.10236,0.10286,0.10306,0.10604,0.1074,0.10836,0.10638,0.10708,0.10636,0.10583,0.10375,0.10343,0.10256,0.10018,0.10072,0.09974,0.09943,0.09971,0.09812,0.09792,0.09767,0.09688,0.09568,0.09469,0.0946,0.09321,0.09106,0.09037,0.08855,0.08667,0.08492,0.08251,0.07935,0.07713,0.07452,0.07096,0.06883,0.0667,0.06477,0.0634,0.06091,0.05747,0.05479,0.0525,0.05232,0.05075,0.04898,0.04907,0.04857,0.05016,0.04982,0.0489,0.05064,0.05038,0.0496,0.04976,0.04873,0.04753,0.04649,0.0464,0.04837,0.04979,0.05093,0.0509,0.05045,0.05076,0.05311,0.05589,0.05575,0.05426,0.05295,0.05476,0.05464,0.05683,0.06016,0.06152,0.06264,0.06591,0.06845,0.07016],[1.67141,1.6575,1.63747,1.61843,1.60501,1.59208,1.57709,1.56217,1.5455,1.52807,1.51356,1.507,1.48847,1.46564,1.44942,1.43433,1.4219,1.40906,1.3977,1.38874,1.37901,1.3708,1.36261,1.34955,1.3379,1.32779,1.31235,1.30177,1.2852,1.27567,1.26269,1.25935,1.24111,1.2364,1.22295,1.20821,1.19854,1.18898,1.17538,1.16491,1.15053,1.13975,1.12805,1.11747,1.10254,1.08968,1.07805,1.065,1.04899,1.03485,1.01976,1.00678,0.9913,0.97386,0.95877,0.94399,0.93002,0.91166,0.89416,0.87833,0.8636,0.84812,0.83097,0.81341,0.80046,0.78684,0.77498,0.75936,0.7472,0.73368,0.71948,0.70376,0.69357,0.67981,0.66362,0.6512,0.63664,0.62399,0.61459,0.60059,0.58358,0.5723,0.56116,0.54475,0.53013,0.51663,0.50408,0.48844,0.47437,0.46459,0.44756,0.43441,0.42347,0.41013,0.39286,0.37632,0.35969,0.34606,0.33143,0.31721,0.30243],[0.89018,0.88814,0.88913,0.88773,0.88809,0.88759,0.88633,0.88636,0.88664,0.8867,0.89063,0.89643,0.89629,0.89347,0.89421,0.89235,0.89289,0.89419,0.89456,0.89784,0.90033,0.90211,0.90559,0.9081,0.91402,0.91358,0.91198,0.91106,0.91518,0.91261,0.91115,0.91399,0.91628,0.91538,0.91757,0.91588,0.91723,0.9143,0.91456,0.91194,0.91191,0.91019,0.9128,0.91176,0.91007,0.90886,0.90549,0.90304,0.90212,0.89889,0.89632,0.89462,0.89363,0.88972,0.88814,0.89015,0.88649,0.88616,0.88492,0.88329,0.88368,0.88731,0.88972,0.8899,0.89218,0.89332,0.89562,0.89588,0.89797,0.9008,0.89878,0.89709,0.89885,0.90056,0.90051,0.90098,0.90333,0.90292,0.90015,0.9025,0.90294,0.90256,0.90451,0.9053,0.90586,0.90686,0.90565,0.90227,0.89752,0.89921,0.90036,0.89746,0.89586,0.8968,0.89759,0.89641,0.89324,0.89006,0.88938,0.88963,0.88675],[-21.83069,-20.94441,-19.59096,-18.20043,-16.90554,-15.69219,-14.45647,-12.96148,-11.17524,-9.21493,-7.08756,-5.66017,-4.12978,-3.2832,-1.98845,-0.6652,-0.16867,0.69105,1.20738,2.11894,3.14624,4.19838,4.76188,5.32873,5.17831,5.21285,5.35008,6.03006,7.44705,7.683,8.55562,8.82088,8.10545,8.81608,9.73517,10.5929,10.7271,11.02402,12.15027,13.13049,13.80774,14.30418,15.43142,16.57534,17.83467,18.67518,19.10051,20.3827,21.58817,22.65428,23.87219,25.15212,26.66517,28.77254,30.35327,31.77888,33.45471,35.98732,38.84866,40.81565,43.39767,44.88902,46.63154,48.91315,50.54833,52.16465,52.69256,53.25378,53.48491,53.65594,53.58209,53.69435,52.66597,51.23029,49.72131,47.4858,45.48068,43.35339,41.20181,38.5393,36.47437,33.20876,29.54927,26.02401,22.46726,19.48947,15.98152,12.10597,8.12663,4.34162,0.88775,-1.58054,-5.32281,-8.62031,-11.7849,-14.93702,-17.45724,-19.70141,-21.29959,-21.84052,-21.56044],[-0.56986,-0.21747,0.50777,0.61431,0.5143,0.50507,0.78657,0.35309,0.03881,0.26645,0.6292,1.15776,1.4004,1.48112,1.56041,1.33158,1.40812,1.51166,1.46896,1.54569,1.69864,1.5769,1.42427,1.45874,1.87295,1.8186,2.02208,1.41353,1.20616,1.21208,1.26441,1.14573,1.36065,1.68713,1.97285,2.30349,2.40383,2.47584,2.32869,2.54487,2.2455,2.4449,2.20831,2.02728,2.10905,1.91644,1.8341,1.79977,1.99295,1.91921,2.04821,1.96764,1.42574,1.09558,0.80788,0.58078,0.99493,0.42326,0.05794,-0.6647,-0.71066,-0.30748,-0.72384,-0.79416,-1.1803,-1.20013,-2.17782,-2.3102,-2.47504,-2.42026,-2.033,-1.54694,-1.25538,-1.13956,-0.84095,-0.17308,0.22668,0.41218,1.08717,1.1659,1.8416,1.59979,1.5751,1.61487,1.13042,0.86453,0.48231,-0.00573,-0.14347,-0.3399,-0.55432,-0.78571,-1.06608,-1.09634,-1.19707,-1.04355,-1.41029,-1.22746,-2.02084,-1.89437,-1.4349],[-21.19816,-19.21231,-21.95762,-21.78162,-20.71177,-20.78666,-19.29423,-18.98142,-18.38472,-17.35954,-18.14251,-19.05295,-19.24697,-19.06295,-18.99191,-18.8276,-17.9262,-17.12224,-16.33272,-16.05902,-16.33177,-15.85025,-15.13204,-15.12134,-14.90754,-15.31994,-14.43009,-13.47131,-12.93271,-13.2933,-14.40124,-14.1662,-13.84254,-14.52924,-13.54554,-13.16145,-12.91332,-12.5436,-11.75601,-12.35191,-11.86573,-11.92824,-9.56067,-8.6421,-9.43289,-9.80914,-9.93898,-10.20632,-10.43719,-9.77627,-9.46733,-9.26938,-8.65767,-8.14647,-7.96555,-8.47429,-10.54098,-10.47519,-9.24082,-8.31702,-8.49404,-7.47717,-7.4113,-6.69976,-5.92367,-7.62027,-5.9302,-6.83284,-7.37543,-7.89149,-6.80683,-5.36864,-5.95541,-6.76251,-6.88434,-10.1668,-15.29385,-15.44294,-19.37916,-23.23623,-22.27497,-23.00499,-23.94217,-24.77534,-25.16776,-24.95589,-24.90042,-24.22489,-25.04828,-24.33957,-23.08122,-22.44306,-21.43727,-21.84018,-21.10497,-19.32761,-19.36485,-19.14108,-15.20237,-15.4761,-16.07906],[-2.52279,-2.00325,-1.58197,-0.76517,0.82408,2.38825,3.48387,4.92844,6.46476,8.32787,10.38817,12.27491,12.72231,11.86612,12.28902,12.64873,12.05629,11.82699,11.25013,11.49388,12.29684,13.04491,12.9045,12.29482,10.26156,9.4858,7.95192,7.50136,7.9691,6.86298,6.55181,6.63427,3.8588,4.90182,4.57235,3.96806,3.39298,2.80657,3.30228,3.95919,3.60642,3.34413,3.63801,4.29178,4.78915,5.09915,4.80792,5.6959,6.06545,6.17319,6.78611,7.88501,9.13305,11.0412,12.87131,14.57473,16.91444,20.18878,24.39309,27.56794,32.25705,35.06637,38.72843,42.41988,46.22227,50.35708,53.23609,55.37489,57.59857,59.35163,61.45826,62.89711,63.91808,63.81679,63.29819,62.35799,61.22393,60.37188,60.19707,58.22272,56.84712,54.87311,51.86604,48.12115,44.75441,41.89128,38.61306,34.42425,30.44729,26.78105,22.64607,20.8304,17.24164,13.40042,9.13543,5.01014,1.72105,-0.96948,-3.16069,-3.92258,-3.58558],[1.79042,1.63356,2.3372,2.16084,1.96463,1.44092,1.9787,1.28592,0.76346,1.1884,1.17049,1.00206,0.90716,1.12511,1.04623,0.66797,1.49275,1.98784,2.48673,2.8255,2.97494,2.9276,2.99841,3.12246,3.16485,2.53234,2.76004,2.34408,2.16965,1.9604,2.17226,2.34398,2.77795,2.89378,3.62974,4.03427,4.19544,4.34641,4.16338,4.42638,3.93196,4.13163,4.16383,4.09991,4.12554,3.78373,3.77969,4.01025,4.27134,4.4146,4.85813,4.97123,4.315,4.30751,4.20498,3.8255,3.77112,2.79972,3.25954,3.45904,3.78248,5.73947,3.7637,4.54425,5.00837,1.87425,0.35862,-2.51151,-4.77752,-6.06165,-4.31592,-2.87673,-4.43665,-3.27995,0.38293,0.6555,1.81481,0.30138,-1.22324,-0.85337,-0.4253,-1.49907,-0.49508,-0.07479,-0.63359,0.02947,0.52696,0.59549,0.06413,0.59759,1.9764,2.19243,2.26118,2.51348,2.81755,3.33411,3.10648,3.51387,2.09194,1.85425,2.17621],[-19.58173,-23.03455,-22.77994,-22.39821,-23.15509,-20.38019,-20.13817,-18.19985,-17.00434,-17.03411,-15.69905,-15.1007,-14.42863,-14.43492,-14.15816,-14.08499,-15.20947,-16.2425,-17.45174,-17.79796,-17.01141,-17.23117,-17.99004,-18.10744,-19.08094,-18.47946,-19.12699,-18.98155,-18.361,-18.12678,-17.67163,-17.47155,-16.71526,-16.53352,-16.94556,-16.7307,-16.37527,-15.65666,-14.54161,-13.66679,-13.18629,-13.03544,-13.71261,-13.94652,-13.25683,-12.1823,-11.39152,-10.7144,-10.1391,-10.05609,-10.6114,-10.30798,-9.07901,-8.76625,-8.36494,-7.94736,-7.08674,-6.83035,-7.47226,-7.70047,-8.09376,-7.82686,-4.84575,-4.75983,-4.87623,-3.68601,-1.88056,-0.9401,-0.49756,-0.32606,-0.60413,0.16804,0.57178,-0.89519,-2.29192,-4.89561,-10.31308,-9.11883,-11.49434,-14.99319,-13.46078,-13.52225,-14.84629,-15.45917,-15.00318,-15.09521,-15.42808,-15.5779,-15.51175,-15.24206,-15.8329,-15.44962,-14.52692,-14.00765,-13.71799,-14.02753,-14.18005,-14.96994,-12.48424,-12.52052,-12.87092],[0.10279,0.10194,0.10214,0.10192,0.10133,0.1011,0.10268,0.1026,0.10262,0.10388,0.10498,0.10613,0.10767,0.10831,0.10923,0.1088,0.10927,0.1098,0.10916,0.10924,0.11056,0.10955,0.10933,0.11011,0.10986,0.10864,0.10897,0.10775,0.10848,0.1075,0.10963,0.10955,0.11219,0.10997,0.11008,0.11132,0.1111,0.11174,0.11173,0.11097,0.10943,0.10935,0.10894,0.10759,0.10683,0.10643,0.10631,0.10654,0.10692,0.10621,0.10578,0.10531,0.1026,0.10115,0.10038,0.09801,0.09738,0.09385,0.09295,0.09311,0.09236,0.09492,0.09436,0.09253,0.08867,0.08829,0.085,0.08305,0.08203,0.0821,0.08155,0.08097,0.08103,0.08178,0.08382,0.086,0.08659,0.08796,0.08836,0.08921,0.09037,0.09123,0.09198,0.09248,0.09321,0.09322,0.09326,0.0919,0.09165,0.09124,0.09103,0.09073,0.0923,0.09277,0.09362,0.09482,0.09501,0.09619,0.09437,0.0939,0.09464],[1.53538,1.52283,1.50967,1.49464,1.47874,1.46406,1.44976,1.43549,1.42054,1.40372,1.38999,1.38057,1.36965,1.35865,1.34852,1.33997,1.33508,1.32957,1.32536,1.32092,1.31312,1.30686,1.30317,1.29843,1.29988,1.29613,1.29216,1.2898,1.28022,1.28056,1.27632,1.2742,1.2707,1.26386,1.25859,1.25407,1.24945,1.24629,1.23743,1.22994,1.22297,1.21763,1.21032,1.20271,1.19381,1.18546,1.17923,1.16932,1.15949,1.15168,1.1402,1.12848,1.11522,1.09898,1.08225,1.06595,1.04886,1.02515,0.99738,0.9725,0.94274,0.91712,0.88768,0.85963,0.83057,0.8,0.77073,0.7434,0.71617,0.69088,0.66197,0.6374,0.61257,0.58965,0.56723,0.54631,0.52601,0.50506,0.4828,0.46458,0.44383,0.4236,0.40827,0.39359,0.3776,0.3634,0.34915,0.33482,0.32047,0.30995,0.29745,0.27994,0.26791,0.25876,0.24876,0.23809,0.22645,0.21567,0.20393,0.19112,0.1761],[0.50078,0.49818,0.49682,0.49408,0.4952,0.49518,0.49373,0.49353,0.49325,0.49312,0.49682,0.50348,0.50099,0.49477,0.49394,0.49048,0.48933,0.48914,0.48818,0.49069,0.49289,0.49435,0.49714,0.49852,0.503,0.50197,0.49968,0.49842,0.5024,0.49983,0.49859,0.50148,0.50463,0.50355,0.50642,0.50576,0.50773,0.50567,0.50662,0.50449,0.50566,0.50497,0.50845,0.50803,0.50764,0.5075,0.50548,0.50393,0.50471,0.50336,0.50193,0.50069,0.50037,0.49693,0.49492,0.49646,0.49205,0.49003,0.48611,0.48234,0.47959,0.48171,0.4825,0.48142,0.48207,0.48228,0.48426,0.48479,0.48764,0.49159,0.49119,0.49085,0.49533,0.49892,0.50051,0.50338,0.50732,0.5096,0.51105,0.51509,0.51699,0.51988,0.52338,0.52342,0.52459,0.52594,0.52538,0.52108,0.51614,0.5181,0.51756,0.51652,0.51533,0.51464,0.51251,0.50897,0.50396,0.49982,0.49778,0.49738,0.49451],[-7.45556,-7.83428,-7.36604,-6.62995,-6.52963,-6.70538,-7.42544,-6.95076,-7.12877,-6.45635,-6.05487,-6.84218,-6.32196,-5.06125,-5.02937,-4.86045,-4.52595,-4.37478,-4.45718,-4.87921,-5.00507,-4.96559,-5.01327,-4.81334,-5.79756,-6.17818,-6.08445,-5.38556,-5.47679,-5.66143,-5.66204,-5.0757,-5.4201,-4.23175,-4.47136,-4.42468,-4.24038,-4.17826,-4.0322,-4.44493,-4.45743,-4.42095,-4.22555,-4.66105,-4.51473,-4.62153,-4.34401,-4.46549,-4.59136,-4.93088,-4.73637,-4.74007,-4.72143,-4.2176,-4.33114,-3.86455,-3.15588,-2.46192,-1.84534,-1.81514,-1.84775,-1.62083,-1.59162,-1.55213,-1.69285,-1.82057,-2.57802,-2.1202,-2.46372,-2.40513,-2.34704,-2.02373,-2.36999,-2.65264,-2.29119,-2.26039,-2.47449,-2.77588,-3.06374,-3.07827,-3.45287,-3.71062,-3.89248,-3.60886,-3.21383,-3.20165,-3.22038,-3.57156,-3.9665,-4.52518,-4.32226,-4.184,-4.28384,-4.70569,-5.07867,-4.88264,-4.23282,-3.74828,-3.66342,-3.62152,-3.65458],[0.52851,0.00099,-0.11885,0.07627,0.32883,0.0845,-0.26292,-0.47154,-0.72192,-0.62006,-0.51142,-0.40177,-0.35667,-0.63253,-0.90481,-0.91227,-1.14161,-0.94885,-1.27472,-1.20254,-1.11053,-1.36285,-1.48879,-1.75373,-1.97011,-1.68286,-1.82198,-2.26349,-2.10807,-2.13742,-1.92047,-2.44936,-2.44715,-2.39766,-2.68317,-2.91902,-2.81676,-2.7996,-2.69361,-2.65101,-2.68608,-2.15583,-2.34807,-2.46211,-2.37077,-2.19722,-2.10591,-1.79578,-1.59393,-1.42655,-1.33734,-1.24832,-1.44382,-1.24486,-0.80117,-0.71009,-0.69856,-0.92647,-0.58211,-0.67988,-0.2192,-0.42691,-0.87543,-1.25491,-1.44739,-1.53497,-1.61326,-1.69297,-1.56465,-1.21179,-0.89088,-0.71304,-0.3112,0.1787,-0.11168,0.01344,0.18057,0.16067,0.08474,-0.20566,-0.00977,0.18679,0.43536,0.44304,0.42489,0.17339,-0.08863,0.50514,1.04264,0.93763,0.88185,0.84975,0.65079,0.54821,0.31794,0.3483,0.00061,-0.09273,0.24199,0.28984,0.10252],[13.0307,12.21011,12.18599,11.393,12.61857,13.42685,13.6467,12.2333,13.33169,13.69543,12.31934,8.85904,10.46223,12.94066,13.41083,14.03744,12.92,12.30905,10.93755,9.94061,9.58166,6.5859,3.37863,1.14926,1.45355,0.71443,0.94388,-1.5102,1.10427,2.3985,2.57832,-3.67106,1.33353,-4.65785,-3.94277,-1.00314,-3.28774,-4.73595,-5.51598,-5.72301,-4.99371,-5.15083,-6.37106,-7.63381,-7.76869,-6.7629,-8.19807,-8.92322,-8.21328,-8.09772,-7.60657,-7.88659,-7.11985,-8.11758,-8.21439,-8.6649,-10.63976,-9.86866,-9.51253,-9.16793,-9.11121,-8.91476,-7.2315,-5.60288,-4.24244,-2.25344,-1.71303,-0.81603,0.05589,0.43734,1.92862,2.06598,1.19054,1.54744,2.45876,3.31764,3.71573,4.9386,4.19729,3.18456,5.7088,5.64924,3.87904,5.12592,5.14277,6.40821,6.49992,8.0669,8.25082,7.77115,12.01922,11.21163,9.98596,11.45818,12.86434,12.90557,11.06341,11.27059,11.80038,11.68616,10.7547],[88.51748,88.57326,87.01249,86.83478,83.15134,80.31081,77.99971,77.30875,76.19595,75.2186,75.24565,74.38897,73.00561,72.36305,72.37291,71.79195,70.81923,70.37468,71.02588,71.54597,71.39096,71.2352,71.3772,71.47646,71.11307,70.87079,70.01706,70.41785,70.56266,70.52156,69.48389,69.01777,68.373,65.31778,65.02308,65.07893,65.53125,65.51755,64.91016,64.82533,63.38888,63.39394,61.95879,60.91676,60.66662,59.9247,58.30704,56.76424,55.54666,54.01998,51.83945,49.2163,46.37945,43.43985,40.89534,35.79456,31.73184,24.07582,16.19977,9.416,3.57512,-0.61112,-7.19739,-10.65887,-14.42777,-17.06,-17.80469,-17.17258,-14.17703,-12.80717,-10.10971,-8.81273,-5.73432,-2.98271,-0.11047,2.99122,6.77719,11.41916,14.99987,18.48172,22.6225,27.61196,32.95993,35.94863,40.93358,46.65561,51.60849,56.96527,61.07419,64.46404,68.61007,73.10653,77.3354,80.25224,84.70303,86.67483,88.59363,89.37687,91.07653,92.22724,92.16562],[-7.82803,-8.00463,-9.76148,-10.17674,-8.17172,-6.86141,-5.749,-5.90496,-6.17933,-6.0343,-6.46378,-6.75758,-6.72858,-7.00167,-7.49356,-7.81101,-7.76784,-7.63638,-7.27633,-6.96403,-7.19503,-7.64351,-7.98082,-7.73351,-7.62549,-8.72957,-8.95411,-8.35883,-8.35995,-8.78539,-9.49271,-9.81497,-9.83716,-10.47582,-10.25737,-10.30192,-9.38574,-9.1328,-8.87765,-9.53124,-9.41737,-8.95512,-9.13067,-9.06569,-8.95054,-8.5973,-8.85209,-9.17576,-9.87592,-9.71764,-9.81666,-9.95738,-9.74455,-9.87265,-9.83755,-9.71388,-9.2224,-9.73747,-9.52622,-10.04804,-9.37968,-9.4218,-9.30814,-8.58294,-8.35906,-7.78006,-7.31118,-6.3897,-5.67831,-5.80328,-5.73447,-5.42108,-7.02501,-8.31063,-8.89533,-10.72616,-11.69126,-12.59604,-14.24139,-14.92272,-14.93859,-15.8967,-15.058,-14.71273,-15.89601,-16.45426,-16.58031,-16.82081,-17.36648,-18.76217,-19.58155,-19.26646,-18.66093,-16.77392,-16.4617,-14.15753,-10.97809,-11.64881,-8.97509,-9.26094,-9.36648],[-14.1775,-13.19204,-11.42385,-4.42184,-5.75022,-5.36871,-5.66589,-6.16781,-6.17909,-5.16931,-4.42504,-4.41069,-4.69533,-4.232,-3.28629,-3.52848,-3.69535,-3.43191,-3.48275,-4.08067,-3.90012,-4.4014,-4.01027,-3.67674,-4.19894,-3.13323,-3.25127,-3.77158,-2.95642,-1.44182,-6.51648,-7.74066,-8.61222,-8.68257,-7.30112,-4.8911,-4.32738,-4.16914,-5.11837,-4.9147,-3.46001,-4.88001,-3.73506,-3.67681,-4.71486,-4.93786,-4.14177,-3.90814,-3.40282,-3.68412,-3.72449,-3.98269,-4.66144,-5.86577,-6.49487,-7.95396,-8.43898,-8.17946,-7.08831,-6.53577,-10.46729,-11.85901,-12.81722,-15.42227,-15.47645,-15.1177,-14.37086,-14.63098,-12.15172,-12.19288,-10.8748,-12.85632,-15.21417,-16.18897,-16.40338,-17.20486,-19.56253,-19.76206,-17.39321,-14.26062,-15.29537,-13.35459,-10.69209,-10.65261,-8.47594,-8.65783,-7.33039,-6.94822,-8.12698,-8.6179,-7.81208,-6.76704,-6.26219,-8.36472,-10.82352,-13.99962,-19.11735,-20.95914,-16.08351,-17.87945,-17.26713],[17.54886,17.44067,15.78422,14.24254,10.72952,7.75414,5.42334,4.80159,3.7104,2.59628,2.55239,1.70466,0.35737,-0.33598,-0.44093,-0.98198,-1.9319,-2.4169,-1.76455,-1.17296,-1.34842,-1.41644,-1.32465,-1.27994,-1.56796,-1.95411,-2.78283,-2.31197,-2.28519,-2.5623,-2.73574,-2.96022,-3.42941,-6.4157,-7.00872,-7.41546,-7.0865,-7.13311,-7.58948,-7.68613,-9.37698,-9.14251,-10.76281,-11.81393,-11.90007,-12.61594,-14.35263,-15.93043,-17.22165,-18.70288,-20.87516,-23.45072,-26.1727,-28.88663,-31.31871,-36.14616,-40.15713,-47.82285,-55.9168,-62.77618,-67.907,-71.79552,-78.19511,-81.22141,-85.02292,-87.84831,-88.83246,-88.33286,-85.88149,-84.4827,-81.99847,-80.44873,-76.65958,-73.4311,-70.3919,-66.6867,-62.02908,-57.09785,-53.91087,-51.29256,-46.82222,-42.29674,-37.88507,-34.91911,-30.47562,-24.67302,-20.10692,-14.85814,-10.37361,-6.76867,-2.86854,1.26647,5.33432,8.84306,14.04409,16.71262,19.48725,20.96982,20.75328,22.38429,22.19724],[11.102,10.12143,7.9007,1.21795,3.06895,3.10418,3.71859,4.14835,4.07638,3.1622,2.32782,2.22685,2.50528,1.98484,0.9431,1.07834,1.24902,1.03879,1.1933,1.85246,1.61324,1.95368,1.48383,1.24185,1.76757,0.43359,0.47801,1.14601,0.3747,-1.18014,3.38918,4.44042,5.24932,5.11535,3.89175,1.61948,1.36425,1.29078,2.26147,1.87321,0.53829,2.01362,0.8822,0.84636,1.85977,2.17571,1.34843,1.03224,0.34798,0.65991,0.66846,0.86937,1.57138,2.66363,3.26532,4.67097,5.27834,4.8755,3.91659,3.23874,7.13025,8.41658,9.34795,12.01666,12.14155,11.99787,11.45146,11.99437,9.88377,9.88309,8.65936,10.62965,12.33616,12.82233,12.82608,12.9396,14.7629,14.61297,11.87139,8.7928,9.72256,7.63268,5.50676,5.5784,3.20933,3.19735,1.94932,1.5268,2.4249,2.41968,1.43688,0.6012,0.33269,2.83138,5.15663,8.81884,14.61057,16.05548,12.49766,14.07125,13.46738],[-11.812,-11.65872,-12.77646,-11.01652,-9.50236,-8.13575,-7.16171,-7.46081,-7.72667,-7.2863,-7.47596,-7.75247,-7.80896,-7.93288,-8.12445,-8.49906,-8.50666,-8.30373,-7.97446,-7.8524,-8.0197,-8.59617,-8.80308,-8.46831,-8.51866,-9.2611,-9.50966,-9.09341,-8.85631,-8.82171,-10.99521,-11.67071,-11.96069,-12.59138,-11.95933,-11.27834,-10.23772,-9.94956,-9.9866,-10.55094,-10.01343,-9.98972,-9.8198,-9.74076,-9.93677,-9.66596,-9.67316,-9.91408,-10.4343,-10.36559,-10.47185,-10.6821,-10.6784,-11.15981,-11.31392,-11.64146,-11.32033,-11.73158,-11.19857,-11.52477,-12.10682,-12.58617,-12.78812,-12.95417,-12.75607,-12.07705,-11.37742,-10.57257,-9.08579,-9.22006,-8.73748,-9.06281,-11.3789,-12.95066,-13.58647,-15.63253,-17.40191,-18.34625,-19.068,-18.62089,-18.98784,-19.26159,-17.57492,-17.24557,-17.68084,-18.26857,-17.98669,-18.09844,-18.97229,-20.44476,-20.97883,-20.3694,-19.64395,-18.48422,-18.95356,-17.80793,-16.55563,-17.87403,-13.55874,-14.45244,-14.34066],[-3.40601,-2.53688,-2.38476,-1.81638,-4.89894,-6.63315,-7.61236,-6.2213,-5.12329,-4.34649,-2.32811,-1.81009,-1.97099,-1.60346,-0.36105,-0.3289,-0.47356,0.58564,1.70961,2.51029,3.49336,3.96974,3.94861,5.34675,6.36809,6.72912,6.60309,8.22027,8.72961,9.22324,9.68309,9.44429,9.5261,6.93819,6.48115,6.73019,7.71481,8.63451,8.32645,8.93162,7.92903,8.60459,8.03652,7.44226,8.05406,7.92887,7.56104,7.21388,7.05607,6.90105,5.87431,4.73343,3.62846,2.35312,1.67323,-1.72806,-4.17351,-9.97541,-15.61493,-20.5309,-24.20322,-26.55696,-31.78902,-33.7608,-36.05481,-37.01795,-36.63511,-34.94891,-31.68213,-30.83931,-28.59183,-28.22781,-25.75363,-23.48721,-21.96797,-20.69676,-17.92429,-14.67599,-12.93785,-11.98244,-9.9004,-6.97005,-5.42958,-5.98213,-4.67279,-3.28293,-1.52492,0.33664,0.40684,-0.06495,-0.29896,-0.97518,-0.93359,-2.58405,-1.43532,-2.31744,-3.14225,-3.76263,-3.70985,-3.28013,-2.82609],[14.15364,12.93336,10.24348,3.3805,5.57079,5.72563,6.31048,6.5606,6.26046,5.26056,4.15464,3.94963,3.82851,2.99911,2.08406,2.32988,2.12758,1.34874,1.59862,2.25818,1.96051,2.29128,1.7712,1.04358,2.1502,0.89476,0.80461,1.17164,0.69188,-0.96712,3.89459,5.14138,5.87891,5.68212,4.33286,1.66573,1.32925,1.20063,2.46847,2.23719,0.70916,2.24721,0.7811,1.15963,2.38185,2.88446,2.11459,1.72749,1.18515,1.52069,1.43587,1.50741,2.12875,3.37835,3.96715,5.16563,5.81219,4.70265,3.10572,0.50515,3.93021,4.79807,3.86702,5.91961,5.79721,6.44026,6.16985,6.45218,5.32526,5.17644,4.55344,6.08483,7.0289,7.20738,7.48943,6.82722,8.76865,9.18862,6.18415,3.30829,5.78222,4.02258,2.1676,2.35912,0.0487,0.45213,-0.14817,0.02554,1.51859,1.78111,0.65136,-0.13368,0.34617,2.6397,5.13632,8.69174,15.39673,16.84544,13.03281,14.6716,13.87303],[-7.46611,-8.02934,-8.81846,-8.20614,-6.73219,-5.79535,-5.01912,-4.10335,-3.83089,-3.24801,-3.62984,-3.89455,-4.00552,-4.50307,-4.68832,-5.27294,-6.16759,-6.2554,-5.12129,-6.03325,-5.99967,-5.11688,-6.24265,-7.96943,-7.18678,-6.11579,-6.09614,-7.80362,-8.26249,-7.12688,-9.066,-8.04994,-8.1549,-9.21467,-8.42086,-8.59532,-7.57439,-7.15873,-7.29106,-7.26742,-7.64828,-7.37491,-6.97688,-6.07258,-5.65097,-6.17438,-6.35102,-5.94848,-4.96136,-4.40705,-3.81549,-3.24326,-2.20569,-2.05154,-3.97838,-5.45141,-4.90513,-4.529,-4.07886,-3.63361,-3.38966,-3.97763,-2.56045,-1.98506,-2.00792,-2.7392,-2.32069,-1.16993,-0.25655,-0.29897,-0.25208,0.73689,0.64532,-0.02779,-1.00885,-1.64994,-1.70592,-1.37737,-2.13996,-3.33325,-3.60473,-3.14301,-2.34644,-2.18529,-2.95579,-3.16919,-3.32743,-4.78122,-5.93244,-7.4639,-7.65374,-6.61928,-5.954,-4.88618,-5.12997,-5.04782,-5.26746,-6.70135,-5.33417,-5.15957,-4.73209],[68.37007,69.16292,69.34405,70.69911,67.55719,65.93369,65.01259,66.50947,67.64838,68.51918,70.5362,71.04085,70.87772,71.24658,72.53799,72.51268,72.33719,73.45284,74.61919,75.30775,76.31863,76.82658,76.78653,78.1487,79.10799,79.6459,79.53268,81.02274,81.5682,82.31564,82.03957,81.78512,81.77716,79.06754,78.86588,79.42075,80.51338,81.4706,81.01828,81.65351,80.79613,81.31303,80.92716,80.33949,80.86794,80.66879,80.3541,80.06432,80.00229,79.848,78.85104,77.73111,76.6491,75.35197,74.52084,70.90958,68.4892,62.78613,57.26044,52.49897,48.69654,46.25399,41.16567,39.22368,36.92716,35.87869,36.31129,38.12386,41.46059,42.29634,44.53662,45.02619,47.5349,49.72857,51.14475,52.32259,55.11612,58.40804,60.05002,60.92276,62.91813,65.9352,67.59195,67.03502,68.39393,69.76656,71.55547,73.37062,73.27958,72.6905,72.57262,72.02939,72.03897,70.26964,71.23755,70.19847,69.18286,68.13708,68.62417,69.07687,69.64264],[-2.83442,-3.73711,-5.31309,-6.84743,-4.78356,-3.84902,-2.93699,-1.99399,-1.82421,-1.56571,-2.25511,-2.56787,-2.70948,-3.4284,-3.87505,-4.36049,-5.27469,-5.58828,-4.43142,-5.10742,-5.16329,-4.22308,-5.45163,-7.31551,-6.24119,-5.58782,-5.59625,-7.11944,-7.69931,-7.10201,-7.50494,-6.16545,-6.03992,-7.10411,-6.76209,-7.72886,-6.85389,-6.49487,-6.24577,-6.29132,-7.10733,-6.39135,-6.44503,-5.46931,-4.70601,-5.0569,-5.45367,-5.18324,-4.39991,-3.77157,-3.23099,-2.66306,-1.48986,-0.97695,-2.64324,-3.68886,-2.97757,-2.94971,-2.9924,-3.32954,-2.09139,-2.39717,-1.31973,-0.17056,-0.22819,-0.73458,-0.41636,0.75999,1.3019,1.21834,1.08219,2.46797,2.65226,2.0646,1.21419,0.41368,0.92647,1.36052,-0.24156,-2.22058,-1.75223,-1.8271,-1.61386,-1.40231,-2.81409,-2.90036,-3.22662,-4.56673,-5.22961,-6.61489,-7.12953,-6.37126,-5.59457,-3.90036,-3.39216,-2.2514,-0.42818,-1.29695,-1.20681,-0.54975,-0.39593],[-15.71932,-14.73069,-12.41086,-5.65656,-7.31101,-7.17774,-7.50579,-7.47331,-7.10641,-5.97915,-5.03405,-4.91579,-4.83269,-4.1857,-3.36396,-3.77211,-3.84255,-3.12179,-3.02605,-3.92892,-3.63328,-3.68883,-3.52279,-3.33764,-4.16759,-2.64428,-2.55168,-3.41114,-3.08508,-1.14987,-6.41114,-7.2983,-8.03659,-8.17265,-6.63528,-4.1236,-3.49419,-3.24697,-4.50494,-4.27507,-2.91924,-4.31746,-2.78965,-2.88584,-3.93384,-4.57072,-3.88503,-3.39437,-2.58279,-2.74153,-2.48679,-2.38748,-2.67915,-3.82901,-4.9576,-6.5394,-6.99586,-5.82307,-4.16282,-1.54226,-4.7482,-5.7517,-4.44551,-6.24007,-6.12974,-6.95786,-6.57717,-6.51294,-5.17046,-5.04024,-4.43046,-5.61194,-6.54342,-6.90685,-7.45918,-7.01056,-8.88416,-9.19083,-6.5385,-4.13739,-6.5829,-4.76405,-2.7572,-2.89315,-0.90712,-1.35547,-0.82628,-1.41811,-3.18871,-3.89609,-2.86539,-1.80388,-2.0699,-3.95431,-6.41623,-9.78865,-16.24617,-18.04922,-14.01361,-15.52411,-14.63765],[-0.11017,-0.1089,-0.10675,-0.10485,-0.10645,-0.10754,-0.10872,-0.10902,-0.1092,-0.1088,-0.10758,-0.10726,-0.10653,-0.106,-0.10549,-0.10492,-0.10478,-0.10444,-0.1052,-0.10609,-0.10542,-0.10433,-0.10391,-0.10467,-0.10525,-0.10334,-0.10265,-0.10307,-0.10396,-0.10255,-0.10577,-0.10482,-0.1034,-0.1041,-0.10404,-0.10358,-0.10293,-0.10255,-0.10407,-0.10342,-0.10315,-0.10487,-0.10375,-0.10441,-0.10521,-0.10646,-0.10526,-0.10452,-0.10416,-0.10365,-0.10279,-0.10238,-0.1029,-0.10263,-0.1024,-0.10355,-0.104,-0.10268,-0.10111,-0.09775,-0.0998,-0.09825,-0.09651,-0.09631,-0.09482,-0.09327,-0.09162,-0.0903,-0.08867,-0.08546,-0.08313,-0.08116,-0.07715,-0.07307,-0.07055,-0.06659,-0.06455,-0.06042,-0.05535,-0.05285,-0.05321,-0.04895,-0.04778,-0.0497,-0.04677,-0.04625,-0.04766,-0.04848,-0.05038,-0.04962,-0.04764,-0.04878,-0.05028,-0.04961,-0.0482,-0.04848,-0.05133,-0.05138,-0.05046,-0.04935,-0.04687],[0.74362,0.73394,0.72763,0.72174,0.71178,0.70496,0.70025,0.69791,0.69672,0.69623,0.69625,0.69393,0.69352,0.69232,0.69183,0.69001,0.68901,0.69106,0.69171,0.6899,0.68882,0.68925,0.68699,0.68646,0.68912,0.68803,0.68442,0.68658,0.68858,0.68622,0.68564,0.68258,0.68081,0.67862,0.67557,0.67311,0.67229,0.67267,0.67127,0.66919,0.66765,0.6651,0.6646,0.66179,0.65906,0.65659,0.65477,0.65157,0.64848,0.64564,0.63917,0.63337,0.62731,0.62099,0.61464,0.60306,0.59261,0.57938,0.56401,0.54559,0.52895,0.51106,0.48804,0.46873,0.44331,0.41962,0.39557,0.37341,0.35225,0.32256,0.29559,0.26661,0.2404,0.2085,0.17544,0.14309,0.11392,0.08366,0.04879,0.01247,-0.02008,-0.05081,-0.08427,-0.12382,-0.16217,-0.20132,-0.23698,-0.27421,-0.31471,-0.35706,-0.39786,-0.44016,-0.47649,-0.51716,-0.55117,-0.58001,-0.60973,-0.63521,-0.65736,-0.67575,-0.68776],[0.11108,0.10588,0.1018,0.09777,0.09658,0.09552,0.09355,0.09194,0.09111,0.09059,0.08954,0.09078,0.09264,0.09324,0.09375,0.09458,0.09679,0.09828,0.09643,0.09427,0.09343,0.09318,0.09236,0.09258,0.09496,0.09363,0.09447,0.09423,0.09629,0.09623,0.09688,0.0972,0.09917,0.10119,0.10241,0.10208,0.10364,0.10404,0.10539,0.10587,0.10741,0.10788,0.11124,0.11255,0.11325,0.1135,0.11799,0.12107,0.12405,0.12741,0.13051,0.13458,0.13949,0.1447,0.14858,0.15494,0.16043,0.16629,0.17345,0.18118,0.18813,0.19637,0.20362,0.21254,0.22098,0.2284,0.23351,0.23871,0.24288,0.24581,0.24871,0.24964,0.24787,0.24595,0.24183,0.23418,0.22853,0.22353,0.21712,0.20954,0.20038,0.19221,0.184,0.17685,0.16566,0.15565,0.14758,0.13832,0.13071,0.12469,0.1201,0.11566,0.11411,0.11358,0.11304,0.11652,0.11619,0.11663,0.1174,0.11534,0.1126],[15.15355,15.12393,15.54294,14.92847,15.04205,14.5768,14.24661,14.32662,14.39246,14.15903,13.82373,13.49952,13.08009,12.63309,12.7637,12.36873,11.66619,11.35009,10.09714,8.91895,8.35413,6.88136,5.43192,4.69956,4.1495,3.20918,2.80657,2.25149,0.50147,-0.69902,-0.76517,-2.63344,-3.256,-5.02153,-5.91492,-6.80455,-7.70636,-8.59186,-9.94975,-10.10672,-10.74539,-12.30006,-12.83616,-13.49833,-14.32889,-15.92106,-17.1483,-17.32051,-17.7342,-18.41035,-18.84224,-18.58846,-18.17686,-17.97873,-18.34782,-17.9826,-17.52273,-16.81119,-14.59966,-12.97474,-11.43875,-10.21723,-8.2748,-7.15595,-4.88304,-3.22974,-0.90574,1.00341,2.50685,3.738,5.80903,7.46583,8.77202,10.86082,12.51249,13.78917,14.79546,15.20345,16.57513,17.41661,18.79151,19.6803,19.21154,20.25971,20.97947,21.19617,21.47693,21.35117,21.44162,22.17586,21.9592,20.72288,19.52644,18.62527,18.35588,18.27361,18.34726,17.87914,17.63953,18.11622,18.09277],[3.12369,3.03791,2.83406,2.61895,2.31219,2.13944,2.07115,1.93806,2.05369,1.79463,1.57975,1.17359,1.12171,0.91246,0.47472,0.0556,0.36357,0.90413,0.80764,0.74722,0.55997,0.49371,0.52977,1.0196,0.70079,0.6233,0.62278,0.7985,0.77355,0.69875,0.86201,0.89335,1.05496,1.06533,1.06788,1.16131,1.34918,1.76766,1.36444,1.57263,2.07589,2.13538,2.41953,2.30016,2.41847,2.07642,1.87668,2.233,2.30328,2.47897,2.8994,3.14873,3.31813,3.19269,3.11998,3.44953,3.70098,3.78803,3.81055,4.70461,5.06662,5.06134,5.28004,5.27431,5.42492,5.25859,5.41687,5.95949,5.89647,5.53962,5.52444,5.30439,5.11338,5.22493,5.38272,5.29633,5.23858,4.72604,4.39512,4.36809,3.86151,3.66585,3.57822,3.66347,3.62613,3.64759,3.48189,3.30083,3.13641,2.59614,2.24342,2.01318,1.22046,0.9148,0.93375,1.21489,0.76556,0.83095,0.99106,0.64633,0.55391],[3.90757,5.09993,5.474,5.68657,4.65916,4.46294,4.18035,2.21954,1.45535,0.70947,1.14208,1.36403,1.54041,2.32231,2.36993,3.10047,4.98672,5.45186,3.42454,5.3709,5.15087,2.7569,4.91863,9.0522,7.32286,4.61964,4.43755,8.41705,9.69311,7.8663,8.88145,6.11029,6.12544,7.86397,7.32616,8.9848,8.42876,8.37483,8.80333,8.63114,10.65862,10.46131,10.74762,9.57767,8.95348,10.72534,11.70254,11.27759,9.4227,8.89036,8.19099,7.38568,5.66166,4.9752,8.80292,11.76316,11.18877,9.92657,9.29604,6.97466,7.58027,8.63857,4.02831,3.86715,4.08866,7.82906,7.87472,6.60096,5.86588,5.01512,5.65591,2.29062,-1.66863,-1.85608,1.76525,-0.92313,-2.54479,-5.77295,-6.43568,-2.39162,-1.36445,-3.95419,-4.13242,-3.78786,-2.53434,-2.34728,-1.57266,1.93078,3.67031,5.28468,5.07537,3.63997,2.94374,2.12909,2.39763,3.81382,6.22708,7.76704,8.77627,7.60854,6.69262],[19.3611,19.54449,19.68954,18.63267,18.94977,17.51987,16.59922,16.03415,15.70082,15.64165,15.16595,14.85289,14.55439,14.22781,14.49205,14.64888,14.09497,13.58606,12.56497,11.32361,10.48754,8.99614,8.04651,7.21419,6.39183,5.60849,5.43339,5.29056,3.59182,2.52936,3.00842,1.14422,0.85073,-1.67338,-2.43968,-3.55077,-4.08682,-4.41448,-5.3372,-5.07873,-5.77772,-7.45429,-7.71286,-7.79291,-8.41892,-10.61082,-12.65061,-12.92467,-13.28604,-13.98899,-14.47439,-14.12331,-13.70693,-13.60126,-14.46733,-13.90003,-13.42455,-13.22103,-11.20729,-9.04662,-7.31756,-6.88828,-5.06565,-4.45732,-2.19016,-0.97501,0.79489,2.7598,4.14078,4.62186,6.71041,8.15705,9.00765,11.244,13.65054,15.16607,15.82504,15.41319,17.40325,17.67644,18.54814,20.14376,19.54466,20.00206,21.05702,21.39614,21.72087,21.77646,22.45942,24.42288,24.71922,23.47223,22.01188,21.24536,21.46641,21.15079,21.744,20.84947,20.17297,21.41164,21.38617],[4.54506,4.39346,3.89045,4.50412,4.23508,4.45487,4.41443,3.75633,4.15049,3.71919,3.85448,2.6468,1.69779,0.8075,-0.16237,-0.99348,-0.91485,-0.64657,-0.59881,-0.49775,-0.63222,-0.33284,0.38647,0.82081,0.25482,0.44881,0.33026,0.57295,0.41894,0.41193,0.58982,1.11103,1.49622,1.57846,1.7444,1.50822,1.97667,3.31406,3.14942,3.3076,4.33418,4.24486,4.49426,4.48639,4.76071,4.59175,4.20384,4.96371,5.4406,5.42036,5.91763,6.28551,6.2759,6.76452,6.45781,6.15414,6.0516,5.70906,5.44762,5.86539,5.70833,5.35564,4.97743,5.15418,5.33786,4.80031,4.48027,4.77045,4.35417,4.3444,4.46508,4.08824,4.07408,4.3549,4.79623,4.72482,4.54869,4.32496,4.23932,4.41902,3.96586,4.57966,5.52135,5.37023,5.66094,5.30585,5.3676,5.27881,5.46161,5.51059,5.33751,5.12142,4.53513,4.86098,4.82143,5.13124,4.52863,4.77242,5.6388,5.08125,5.3384],[-3.85086,-2.5877,-1.7304,-2.89284,-3.0723,-5.0711,-6.24011,-7.06892,-7.82528,-8.13417,-7.7392,-6.77899,-4.87534,-2.86064,-1.13686,0.89935,3.25692,4.77427,3.25998,6.30398,7.21404,4.20159,6.17655,10.93296,10.35719,7.91254,8.9177,13.20108,13.2245,11.59173,15.97858,9.66944,11.32069,12.47722,13.3087,15.41857,15.41147,16.91985,16.3479,17.8829,23.28994,20.22991,21.20737,21.638,21.91425,22.53856,22.33609,22.5876,20.90176,19.70458,18.6669,18.15136,17.88071,18.62228,21.70186,24.44313,24.02072,22.66937,23.75557,21.40702,22.19206,21.57213,16.50938,15.94881,17.14959,19.10617,19.06002,16.76567,15.14444,9.65108,8.77315,3.6124,0.07565,-0.06532,4.23778,1.2606,-1.00758,-4.92159,-6.14439,-4.51428,-4.17641,-8.44775,-12.10942,-10.80129,-9.89574,-8.8757,-8.4794,-5.43218,-3.9083,-3.0438,-3.60381,-5.58063,-7.61758,-10.30066,-9.96818,-8.0463,-5.03247,-4.06534,-4.96989,-4.16184,-4.83114],[-0.06378,-0.06512,-0.06792,-0.06931,-0.06996,-0.07151,-0.07349,-0.07547,-0.07645,-0.07887,-0.08203,-0.08577,-0.0882,-0.09165,-0.09402,-0.09587,-0.09599,-0.09592,-0.09711,-0.09833,-0.09979,-0.10002,-0.09929,-0.09872,-0.0985,-0.09808,-0.09853,-0.09818,-0.09676,-0.0978,-0.09818,-0.09758,-0.09571,-0.09528,-0.09599,-0.09692,-0.09571,-0.09303,-0.09524,-0.09279,-0.08887,-0.09014,-0.08928,-0.08858,-0.08779,-0.08942,-0.08905,-0.08659,-0.08585,-0.08421,-0.08052,-0.07862,-0.07795,-0.07659,-0.07578,-0.07334,-0.07007,-0.06753,-0.0659,-0.0624,-0.05936,-0.05821,-0.05479,-0.05334,-0.04987,-0.04952,-0.04664,-0.04325,-0.04217,-0.04274,-0.04087,-0.0398,-0.03916,-0.03709,-0.0347,-0.03536,-0.03548,-0.0358,-0.03746,-0.03716,-0.03538,-0.0345,-0.03549,-0.03538,-0.03424,-0.03337,-0.03435,-0.03543,-0.03474,-0.03531,-0.0364,-0.03756,-0.03987,-0.04064,-0.04022,-0.0385,-0.03822,-0.03715,-0.03693,-0.03823,-0.03812],[0.99211,0.97863,0.96338,0.94257,0.93042,0.91144,0.89436,0.87819,0.86226,0.84766,0.83244,0.81843,0.80567,0.79367,0.78528,0.7761,0.76377,0.75246,0.74113,0.73006,0.71703,0.70251,0.69078,0.67623,0.66545,0.65271,0.64134,0.63173,0.6176,0.6015,0.59512,0.57715,0.56668,0.54945,0.5395,0.52749,0.51577,0.50335,0.49005,0.48195,0.47244,0.45496,0.44472,0.43384,0.41927,0.40069,0.38197,0.37029,0.3568,0.34075,0.32417,0.31053,0.29757,0.28264,0.26331,0.24735,0.23158,0.21409,0.20354,0.18911,0.17303,0.15546,0.14082,0.12199,0.10641,0.08746,0.07458,0.06086,0.04862,0.03014,0.01971,0.00547,-0.0084,-0.02128,-0.03512,-0.04828,-0.06508,-0.08501,-0.09848,-0.11695,-0.13019,-0.14316,-0.16229,-0.17599,-0.18683,-0.19833,-0.21196,-0.22583,-0.23861,-0.24814,-0.26144,-0.27765,-0.29535,-0.31171,-0.32395,-0.33446,-0.34592,-0.36281,-0.38049,-0.38926,-0.40423],[0.9055,0.90593,0.90083,0.90035,0.90193,0.90087,0.89797,0.89929,0.9,0.90162,0.9049,0.90701,0.90478,0.90273,0.90299,0.90185,0.90049,0.89757,0.89968,0.90269,0.90186,0.90313,0.90426,0.90426,0.90422,0.90515,0.90543,0.90281,0.90097,0.90244,0.90484,0.90259,0.9032,0.89987,0.89948,0.89731,0.89795,0.89602,0.89933,0.89941,0.89597,0.89475,0.89272,0.89252,0.8932,0.8918,0.88951,0.88767,0.88818,0.88597,0.8846,0.88705,0.88559,0.88632,0.88394,0.88094,0.87877,0.87616,0.87307,0.87098,0.87021,0.87362,0.86959,0.87265,0.8716,0.86888,0.86847,0.87181,0.8733,0.88222,0.88587,0.88962,0.89075,0.89545,0.9003,0.9016,0.89975,0.90373,0.90612,0.90243,0.90015,0.89934,0.90013,0.89916,0.89802,0.89686,0.8978,0.90026,0.89938,0.89789,0.89459,0.89497,0.89506,0.891,0.88747,0.88659,0.88463,0.8817,0.87733,0.87802,0.87963],[-19.88774,-19.16456,-17.45511,-15.90012,-15.3568,-14.15812,-12.80282,-10.6363,-8.40179,-6.56564,-4.5979,-3.2462,-2.06905,-1.08814,0.20793,0.78136,1.55436,3.04771,3.55367,3.75201,4.90289,5.52002,5.35519,6.62642,7.99603,8.71419,9.42495,10.55507,11.02493,11.75236,12.54331,12.70873,13.324,13.67616,13.7452,14.21519,14.85543,15.81525,16.02311,16.73583,17.32597,17.83994,18.82808,19.3175,20.10431,20.7078,22.02451,23.2421,24.36142,25.72374,26.87561,28.33878,30.07673,31.74158,33.48852,34.98439,36.65774,38.51135,40.81362,42.50809,44.59594,46.27192,47.64864,49.26122,50.7547,52.42252,53.67785,54.95669,55.42392,54.85162,54.41344,53.69328,52.95394,52.1648,50.58364,48.26306,47.12817,45.71236,43.33865,40.58181,38.81369,36.72904,33.19975,29.75491,25.96632,21.61731,18.60241,15.18627,11.11454,7.10576,2.72665,-2.24514,-6.15911,-10.73514,-14.21266,-17.05722,-19.59647,-21.45701,-22.5732,-23.27959,-22.6923],[-3.26022,-2.94182,-2.48051,-2.24596,-2.72243,-2.86872,-2.84734,-2.75102,-2.50807,-2.3846,-1.9722,-1.83485,-1.44413,-1.10266,-1.1605,-1.26548,-0.8995,-0.28292,-0.31904,-0.32787,-0.21806,-0.0962,-0.10148,0.23635,-0.22927,-0.09063,0.07579,0.15145,-0.22148,0.06119,-0.17199,-0.08951,0.01802,-0.14673,-0.0318,0.26996,0.39358,0.5092,0.18894,0.15505,0.15545,0.1627,0.49671,0.17039,0.08732,-0.21563,-0.31898,-0.18657,-0.1563,-0.12815,-0.08099,-0.00478,-0.00576,-0.29752,-0.45357,-0.65787,-0.94646,-1.0551,-1.08306,-0.2076,-0.57183,-0.49718,-0.60078,-0.773,-0.95115,-0.97741,-0.98251,-0.64047,-0.62099,-0.39946,-0.35399,-0.45366,-0.15906,0.32231,0.55364,1.12473,1.37922,1.51093,2.1418,2.35741,1.5219,1.81763,1.98093,1.73854,1.95861,1.90725,1.69392,1.586,1.03541,0.67004,0.73441,0.49905,-0.22482,-0.34202,-0.17373,-0.16419,-1.09639,-1.18918,-0.92154,-0.92807,-0.67653],[-4.08414,-3.45084,-3.82194,-2.74269,-2.54658,-2.02116,-1.77898,-3.07103,-3.68078,-3.86358,-3.76952,-3.79996,-3.75418,-3.39904,-3.42889,-3.21889,-2.33105,-2.05122,-2.86366,-1.83387,-2.03703,-3.49143,-2.57466,-0.47541,-1.36667,-3.17655,-3.42883,-1.27938,-0.63519,-1.70655,-1.98287,-3.67467,-3.83984,-3.40596,-3.55659,-2.66883,-2.63345,-2.74461,-2.69507,-3.29778,-2.36618,-2.61863,-2.79916,-3.67793,-4.31351,-3.55274,-3.39329,-4.02023,-5.5342,-6.01729,-6.69984,-7.46364,-8.48738,-9.11823,-7.34074,-6.15283,-6.33067,-7.11514,-7.05415,-8.35956,-9.22016,-9.27169,-11.52555,-12.4031,-12.32675,-10.71546,-10.34305,-10.78768,-9.8456,-10.0085,-9.367,-10.6963,-12.98047,-13.901,-13.46536,-15.01991,-16.43056,-17.39719,-17.51801,-15.98961,-15.67414,-16.31701,-15.43716,-15.26289,-14.93254,-15.21802,-14.71402,-13.30557,-13.02406,-12.97072,-13.32627,-13.75931,-13.68918,-13.57959,-13.76653,-12.61203,-10.87398,-10.68219,-7.98412,-8.97368,-9.32025],[-4.70558,-4.02714,-1.93536,-1.00346,-0.27946,0.47362,1.49376,3.71655,5.99364,7.59465,9.22729,10.26268,11.00998,11.54255,12.98564,13.20345,13.19799,14.28893,13.6014,12.5768,13.17526,12.3689,10.72029,10.99935,11.97688,11.85168,12.14928,12.53427,11.27918,10.85283,11.54085,9.93653,9.90217,8.45284,7.63853,7.10284,6.82334,6.82594,5.7691,6.29753,6.06712,5.03728,5.35568,5.33782,5.32361,4.36273,4.46069,5.41628,6.1961,6.87358,7.569,9.29091,11.54754,13.49942,14.59614,16.16831,18.34074,21.0273,25.58443,29.02015,32.58908,35.39199,39.18737,41.95805,45.72276,48.75529,52.36666,55.69651,57.74035,58.46418,60.06857,61.16636,61.83282,63.16449,63.19835,62.26975,62.1904,61.17019,60.20862,58.31651,57.77941,56.64954,52.67037,50.27425,47.19153,43.06857,40.27878,36.50439,32.37461,28.98037,24.40521,18.31333,13.30483,7.86369,4.11045,1.13952,-1.20161,-3.49723,-4.88507,-5.08037,-4.55356],[-0.46856,-0.27047,0.16876,0.27409,-0.4345,-0.69294,-0.67401,-0.66921,-0.31584,-0.51159,-0.2284,-0.44043,-0.04654,0.25082,-0.15824,-0.51168,0.60987,1.93216,1.27808,1.58033,1.49069,0.9929,1.32153,3.00686,1.97921,1.47618,1.61704,2.78354,2.45713,2.24287,2.46697,1.85676,2.12041,2.0777,2.01313,2.55953,2.75925,3.28819,2.4555,2.69315,3.39614,3.25455,3.96995,3.39078,3.36052,2.71177,2.50949,3.1533,3.18388,3.43468,3.89748,4.33328,4.38047,3.98155,4.82395,6.01072,6.15547,6.08668,6.41164,7.2953,7.79423,8.66358,6.0131,5.74296,5.75084,8.3747,8.55278,8.15991,7.4769,6.7667,7.2944,4.11299,0.78718,1.03524,4.56274,2.77986,1.58968,-1.25605,-1.24288,2.62609,2.42529,0.55209,0.8653,1.1941,2.54784,3.00301,3.34086,5.372,5.66604,5.49572,4.89099,3.56067,1.63437,0.86303,0.92758,1.12988,-0.46537,-0.83899,-0.68704,-0.96429,-0.659],[-8.23622,-8.75217,-9.38736,-8.47296,-7.21859,-6.46825,-5.9074,-5.15913,-4.91584,-4.32839,-4.64416,-4.93352,-5.05158,-5.49294,-5.63076,-6.22679,-7.09649,-7.11459,-5.99895,-6.91097,-6.92739,-6.07529,-7.31207,-9.15619,-8.38579,-7.56757,-7.63645,-9.31793,-9.98455,-9.29862,-10.50865,-9.53636,-9.69021,-11.02467,-10.6731,-11.43699,-10.83792,-10.84323,-11.31331,-11.69809,-12.73366,-12.84134,-13.26058,-12.98899,-12.99358,-14.07861,-14.90301,-15.0247,-14.64159,-14.53558,-14.4227,-14.22852,-13.35882,-13.20144,-15.05069,-16.44649,-15.74198,-14.98348,-13.75248,-12.14946,-12.84064,-13.32554,-11.31471,-11.73409,-11.2936,-11.88822,-10.83214,-9.56534,-7.97686,-7.8995,-7.39435,-7.14938,-7.69272,-8.39694,-9.45167,-9.91036,-10.60554,-10.47318,-10.50546,-11.01236,-11.69771,-11.05607,-10.10198,-10.00287,-10.57684,-10.98863,-11.26467,-12.90152,-14.43118,-16.33287,-17.01132,-16.58017,-16.27103,-15.56473,-16.08898,-16.40207,-17.11511,-18.48727,-16.81337,-16.61045,-16.03608],[-0.08711,-0.08782,-0.08909,-0.08888,-0.08723,-0.0875,-0.08897,-0.08995,-0.0918,-0.09228,-0.09384,-0.09454,-0.09659,-0.09847,-0.09757,-0.09629,-0.09871,-0.10268,-0.10315,-0.10391,-0.10398,-0.10371,-0.10325,-0.10634,-0.10374,-0.10274,-0.10318,-0.10415,-0.10254,-0.10302,-0.10462,-0.10426,-0.10359,-0.10324,-0.10397,-0.1056,-0.10579,-0.10624,-0.10543,-0.10454,-0.10438,-0.10609,-0.10736,-0.10576,-0.10587,-0.10494,-0.10308,-0.10327,-0.10306,-0.10274,-0.10218,-0.10215,-0.10274,-0.10044,-0.09909,-0.09911,-0.09771,-0.09582,-0.09436,-0.09752,-0.09718,-0.09599,-0.0942,-0.09271,-0.09036,-0.08877,-0.08707,-0.08771,-0.08617,-0.08408,-0.0821,-0.07939,-0.07733,-0.07609,-0.07487,-0.07489,-0.07458,-0.07108,-0.07028,-0.06978,-0.06422,-0.06188,-0.06222,-0.06274,-0.06132,-0.06062,-0.06036,-0.06009,-0.05817,-0.05471,-0.05317,-0.05261,-0.04899,-0.04748,-0.0472,-0.04758,-0.04394,-0.04336,-0.04433,-0.04307,-0.04226],[0.88032,0.86705,0.84876,0.83236,0.81937,0.80373,0.78903,0.77228,0.75587,0.74295,0.73015,0.71847,0.70876,0.70002,0.69067,0.68437,0.67718,0.66819,0.66606,0.66367,0.65481,0.6512,0.65024,0.64115,0.63447,0.62873,0.62038,0.61491,0.61385,0.60672,0.60084,0.59682,0.591,0.58692,0.58363,0.57822,0.57318,0.5673,0.56403,0.55707,0.55223,0.54613,0.53978,0.53373,0.52517,0.51808,0.50817,0.49769,0.48714,0.47587,0.46231,0.44684,0.43095,0.41463,0.39792,0.37932,0.36026,0.33768,0.31125,0.28494,0.25762,0.23114,0.20219,0.17512,0.1427,0.11149,0.08132,0.0534,0.02998,0.00235,-0.02343,-0.04994,-0.07345,-0.10164,-0.1275,-0.14991,-0.17399,-0.19694,-0.22029,-0.24477,-0.26782,-0.28709,-0.30294,-0.32398,-0.33986,-0.35286,-0.36847,-0.38149,-0.39493,-0.40961,-0.42146,-0.42909,-0.43846,-0.44847,-0.4588,-0.46871,-0.48071,-0.49427,-0.51024,-0.52241,-0.53722],[0.49275,0.49308,0.48874,0.48697,0.48868,0.48668,0.48316,0.48458,0.48545,0.48657,0.4892,0.49067,0.48771,0.48489,0.48533,0.48354,0.48109,0.47773,0.47811,0.47964,0.47815,0.47799,0.47793,0.47751,0.47711,0.47759,0.47771,0.47491,0.47277,0.47424,0.47666,0.47485,0.47569,0.47333,0.47357,0.47215,0.47367,0.47277,0.47762,0.47796,0.4755,0.4766,0.47554,0.47643,0.47862,0.48026,0.48049,0.47915,0.4806,0.48002,0.47981,0.48175,0.47939,0.47961,0.47805,0.47434,0.47123,0.46707,0.45958,0.45505,0.45211,0.45377,0.44761,0.44951,0.44682,0.44309,0.44217,0.44593,0.44771,0.45687,0.46178,0.4668,0.46919,0.4766,0.48405,0.48747,0.48741,0.49188,0.49686,0.49497,0.49568,0.49692,0.4965,0.49822,0.49894,0.49838,0.50001,0.50206,0.50135,0.50172,0.4977,0.49466,0.49152,0.48522,0.48105,0.48002,0.47818,0.47417,0.46927,0.47102,0.47256],[-4.64172,-4.83101,-4.4798,-4.16224,-4.29991,-3.43235,-2.87293,-2.09862,-1.7684,-1.86423,-1.75019,-1.57686,-1.57344,-1.61127,-1.69798,-2.23538,-2.39988,-2.23381,-2.47026,-2.41244,-2.15017,-2.12189,-2.60366,-2.48248,-2.22179,-2.36338,-2.58551,-2.97372,-3.05611,-3.19805,-3.67588,-3.7081,-3.96726,-3.22663,-3.30671,-3.10759,-3.40771,-3.73489,-4.24688,-4.55409,-4.16226,-4.23449,-4.43679,-4.93992,-5.06155,-4.591,-3.94572,-3.67746,-3.63633,-3.65813,-3.53719,-3.54537,-3.4585,-3.175,-2.80938,-3.07781,-3.09443,-2.66009,-2.38658,-2.75497,-2.91696,-2.30424,-2.25148,-1.71942,-1.54396,-1.33533,-0.81727,-0.87258,-0.8787,-0.51896,-0.64836,-0.59708,-0.10846,-0.24105,-0.91933,-1.18593,-0.90162,-0.14404,-0.8099,-0.40895,0.06953,-0.7593,-0.90399,-0.24693,-0.62301,-0.6679,-0.72787,-0.91929,-1.53486,-2.7752,-3.26562,-3.25287,-2.92472,-3.14807,-3.6238,-3.45908,-3.84387,-3.48547,-3.27042,-3.85987,-3.90743],[1.25882,1.32049,1.451,0.99076,0.7183,0.70705,0.78448,0.85141,0.53367,0.56304,0.16332,0.6806,1.06322,1.3758,1.49413,1.57003,1.66317,1.66504,1.40753,1.03667,0.79897,0.5866,-0.0324,-0.03922,0.10701,-0.14789,-0.13278,-0.21135,0.13043,0.12571,-0.08924,-0.29354,-0.51012,-0.37378,-0.41248,0.06087,-0.11472,-0.85135,-1.04988,-0.86447,-0.89589,-0.7592,-0.59018,-0.44603,-0.31159,-0.22946,0.12149,-0.05752,-0.32594,-0.16638,-0.22455,-0.32481,0.1322,-0.10771,0.11467,0.53643,0.80666,1.15839,1.32595,1.28179,1.37584,1.37546,1.50403,1.16495,0.71289,0.742,0.86686,0.77735,0.93135,0.83314,0.69933,1.01527,0.75962,0.50289,-0.00313,-0.01456,0.24484,0.1562,0.07106,0.59142,0.80022,0.69114,0.88383,0.80343,0.79387,0.85437,0.8407,0.91973,0.79082,0.8184,0.85928,0.86836,0.9322,0.90079,0.97743,0.7012,0.7314,0.5951,0.48945,0.24017,-0.17612],[7.76956,7.67807,7.12295,8.71245,7.9219,9.76967,10.6355,9.41434,9.48627,9.0221,9.1573,8.2417,6.35267,4.99722,3.23657,1.86485,1.36699,0.29506,-0.14659,-1.15868,-2.24612,-1.55608,-1.26601,-1.88973,-3.0651,-3.2944,-4.48729,-4.7852,-3.54516,-3.73498,-7.10058,-3.55424,-5.18751,-4.62543,-6.00468,-6.44132,-7.00661,-8.6342,-7.67585,-9.36384,-12.782,-9.94849,-10.62859,-12.22659,-13.14265,-12.05317,-10.8702,-11.61215,-11.86893,-11.17954,-10.86849,-11.17254,-12.52765,-14.05583,-13.27489,-12.91047,-12.97357,-12.79111,-14.44523,-14.36087,-14.49798,-12.80969,-12.3453,-11.97688,-12.98397,-11.2186,-11.14945,-10.16013,-9.32288,-4.69718,-3.20724,-1.4751,-1.88003,-1.9177,-2.53259,-2.24965,-1.66129,-0.92266,-0.32655,2.03281,2.69255,4.51983,8.13864,7.15134,7.57219,6.66084,7.09036,7.54729,7.86835,8.76432,9.1555,9.67382,11.01637,12.99291,12.90909,12.45099,11.83596,12.44198,14.47688,12.55951,12.45906]],[\"S1\",\"Day1\",\"2022_04_01_09_29_10\",[87.41673,86.77461,85.66656,84.18053,83.05084,83.04235,81.51286,79.79319,77.44989,75.68206,74.50541,73.66085,73.32945,73.05145,72.90733,72.46414,71.81373,71.0706,71.12428,71.91769,71.61926,70.70741,70.5564,70.19009,69.80283,69.71676,69.50257,69.03525,68.80178,68.34617,69.13558,68.7091,69.14485,68.81088,67.9649,67.62669,67.6101,67.3445,67.89742,66.14362,65.64967,65.98425,65.86798,65.34774,64.35632,63.67039,62.45571,62.49473,61.849,61.29525,60.64699,58.24194,55.96041,53.52927,50.76501,47.32442,43.67876,39.69012,35.73959,30.57904,25.66644,19.2571,10.38773,2.84606,-3.27643,-5.31335,-9.41893,-12.49584,-15.48378,-16.07988,-14.2478,-12.64783,-9.85277,-6.1771,-2.89355,1.97141,3.83248,7.05345,11.18771,15.32341,20.03643,25.08332,29.92,33.30748,38.07559,41.64086,46.50191,50.6156,54.39981,59.03444,62.9357,66.73144,70.75742,75.89273,79.97611,82.87432,85.28787,86.50118,88.16291,88.78984,89.09422],[-4.23651,-4.78036,-5.77224,-6.43606,-7.03829,-7.01716,-5.58077,-4.71086,-3.53274,-3.68345,-3.58558,-3.17923,-3.23317,-2.99368,-3.22334,-3.55153,-2.91652,-2.57911,-3.03974,-3.22112,-3.28826,-3.24116,-3.24004,-2.69625,-2.55636,-3.37194,-3.59909,-3.91457,-3.21522,-3.13264,-2.95316,-4.03755,-3.60036,-4.10777,-4.54206,-4.77213,-5.15379,-4.34843,-4.77518,-4.618,-3.97384,-4.81853,-4.23973,-3.60825,-4.2677,-4.72218,-5.33496,-6.60785,-7.09496,-7.4096,-7.78717,-7.11689,-6.65058,-6.6639,-6.30991,-5.81896,-5.23855,-5.85493,-6.58637,-6.41276,-6.79737,-5.65814,-3.55063,-1.18214,-1.21846,-0.21088,-0.35258,-0.85357,-1.08328,-1.08962,-0.53589,-0.49416,-0.52844,-0.67612,-1.56491,-3.04712,-4.34377,-5.07325,-7.83786,-9.12054,-8.98222,-11.08827,-12.73933,-13.9184,-14.48348,-15.24605,-15.59539,-15.59534,-16.41939,-17.2232,-18.06086,-18.03584,-16.2024,-15.54086,-14.49748,-13.28082,-13.67807,-12.14023,-11.1282,-10.01244,-10.25127],[-7.45477,-7.86325,-10.60265,-12.33362,-12.63587,-12.67446,-12.29683,-11.69232,-11.79486,-10.42636,-8.11401,-6.98971,-5.79893,-4.8012,-3.94674,-3.12302,-2.84021,-3.22268,-4.28217,-4.41455,-5.14616,-5.77064,-4.35245,-3.27037,-5.08482,-5.60616,-5.25674,-4.77728,-6.63798,-7.1495,-5.91929,-5.51143,-5.49745,-5.82925,-7.26521,-6.25876,-7.13483,-7.27309,-7.45279,-5.6231,-4.72482,-6.38291,-6.70251,-4.87833,-6.03306,-7.90423,-6.16415,-8.10931,-9.98024,-10.20024,-7.64174,-7.19206,-6.96292,-8.11247,-8.3421,-8.86103,-9.32754,-10.64933,-10.68807,-12.57532,-13.92537,-14.07407,-14.25494,-16.73828,-16.98917,-16.69258,-17.85865,-17.35684,-18.5906,-17.5814,-14.09568,-13.24751,-8.15932,-8.64064,-10.60316,-15.75764,-18.21889,-22.12164,-25.29897,-25.77284,-27.13209,-21.85096,-20.23261,-20.5326,-21.62901,-23.34223,-21.21162,-20.46836,-19.18001,-16.85708,-16.09243,-15.32648,-14.71572,-13.51577,-13.30663,-13.60498,-12.36427,-14.28931,-13.09081,-14.46076,-15.50329],[13.51488,12.97384,12.34107,11.22671,10.25066,10.24451,8.40728,6.45123,3.92131,2.02376,0.59971,-0.39197,-0.81169,-1.18418,-1.37419,-1.86232,-2.55225,-3.284,-3.14482,-2.33088,-2.57028,-3.4377,-3.69486,-4.16058,-4.43858,-4.4336,-4.65633,-5.1432,-5.27704,-5.69669,-5.01998,-5.39824,-4.99461,-5.26192,-5.92667,-6.35128,-6.23888,-6.56425,-5.95226,-7.90993,-8.52903,-7.98119,-8.10469,-8.85307,-9.66437,-10.1364,-11.47244,-11.10348,-11.376,-11.86319,-12.89869,-15.42073,-17.77986,-20.04766,-22.8128,-26.23762,-29.89426,-33.61118,-37.45659,-42.33982,-46.94888,-53.56227,-62.83743,-70.68262,-76.76505,-79.108,-83.06953,-86.04971,-88.8429,-89.54023,-88.17126,-86.63124,-84.13671,-80.4157,-76.86398,-71.18579,-68.64624,-64.42076,-58.63771,-53.82638,-48.77677,-44.59079,-39.79055,-36.01538,-30.70866,-26.32374,-22.14109,-18.30396,-14.79698,-10.83536,-7.07098,-3.55506,-0.02343,4.62988,8.50301,11.30787,13.43465,14.93237,16.13128,16.89076,17.49014],[6.02373,6.26355,8.59967,10.05418,10.16384,10.20639,10.26918,9.9433,10.37754,9.02474,6.83596,5.86968,4.71112,3.81808,2.93445,2.05414,1.95341,2.41227,3.30671,3.38465,4.06927,4.68198,3.31981,2.42672,4.20924,4.48839,4.09068,3.54431,5.52204,6.03575,4.90338,4.21527,4.32146,4.50092,5.7574,4.72972,5.46267,5.81859,5.87242,4.1629,3.47764,4.8364,5.30128,3.726,4.65025,6.31969,4.48122,5.98806,7.62435,7.74408,5.20747,4.96684,4.88079,5.97276,6.29144,6.92533,7.53535,8.61947,8.44663,10.29078,11.45761,11.93731,12.72506,15.78049,16.01083,16.00982,17.0895,16.46671,17.58393,16.61465,13.42549,12.62109,7.71805,8.14101,9.78468,14.30578,16.27421,19.73555,21.81671,21.79599,23.10144,17.49175,15.4304,15.29681,16.08239,17.34562,15.30341,14.63838,13.1882,10.82268,9.85124,9.17501,9.23488,8.35953,8.5009,9.16138,7.89057,10.15635,9.35582,10.98242,11.88215],[-6.10511,-6.74454,-8.48173,-9.63161,-10.30598,-10.29672,-8.78994,-7.76674,-6.64955,-6.40521,-5.65895,-4.95458,-4.67974,-4.17613,-4.16599,-4.25935,-3.57134,-3.34935,-4.07973,-4.29046,-4.55462,-4.6792,-4.29236,-3.47452,-3.83216,-4.76043,-4.88446,-5.05755,-4.89272,-4.95348,-4.44232,-5.37683,-4.9514,-5.53174,-6.34752,-6.29078,-6.90164,-6.16281,-6.6248,-5.9672,-5.10078,-6.36945,-5.90018,-4.78836,-5.74654,-6.70043,-6.80921,-8.57413,-9.58624,-9.95336,-9.57955,-8.81154,-8.29678,-8.63251,-8.3559,-8.02903,-7.59942,-8.57655,-9.29419,-9.68162,-10.45884,-9.39267,-7.38466,-5.77437,-5.88542,-4.79245,-5.27558,-5.62955,-6.22673,-5.93357,-4.3671,-4.08982,-2.70599,-2.98276,-4.39456,-7.33402,-9.36203,-11.38739,-15.2524,-16.75658,-17.11974,-17.25763,-18.29967,-19.54733,-20.49795,-21.86338,-21.42353,-21.14618,-21.48833,-21.45909,-22.00584,-21.73195,-19.78228,-18.77085,-17.70542,-16.63044,-16.62897,-15.74721,-14.40013,-13.74547,-14.30477],[-10.46572,-10.23834,-10.47268,-10.7167,-10.39735,-9.84158,-10.73485,-11.46707,-12.8116,-12.38932,-11.34897,-10.14268,-8.50057,-7.03432,-5.11907,-3.94947,-4.03145,-4.27412,-3.4276,-1.81689,-1.48876,-2.07226,-0.98895,-0.6268,-0.97636,-0.89392,-0.53568,-0.18649,-0.10557,0.09863,1.92429,2.28364,2.52809,1.92647,2.25079,2.42459,2.57768,2.73989,3.23402,2.99358,3.14065,3.80162,3.96915,4.80308,4.7579,4.1185,4.0509,4.44179,4.21963,4.74767,6.50312,5.28759,4.53891,3.51825,1.85027,0.11274,-1.45137,-4.04915,-5.20743,-8.51642,-11.19675,-15.05255,-21.71446,-28.44318,-32.18126,-32.80315,-35.48631,-36.33981,-38.94043,-39.05092,-36.81552,-34.86298,-31.35161,-28.62613,-27.24622,-25.50321,-25.68061,-25.69672,-23.59143,-21.95932,-20.99743,-16.02741,-13.30877,-13.37077,-12.74812,-13.45391,-12.13604,-11.79773,-11.27924,-9.65631,-9.06203,-8.34848,-8.41797,-7.46835,-7.20107,-7.79328,-7.35802,-9.15809,-8.83481,-9.86064,-9.90715],[4.25596,4.07577,6.03324,6.98211,6.95313,6.88504,7.11696,6.86805,6.75792,5.26397,3.32489,2.71843,1.76459,1.29614,0.84974,0.0953,0.29692,0.45201,1.31044,2.16579,2.95316,3.72005,2.47742,1.59891,3.45468,3.76897,3.31683,2.63005,5.12782,5.72447,5.16421,4.31672,4.59944,4.1524,5.23008,3.89772,4.75969,5.28271,5.30758,3.21439,2.71423,4.55366,5.54587,4.43938,5.32059,7.15184,5.44908,7.28,9.01166,9.23516,7.02521,6.61479,6.21239,6.66798,6.43418,6.38264,6.4006,6.09879,5.2874,5.55936,5.53241,3.98966,1.65491,2.01157,0.84706,1.61103,1.73767,1.02714,-0.30664,-2.15845,-3.45071,-3.45327,-6.41464,-5.10528,-3.50554,0.20045,1.24156,4.61206,6.4456,6.77069,9.21746,5.68437,4.96817,4.87301,6.83936,8.86217,8.31478,8.62262,7.76127,6.27166,5.74359,5.83789,6.97631,7.43151,8.08743,8.63545,7.11506,8.86421,8.42889,9.67701,10.42312],[13.17427,13.56059,13.92147,13.81495,13.87973,14.5422,13.76416,13.51116,14.44567,14.43497,15.47889,16.44899,17.022,16.35111,16.78138,17.73512,17.98055,17.24831,16.34596,15.55804,15.35868,15.57741,15.2854,13.82962,13.47303,13.90711,13.74777,13.82646,13.50085,13.62132,16.21447,14.64191,14.91775,13.99455,16.03421,16.61576,16.65588,16.78245,17.54626,17.99797,18.95515,19.5478,21.13728,21.77368,20.46777,20.75361,22.21346,22.48865,22.9,22.5819,21.1277,22.46595,23.04798,22.57571,23.1701,23.81758,24.02324,22.86237,22.38626,21.71117,20.68922,20.93102,19.99392,20.07692,18.55471,19.15783,18.09186,17.01786,17.77346,18.71881,19.06366,19.44136,19.96948,20.36974,20.36083,20.23726,19.55544,19.94232,19.24978,19.78638,21.21933,20.68957,20.27895,19.64277,19.66891,19.28855,19.52767,19.82699,19.02572,18.77424,17.7799,17.78717,18.3329,19.58428,19.90466,20.99445,21.18104,22.57599,23.06648,23.12304,23.19245],[64.60248,64.79008,65.05491,65.05428,65.36874,65.94148,65.06902,64.25629,62.93436,62.9481,63.48066,64.48531,65.83533,67.20011,68.96259,69.84614,69.80154,69.66361,70.81152,72.69182,73.23927,72.85821,73.61521,73.79879,73.90783,74.05755,74.30836,74.48943,75.17889,75.5397,77.26791,77.38014,77.7008,76.97585,77.61366,77.39731,77.80697,78.12997,78.64082,77.72546,77.67749,78.95208,79.46566,79.87286,80.17783,80.21917,79.52289,80.65133,81.20765,81.81792,82.58004,81.21712,80.31118,79.48219,77.71609,75.95911,74.40177,71.67272,70.18124,66.98595,64.30469,59.853,52.40927,45.79174,41.77804,41.35823,38.78008,37.77906,34.73189,33.96784,35.76841,37.6622,40.18962,43.22495,45.12558,48.09124,48.32924,49.47109,52.2241,54.05172,55.96108,59.51691,61.98679,61.88856,63.22211,63.24656,64.37326,64.84343,65.01294,66.08486,66.4903,67.23166,67.55952,68.71777,69.24327,68.92451,68.75708,67.74716,67.89864,67.4325,67.72778],[13.81875,14.14442,14.98995,15.12227,15.17764,15.7983,15.1066,14.80195,15.67453,15.28989,15.79863,16.57225,16.8692,16.0969,16.38803,17.09693,17.38811,16.72844,16.09482,15.56811,15.58377,15.99668,15.38657,13.75269,13.89754,14.3993,14.12741,14.02415,14.3548,14.62366,16.98017,15.24857,15.58694,14.58249,16.82308,17.04257,17.30281,17.55736,18.29914,18.1961,18.9842,20.03717,21.8196,22.15436,21.10818,21.84217,22.83134,23.55036,24.33822,24.0829,22.17722,23.36278,23.82685,23.48236,23.99814,24.60973,24.81219,23.61984,22.95816,22.37601,21.38467,21.22409,19.69783,19.87531,18.09245,18.88217,17.89133,16.66468,17.02074,17.39529,17.34308,17.69855,17.29034,18.07865,18.557,19.52984,19.16672,20.42214,20.22704,20.79991,22.77252,21.42897,20.84464,20.21108,20.7223,20.83639,20.93734,21.29816,20.3224,19.72443,18.6335,18.66499,19.46951,20.78478,21.24789,22.42476,22.24702,23.99711,24.37118,24.70583,24.93462],[-0.63559,-0.35383,-2.21519,-3.19467,-3.14895,-2.9128,-3.343,-3.15683,-2.80979,-1.30989,0.91092,1.78802,2.90549,3.18741,3.75729,4.78912,4.65845,4.28992,3.17122,2.09504,1.25124,0.54279,1.70658,2.18285,0.23929,0.04505,0.45185,1.15689,-1.4189,-1.98419,-0.74296,-0.30732,-0.51727,-0.31474,-0.85766,0.64357,-0.21733,-0.71438,-0.53842,1.71472,2.48954,0.76969,0.1742,1.49712,0.22384,-1.59866,0.55762,-1.29003,-3.03752,-3.35488,-1.37436,-0.59372,-0.01704,-0.62504,-0.21911,0.00753,0.04382,0.05434,0.78046,0.31329,0.06482,1.7356,3.86649,3.52807,4.27012,3.6705,3.23686,3.64647,5.2043,7.34496,8.74539,8.86528,11.99034,10.81851,9.20574,5.42604,4.16296,0.81362,-1.25754,-1.48458,-3.65795,-0.08629,0.53814,0.46794,-1.55871,-3.75655,-3.12754,-3.37398,-2.6821,-1.2014,-0.92253,-1.01571,-2.0428,-2.19502,-2.79683,-3.1021,-1.45611,-2.95839,-2.36999,-3.69372,-4.47967],[0.09615,0.09481,0.09337,0.09028,0.08848,0.08635,0.08677,0.08766,0.08873,0.08824,0.08863,0.08871,0.08793,0.08806,0.08759,0.08715,0.08882,0.08906,0.08775,0.08711,0.08646,0.08709,0.08736,0.08792,0.08827,0.0869,0.08538,0.08482,0.08745,0.08753,0.08627,0.08616,0.08836,0.08764,0.08583,0.0848,0.08381,0.08388,0.08282,0.08318,0.08446,0.08303,0.08312,0.08459,0.08456,0.08466,0.08418,0.08065,0.07932,0.07917,0.079,0.07943,0.07926,0.07865,0.08017,0.08107,0.08272,0.08071,0.07898,0.07927,0.07829,0.0806,0.08194,0.08554,0.0851,0.08829,0.08615,0.08464,0.08382,0.08183,0.08134,0.08034,0.07935,0.07786,0.07673,0.07287,0.07041,0.07225,0.06823,0.06709,0.07029,0.06998,0.07021,0.07113,0.07379,0.07881,0.08308,0.08624,0.08935,0.09113,0.09183,0.09415,0.09761,0.1002,0.10269,0.10348,0.10293,0.10379,0.10487,0.10353,0.10078],[1.35775,1.35161,1.34725,1.34457,1.33959,1.33176,1.32288,1.31515,1.30914,1.30502,1.30178,1.29982,1.29768,1.29711,1.29887,1.2982,1.29632,1.29497,1.29549,1.29605,1.29605,1.29419,1.29359,1.29433,1.29492,1.29391,1.29114,1.2896,1.29262,1.29369,1.29475,1.29476,1.29224,1.28616,1.29017,1.28831,1.28698,1.28618,1.28243,1.28199,1.28037,1.27871,1.2771,1.27766,1.27811,1.27502,1.27123,1.27088,1.27112,1.26955,1.26523,1.26104,1.25814,1.2542,1.2488,1.24373,1.23669,1.22681,1.21638,1.20408,1.19148,1.17442,1.15297,1.13362,1.11148,1.0936,1.07016,1.04682,1.02064,0.99396,0.9642,0.93818,0.91163,0.88296,0.85436,0.82714,0.79591,0.76317,0.73273,0.7021,0.66892,0.63944,0.60241,0.56569,0.53113,0.49447,0.45849,0.4228,0.3855,0.34838,0.30993,0.27577,0.2431,0.20882,0.17622,0.14718,0.12027,0.09659,0.07594,0.0572,0.0431],[0.1354,0.13209,0.12724,0.12385,0.11911,0.1135,0.11073,0.10696,0.10518,0.10155,0.10054,0.10016,0.09933,0.09907,0.09904,0.09922,0.09915,0.10094,0.10102,0.09986,0.09938,0.10042,0.10172,0.10274,0.10243,0.10179,0.10209,0.10442,0.10497,0.10675,0.10537,0.10695,0.10672,0.10284,0.10488,0.1048,0.10387,0.10506,0.10496,0.1073,0.10843,0.10852,0.10855,0.11118,0.11374,0.11449,0.11567,0.11524,0.1185,0.12025,0.12155,0.12607,0.13013,0.13478,0.13933,0.14579,0.15278,0.15853,0.16534,0.17326,0.17952,0.18778,0.196,0.20601,0.21476,0.22313,0.23268,0.24061,0.24676,0.2491,0.25208,0.25542,0.25505,0.25689,0.25555,0.24994,0.24479,0.23779,0.23035,0.22132,0.21342,0.20546,0.19685,0.18549,0.17584,0.16616,0.15573,0.14799,0.14132,0.13372,0.12888,0.12557,0.12284,0.11786,0.11527,0.11479,0.11444,0.11497,0.11453,0.11232,0.10953],[21.44967,20.77714,20.23128,19.65761,19.53387,18.85488,18.81478,18.40167,18.48418,18.19879,17.44047,16.8821,17.08419,15.97008,14.88366,14.41748,13.74711,12.79191,11.68948,10.95393,10.31242,9.77969,9.46044,8.14487,7.0878,5.28917,4.20085,3.00895,1.63544,1.38354,0.37136,1.01628,-1.59309,-2.71393,-2.97689,-4.64037,-5.97881,-6.93065,-7.59334,-8.39767,-9.23914,-9.71635,-10.79091,-11.43916,-12.25498,-12.94017,-13.85636,-14.7107,-15.41621,-16.29329,-16.79844,-17.21966,-17.54224,-17.4976,-18.01434,-17.69354,-17.44893,-17.67793,-16.21011,-15.54574,-14.76392,-13.11769,-10.989,-8.33734,-6.12467,-4.80067,-3.03297,-1.00106,1.34604,3.56437,5.15525,6.53,8.11418,9.81265,11.25991,12.0599,13.41044,15.22546,16.60205,17.03113,18.08288,18.82098,19.85848,20.1196,20.36381,20.47488,20.14162,20.36503,20.47043,20.24302,19.90201,19.54667,19.29251,18.70142,18.19264,17.66299,16.98948,16.69242,16.49078,16.14183,15.86108],[3.28256,3.50508,3.01014,2.7477,2.56375,2.12995,1.65775,1.44043,1.61818,1.48201,1.12743,0.87063,0.64352,1.07229,1.22686,1.08626,0.76373,0.9979,0.76126,0.23537,0.20768,-0.08447,0.17112,0.3782,0.37763,0.14374,-0.15146,0.08538,-0.11754,0.25312,0.09584,0.76053,1.22636,1.18559,1.52264,1.74279,1.58504,1.36564,1.695,1.88779,1.96815,2.05633,1.8781,1.96,2.25995,2.15367,1.90178,1.79165,1.85375,2.15098,2.36271,2.32931,2.67834,3.06917,3.38405,3.58516,3.89493,3.91473,3.72406,3.88423,3.60219,4.20044,4.85198,5.89241,5.86176,5.48503,5.09596,4.96957,5.07694,5.10537,5.15009,5.41885,5.42426,5.51805,5.42068,5.71518,5.81891,6.16218,6.44369,6.78399,6.92037,7.12884,7.04528,6.71177,6.76138,6.7697,6.41344,6.07874,6.14351,6.08057,6.18818,6.02051,5.74472,5.3305,5.21225,4.98615,4.94347,4.53821,4.18403,3.9034,3.43111],[-0.40814,-1.43803,-2.86841,-3.13613,-3.43476,-4.22789,-0.86693,0.77657,0.0553,0.10903,-1.46176,-2.6065,-3.46911,-1.40925,-1.98203,-3.98187,-3.78643,-2.01399,-0.69947,0.96068,1.25447,0.68919,1.76566,5.63796,6.20549,4.54745,4.8714,4.76524,5.94126,5.92948,1.55795,4.04084,4.29995,6.02779,1.76664,1.2902,1.41249,2.72906,1.69189,2.37941,2.38332,1.03,-0.63696,0.15177,2.7229,2.12233,0.01141,-1.3801,-2.16217,-1.93294,0.07346,-1.93458,-1.96484,-0.90921,-1.6121,-2.57989,-2.72492,-1.85448,-2.25165,-1.8506,-1.36361,-2.52111,-2.16491,-2.80782,-2.81326,-2.27068,-2.21282,-1.34616,-9.57186,-16.30882,-13.38426,-11.53254,-11.39039,-8.78537,-8.81201,-8.06962,-8.39569,-8.24954,-8.32241,-10.67487,-11.64122,-11.12846,-10.29194,-10.54611,-9.81666,-9.08621,-9.12482,-9.32197,-8.24685,-8.1704,-7.75459,-7.90102,-6.65956,-8.00971,-7.43266,-8.26781,-8.69897,-9.52966,-8.69576,-7.28294,-7.17271],[27.1656,26.45877,26.4153,25.79416,25.40495,24.33366,24.64494,23.90346,24.23663,23.99008,22.16269,21.02527,22.0404,20.0523,17.77916,17.69914,17.40183,16.3186,15.19436,15.23912,14.95072,14.671,14.92529,13.53522,13.1054,11.03224,9.88432,8.14379,6.19749,6.38752,4.63321,6.55809,3.23103,2.88743,1.79039,-0.32372,-1.69406,-2.85998,-3.05238,-3.09964,-3.89793,-4.30654,-5.49861,-6.00712,-6.83643,-7.47711,-8.5304,-9.28932,-9.69267,-10.77177,-11.32817,-11.95662,-12.03676,-11.94976,-12.96679,-12.54858,-12.56035,-13.41796,-13.03349,-12.87472,-12.50616,-10.71527,-8.39519,-4.51895,-2.42464,-1.50305,-0.24124,1.44842,4.53591,7.12611,8.73607,9.54606,10.82151,12.39333,14.20184,14.84425,16.15307,18.32181,19.71983,20.06254,21.7817,22.32511,22.58395,22.87654,23.55775,23.80413,23.35604,24.09944,24.89297,24.65823,23.76556,22.99134,22.81538,22.48095,22.30343,21.80756,21.21502,20.84538,20.90702,19.83566,19.30912],[9.21531,9.53662,8.67133,8.85329,8.53577,8.24852,8.06083,7.99253,7.82992,8.37049,7.76784,6.63936,5.90954,7.01869,8.11765,7.35837,6.3012,6.0397,5.14729,4.72218,4.06845,2.91347,2.997,3.10819,3.02132,2.9511,2.75878,2.87614,2.7884,2.61709,2.19728,2.30799,3.84652,3.35723,3.51325,4.17492,4.32758,3.86035,4.53532,4.41842,4.52779,4.83439,4.80085,4.76353,5.15626,5.24228,4.90025,5.00555,5.32004,5.78748,5.81264,5.55813,5.72518,6.03192,6.68418,7.08496,7.38067,7.12023,6.99429,6.59026,5.4333,5.66384,6.29707,6.95284,6.42732,5.99972,5.63877,5.53963,5.9008,5.52826,5.97309,5.93621,5.84599,5.96827,5.50621,5.36886,6.04288,6.55704,6.8912,7.39297,8.15651,8.43638,7.95041,8.22808,8.60186,9.37844,8.12788,8.09669,8.97082,8.7054,9.53831,9.9533,9.4798,9.04539,9.32699,8.92105,9.06277,8.15556,8.19483,7.82833,7.33461],[-12.26992,-12.7632,-12.53092,-14.11167,-13.47276,-14.49012,-11.55657,-9.85352,-9.84245,-11.2753,-13.60984,-14.16628,-12.28505,-12.09657,-15.85245,-16.72567,-14.97785,-12.68086,-10.1983,-7.86672,-5.70046,-3.98469,-2.06065,2.82483,4.27739,2.32881,1.20145,2.73146,4.05277,5.693,3.13022,11.6435,8.58571,7.38729,10.39274,8.72578,6.68875,10.79772,11.9473,9.39013,10.77049,10.58854,8.06726,11.1445,14.27465,13.08744,11.86656,11.47863,11.22516,11.93731,13.37721,11.70033,11.12425,12.56791,12.20456,12.25772,10.86636,10.07581,11.00512,9.24711,7.9975,5.84015,5.42964,6.88084,4.48138,2.16865,1.56257,0.47622,-7.36975,-11.76507,-12.8623,-12.2576,-11.14407,-8.90938,-9.80626,-8.2347,-9.83954,-10.78049,-10.53184,-11.92349,-14.84824,-14.98029,-14.37771,-15.21724,-14.69869,-15.66803,-14.30234,-15.02583,-15.8423,-15.74507,-15.89578,-17.86564,-15.14803,-15.42139,-15.90467,-15.86303,-16.46336,-16.72907,-16.36332,-14.82073,-14.07346],[0.06197,0.06124,0.0643,0.06595,0.06669,0.06946,0.07175,0.07281,0.07314,0.07518,0.07777,0.0798,0.08254,0.08109,0.08089,0.08261,0.08457,0.08516,0.08829,0.09038,0.09031,0.09095,0.09055,0.09006,0.08976,0.09015,0.09177,0.09099,0.09255,0.09001,0.09066,0.08693,0.08517,0.08718,0.08652,0.08599,0.08643,0.08742,0.08607,0.08562,0.08519,0.08382,0.08359,0.08269,0.0809,0.08102,0.08133,0.08085,0.08059,0.07956,0.07792,0.07571,0.07234,0.06989,0.06701,0.06493,0.06294,0.06099,0.0601,0.05843,0.05817,0.05539,0.05263,0.04778,0.0465,0.04743,0.04733,0.04655,0.04425,0.04235,0.04211,0.04087,0.04072,0.0403,0.04196,0.04249,0.04245,0.04118,0.04106,0.04018,0.04028,0.04041,0.04218,0.04408,0.04365,0.04333,0.04479,0.04554,0.04499,0.04581,0.04454,0.04635,0.04625,0.04665,0.04808,0.04951,0.05044,0.05285,0.0549,0.05621,0.05885],[1.65903,1.64308,1.62719,1.60901,1.59435,1.57854,1.56427,1.54828,1.53389,1.51605,1.49523,1.47651,1.46634,1.4464,1.42536,1.41311,1.40301,1.39032,1.37622,1.36568,1.35575,1.34623,1.33757,1.32596,1.31545,1.29983,1.2862,1.27178,1.25845,1.25204,1.23887,1.24103,1.21991,1.20848,1.20018,1.18535,1.1713,1.15916,1.1507,1.13849,1.12677,1.1155,1.10053,1.08988,1.07659,1.06382,1.04967,1.03605,1.02346,1.00841,0.99286,0.97824,0.96472,0.95172,0.93533,0.92077,0.90295,0.88524,0.87145,0.85167,0.83224,0.81529,0.80028,0.7922,0.77637,0.7587,0.74197,0.72641,0.71592,0.70525,0.68819,0.671,0.65858,0.64468,0.63175,0.6187,0.60541,0.59451,0.58447,0.56864,0.55512,0.54397,0.53033,0.51796,0.50568,0.49083,0.47611,0.46468,0.45368,0.44072,0.42542,0.4084,0.39566,0.38435,0.37305,0.36054,0.34688,0.33272,0.32002,0.30429,0.28826],[0.89212,0.89291,0.89657,0.89171,0.89075,0.88995,0.88702,0.88848,0.88559,0.88416,0.88555,0.88848,0.89412,0.89194,0.88544,0.88984,0.89534,0.89462,0.89455,0.89778,0.89921,0.90221,0.90234,0.90518,0.90551,0.90707,0.90647,0.90675,0.91299,0.9114,0.9187,0.9161,0.91252,0.91521,0.91633,0.91393,0.91284,0.91205,0.9136,0.91363,0.91421,0.91336,0.91239,0.91231,0.91163,0.90822,0.90493,0.90429,0.90462,0.90315,0.89984,0.89705,0.89281,0.89076,0.88979,0.89096,0.88731,0.88339,0.88311,0.88476,0.88426,0.88219,0.88433,0.88454,0.8899,0.89618,0.89907,0.8972,0.90107,0.90143,0.90421,0.90194,0.90301,0.90504,0.90525,0.90677,0.90785,0.90835,0.9083,0.90585,0.90626,0.90647,0.90543,0.90876,0.90938,0.90896,0.90944,0.90993,0.91034,0.90921,0.90823,0.90519,0.90333,0.90588,0.90704,0.90598,0.90437,0.90261,0.90117,0.89481,0.89179],[-21.99187,-21.16281,-19.73577,-18.29576,-16.90403,-16.302,-15.60441,-14.65859,-13.45049,-11.73826,-9.97763,-8.0633,-6.42469,-4.94959,-3.1048,-1.76084,-1.09001,-0.55655,0.38882,1.35709,2.1775,2.77747,3.59751,4.02995,4.54312,4.78699,5.20941,5.81942,6.78861,7.61443,8.63845,9.02236,8.93512,8.46519,9.99926,10.10439,10.50482,11.14948,11.0785,11.95407,12.50765,13.3941,14.16228,15.136,16.30462,17.06825,17.68782,18.64324,19.79235,20.85151,22.06619,23.37997,24.88692,26.51736,27.75117,29.69998,32.00624,33.3274,35.79277,37.9489,40.21467,42.59241,44.40331,46.14975,48.09878,50.06145,51.52888,53.27606,53.68049,53.75612,53.48619,53.69548,53.00979,52.32414,50.86662,48.82343,46.91193,45.01435,42.82231,40.24121,37.89538,35.41632,32.46385,28.70372,25.3314,21.92441,18.35348,14.96871,11.21087,7.47823,3.75858,0.80855,-2.33181,-5.91084,-9.31506,-12.25695,-14.9199,-16.68336,-18.06857,-19.05053,-19.09702],[-1.44623,-1.11252,-0.96054,-0.60075,-0.42329,-0.16081,-0.40945,-0.60853,-0.53702,-0.31603,-0.38186,-0.37353,-0.08829,0.12914,0.30794,0.48237,0.19479,0.48203,0.88072,0.73029,0.78588,0.47689,0.6501,0.71813,0.62123,0.63094,0.77623,0.9957,0.62185,0.63464,0.74883,0.93752,0.85127,1.22772,1.77019,2.07845,2.12108,2.01425,2.34134,2.43548,2.2781,2.38905,2.15377,1.89535,1.97101,1.84759,1.6771,2.01895,2.25074,2.45885,2.47626,2.03505,1.92632,2.
[truncated: 16,437,439 more chars]
