# Supplementary material for: Reliability of artificial intelligence-driven markerless motion capture in gait analyses of healthy adults
Source: PLoS One. 2025 Jan 22;20(1):e0316119. doi: 10.1371/journal.pone.0316119 (PMC11753651; doi:10.1371/journal.pone.0316119)
Supplement: S2 File — Lower extremity kinematics from five sampled trials per subject per session utilized for statistical analysis. (JSON) [file pone.0316119.s002.json]

"{\"columns\":[\"Subject\",\"Session\",\"Trial\",\"Left_Ank_Angle_Global_X\",\"Left_Ank_Angle_Global_Y\",\"Left_Ank_Angle_Global_Z\",\"Left_Ank_Angle_Virtual_Global_X\",\"Left_Ank_Angle_Virtual_Global_Y\",\"Left_Ank_Angle_Virtual_Global_Z\",\"Left_Ankle_Angle_Virtual_X\",\"Left_Ankle_Angle_Virtual_Y\",\"Left_Ankle_Angle_Virtual_Z\",\"Left_Ankle_Angle_X\",\"Left_Ankle_Angle_Y\",\"Left_Ankle_Angle_Z\",\"Left_Ankle_Joint_Center_X\",\"Left_Ankle_Joint_Center_Y\",\"Left_Ankle_Joint_Center_Z\",\"Left_Hip_Angle_Global_X\",\"Left_Hip_Angle_Global_Y\",\"Left_Hip_Angle_Global_Z\",\"Left_Hip_Angle_X\",\"Left_Hip_Angle_Y\",\"Left_Hip_Angle_Z\",\"Left_Hip_Joint_Center_X\",\"Left_Hip_Joint_Center_Y\",\"Left_Hip_Joint_Center_Z\",\"Left_Knee_Angle_Global_X\",\"Left_Knee_Angle_Global_Y\",\"Left_Knee_Angle_Global_Z\",\"Left_Knee_Angle_X\",\"Left_Knee_Angle_Y\",\"Left_Knee_Angle_Z\",\"Left_Knee_Joint_Center_X\",\"Left_Knee_Joint_Center_Y\",\"Left_Knee_Joint_Center_Z\",\"Left_Pelvis_Angle_Global_X\",\"Left_Pelvis_Angle_Global_Y\",\"Left_Pelvis_Angle_Global_Z\",\"Right_Ank_Angle_Global_X\",\"Right_Ank_Angle_Global_Y\",\"Right_Ank_Angle_Global_Z\",\"Right_Ank_Angle_Virtual_Global_X\",\"Right_Ank_Angle_Virtual_Global_Y\",\"Right_Ank_Angle_Virtual_Global_Z\",\"Right_Ankle_Angle_Virtual_X\",\"Right_Ankle_Angle_Virtual_Y\",\"Right_Ankle_Angle_Virtual_Z\",\"Right_Ankle_Angle_X\",\"Right_Ankle_Angle_Y\",\"Right_Ankle_Angle_Z\",\"Right_Ankle_Joint_Center_X\",\"Right_Ankle_Joint_Center_Y\",\"Right_Ankle_Joint_Center_Z\",\"Right_Hip_Angle_Global_X\",\"Right_Hip_Angle_Global_Y\",\"Right_Hip_Angle_Global_Z\",\"Right_Hip_Angle_X\",\"Right_Hip_Angle_Y\",\"Right_Hip_Angle_Z\",\"Right_Hip_Joint_Center_X\",\"Right_Hip_Joint_Center_Y\",\"Right_Hip_Joint_Center_Z\",\"Right_Knee_Angle_Global_X\",\"Right_Knee_Angle_Global_Y\",\"Right_Knee_Angle_Global_Z\",\"Right_Knee_Angle_X\",\"Right_Knee_Angle_Y\",\"Right_Knee_Angle_Z\",\"Right_Knee_Joint_Center_X\",\"Right_Knee_Joint_Center_Y\",\"Right_Knee_Joint_Center_Z\",\"Right_Pelvis_Angle_Global_X\",\"Right_Pelvis_Angle_Global_Y\",\"Right_Pelvis_Angle_Global_Z\"],\"index\":[0,3,6,7,9,10,13,16,17,19,20,23,26,27,29,30,33,36,37,39,40,43,46,47,49,50,53,56,57,59,60,61,63,64,66,67,70,73,74,76,77,80,83,84,87,88,91,94,95,97,98,101,104,105,107,108,111,115,116,119,120,123,126,127,129,130,133,136,137,139,140,143,146,147,149,150,153,156,157,159,160,163,166,167,169,170,173,176,177,179,180,183,186,187,190,191,194,197,198,200,201,204,207,208,210,211,214,217,218,220,221,224,227,228,230,231,234,237,238,240,241,244,247,248,250,251,254,257,258,260,261,264,267,268,270],\"data\":[[\"S1\",\"Day1\",\"2022_04_01_09_22_45\",[86.81464,87.44017,87.04607,85.25734,83.32961,81.69629,79.80826,77.77215,75.59975,74.16485,73.0921,72.6102,72.92771,72.93346,72.49461,72.65926,71.78751,71.641,71.882,71.06504,70.95791,71.1724,70.60769,70.59373,71.08273,70.19966,68.90425,68.29607,69.02502,69.83785,68.97869,70.18082,69.25654,68.28809,68.03442,67.23283,67.91637,68.01629,67.43023,67.14635,66.72192,66.47805,65.77712,65.21983,64.42309,64.01579,63.08286,61.72378,60.11086,58.36244,56.79951,54.78126,52.77635,50.52336,47.80575,43.96799,40.20334,35.13574,29.89849,23.66184,16.22019,10.20848,4.34965,0.13964,-5.88037,-10.16676,-12.83495,-14.70754,-14.58504,-12.10924,-10.15515,-9.02998,-7.49355,-3.96128,-0.08311,2.51697,4.18199,6.85062,11.48227,14.9073,20.13484,23.57944,28.90703,32.99516,38.37186,41.64463,47.2108,51.50123,55.65696,60.58934,64.02754,68.65561,72.91945,77.10848,80.01752,82.68202,84.83501,87.29547,87.42731,88.73774,89.51157],[-3.89319,-4.00195,-4.92786,-6.97675,-8.28747,-7.99029,-6.91172,-6.13478,-4.97936,-4.74787,-4.15959,-3.78923,-3.48736,-3.35823,-2.92056,-3.34755,-2.56353,-2.21371,-2.06899,-1.9801,-1.48841,-1.18833,-1.08982,-0.96091,-1.09956,-1.45044,-2.0235,-1.13928,-0.43857,-0.84494,-2.07011,-0.52572,-1.42737,-1.72221,-1.55015,-1.5902,-1.65368,-1.51333,-1.69448,-1.50264,-1.06623,-2.0001,-1.74823,-2.69545,-4.22182,-5.22716,-5.84171,-4.93651,-4.44028,-3.79013,-3.39916,-2.83348,-1.84294,-1.60007,-1.3192,-1.21986,-0.8341,-0.5332,-1.26109,-1.05763,-1.24124,0.5795,2.11798,2.21542,4.14351,5.2236,5.00317,5.16137,5.58038,5.01356,3.49492,2.11738,0.39485,-0.06058,-1.51711,-2.92258,-3.44165,-5.11553,-7.53945,-7.56647,-8.71586,-9.62624,-10.82504,-11.38006,-11.89452,-11.58188,-12.13597,-12.36841,-15.00319,-15.77999,-15.771,-16.05766,-15.76345,-15.08409,-13.86622,-13.11009,-12.30683,-10.89902,-10.4494,-9.91066,-10.45071],[-12.29641,-10.71029,-8.93355,-13.65674,-13.79647,-12.10963,-10.7424,-8.74262,-7.40699,-7.5426,-6.84684,-6.49208,-5.46386,-5.51751,-5.72081,-5.72008,-5.75358,-5.79876,-6.62833,-6.75402,-7.23915,-7.2088,-7.98498,-8.88874,-7.71291,-6.53001,-7.58801,-6.08761,-6.81633,-6.91029,-8.99699,-10.69767,-8.58601,-8.20589,-7.60807,-8.06165,-7.1266,-5.26602,-5.39472,-4.88199,-4.87567,-7.06822,-6.21378,-8.23125,-9.17984,-7.27743,-5.90763,-4.04998,-5.95772,-7.36836,-6.66225,-6.62893,-6.79337,-7.08987,-7.89984,-8.04259,-7.90414,-9.87722,-13.931,-16.07461,-12.7948,-13.81343,-14.98522,-12.64476,-15.75842,-15.99954,-13.79068,-16.15479,-16.47671,-18.13807,-17.06813,-17.96074,-20.32139,-19.26086,-19.43217,-22.0374,-24.72193,-26.30395,-27.42908,-29.56294,-24.39528,-21.37886,-22.39945,-23.73311,-20.79214,-22.37708,-20.18079,-18.90696,-19.02988,-18.13139,-16.95717,-15.40285,-13.13675,-13.49585,-12.96757,-13.73434,-15.68269,-13.50609,-13.24201,-13.4801,-13.82067],[13.40817,13.86235,13.40099,12.61106,10.97313,8.96097,6.66029,4.24219,1.76103,0.32449,-0.87746,-1.42853,-1.22223,-1.22235,-1.67923,-1.48123,-2.41243,-2.58563,-2.30495,-3.1236,-3.25228,-3.07401,-3.60775,-3.58991,-3.14662,-4.05543,-5.22619,-6.00714,-5.32137,-4.4595,-5.0501,-3.96231,-4.87973,-5.83479,-6.14794,-6.91602,-6.28513,-6.29438,-6.86157,-7.18196,-7.6472,-7.68561,-8.46573,-8.78195,-9.29532,-9.81026,-10.8508,-12.47546,-13.92116,-15.59145,-17.25972,-19.3318,-21.42333,-23.68363,-26.38689,-30.22929,-34.04791,-39.05696,-43.87158,-49.96037,-57.64344,-63.99538,-70.16621,-74.45364,-80.95242,-85.51517,-88.09978,-90.05119,-90.06322,-87.4169,-85.0019,-83.422,-81.15402,-77.57153,-73.20598,-69.76991,-67.42719,-63.76291,-57.80961,-53.75696,-49.56361,-46.6679,-40.68828,-36.01102,-31.3962,-27.72512,-22.67922,-18.71477,-13.90535,-9.11065,-6.07997,-1.91467,1.56635,5.77198,8.3617,11.1278,13.67021,15.33368,15.31907,16.59643,17.54101],[10.75468,9.20685,7.24413,11.15208,10.88713,9.38198,8.40567,6.72068,5.77255,5.96568,5.46224,5.22436,4.32002,4.40689,4.7216,4.60433,4.85038,4.98899,5.82607,5.97117,6.57161,6.62401,7.39754,8.30218,7.13312,5.8998,6.76126,5.55807,6.44913,6.42969,8.10267,10.16109,7.88358,7.43746,6.90968,7.33491,6.41851,4.66623,4.74116,4.29941,4.41161,6.26763,5.51462,7.19467,7.68003,5.57867,4.09756,2.56881,4.53249,6.06412,5.49499,5.61763,6.04646,6.39762,7.25323,7.41765,7.3892,9.36972,13.06532,15.17912,11.97985,13.45964,15.00339,12.77501,16.27865,16.78872,14.60383,16.92201,17.3375,18.79578,17.37318,17.86789,19.66325,18.51707,18.26428,20.33214,22.72268,23.66664,23.89351,25.85536,20.66442,17.55629,18.0879,19.11619,16.23857,17.80197,15.59417,14.34411,13.55219,12.46724,11.41119,9.90468,7.94255,8.48848,8.38718,9.33428,11.39496,9.81242,9.7071,10.09494,10.2475],[-7.14588,-6.79526,-7.19089,-10.54768,-11.87019,-11.07171,-9.62449,-8.30212,-6.80845,-6.62356,-5.86235,-5.40651,-4.8333,-4.72325,-4.35642,-4.76835,-4.02068,-3.69515,-3.78182,-3.73028,-3.38722,-3.08807,-3.2053,-3.32808,-3.14023,-3.1564,-4.00105,-2.73551,-2.25475,-2.67412,-4.43528,-3.40508,-3.6979,-3.87972,-3.54807,-3.71167,-3.51613,-2.87395,-3.08362,-2.75972,-2.3356,-3.83601,-3.35842,-4.82992,-6.57425,-7.01167,-7.2259,-5.8435,-5.88884,-5.6496,-5.07681,-4.52111,-3.60839,-3.45442,-3.40434,-3.34702,-2.93498,-3.18433,-5.03707,-5.4571,-4.69347,-3.18451,-1.98448,-1.24898,-0.15832,0.85696,1.21923,0.75632,1.09734,0.07893,-1.1732,-2.81527,-5.24992,-5.39578,-6.92004,-9.15852,-10.58682,-12.85207,-15.77904,-16.61574,-15.85041,-15.64162,-17.19508,-18.22753,-17.67301,-17.93154,-17.69237,-17.47906,-20.07074,-20.50928,-20.10139,-19.86947,-18.86298,-18.32711,-16.99537,-16.50871,-16.34789,-14.30939,-13.79074,-13.34381,-13.97066],[-10.63534,-8.8822,-7.80695,-7.61424,-8.04457,-8.45008,-9.49325,-10.05537,-11.16081,-11.15894,-10.30273,-8.9203,-6.76396,-5.51656,-5.1807,-3.85867,-4.16495,-3.38515,-2.40636,-2.41425,-1.63906,-0.12956,0.24425,0.81761,1.16186,0.52894,-0.41644,0.10817,2.28644,3.791,3.8508,4.5605,3.54352,3.99231,4.36056,3.91789,4.74462,5.37533,5.94589,6.12659,6.08892,6.94166,7.10746,7.24003,6.81667,7.6521,7.338,7.35639,6.52581,5.43737,5.21986,4.7367,3.59022,2.38702,1.03201,-0.83478,-2.90126,-6.18549,-9.11478,-13.12537,-16.51637,-20.50182,-24.58943,-27.18702,-33.30608,-36.80338,-38.08288,-39.80904,-40.0005,-37.15143,-34.31419,-33.34114,-31.81928,-29.17068,-26.5278,-25.49862,-26.03862,-25.00526,-21.993,-21.36828,-17.42634,-16.57872,-14.79776,-14.2415,-11.50135,-11.98025,-10.14083,-9.89524,-9.35201,-7.77092,-7.85111,-6.79409,-5.6336,-5.25215,-6.19133,-7.11529,-7.81317,-6.89417,-8.12519,-7.68297,-6.64232],[9.31604,8.05308,6.02102,9.46609,8.74683,6.93572,5.88866,3.98552,2.8881,2.77085,2.02643,1.9819,1.14282,1.41449,1.67767,1.38881,1.7244,1.7517,2.98059,3.35177,4.28062,4.55372,5.35892,6.23283,4.66346,3.45027,4.47983,4.01446,4.59544,4.35653,6.20384,8.46086,5.34488,4.71975,4.17401,4.39139,3.45494,1.71648,1.65322,1.21747,1.76511,3.53639,2.78544,4.81364,4.81545,2.60573,1.29721,-0.43618,1.56836,3.22995,2.88461,3.27792,3.96507,4.25009,5.01971,4.93025,4.57741,6.27173,9.19158,10.56224,6.9577,8.21985,9.22399,6.52471,9.55737,10.09546,7.73568,8.35071,8.17885,9.84678,9.13913,9.2427,10.46457,9.9483,9.58412,10.57661,12.41881,12.94775,13.57193,15.97243,11.9329,8.77072,10.01865,11.71869,10.17644,12.50137,11.63468,11.57358,10.97566,10.99001,10.668,9.81383,8.50012,9.44394,9.0816,9.96907,12.24243,10.99298,10.23574,10.77751,10.87594],[2.39547,1.96172,1.4768,-1.05119,-1.34964,-0.46852,1.02374,2.10519,2.35744,2.24908,3.97209,4.23261,4.35264,3.17077,4.4524,3.74816,2.98348,2.80161,2.40007,1.8347,1.33138,1.51348,0.8613,-0.43251,-1.41493,-2.13531,-2.61255,-1.83203,-2.50858,-1.83239,-3.02921,-2.43685,-3.58801,-3.84615,-3.287,-2.72714,-2.4303,-1.94575,-1.47437,-0.16759,1.60333,0.44355,0.78484,1.28203,1.38664,1.83977,3.19077,4.33405,3.77553,4.81861,5.74415,7.04794,8.70194,9.46723,10.39871,10.83553,10.95533,10.85659,10.39134,9.52318,7.93301,8.21676,8.45607,8.41123,9.6719,10.39894,11.17935,12.7826,14.7894,15.11991,12.81043,11.28503,10.22441,10.80012,10.47814,10.16556,10.0029,9.27046,7.95026,8.48051,8.61804,8.52913,8.12529,8.1258,8.1412,8.38734,7.79825,8.0658,7.12918,7.07932,6.69007,5.89438,5.79263,6.97361,7.91395,8.44885,8.64547,9.08328,8.65175,9.05251,7.88253],[64.40774,66.01137,66.90247,66.93504,66.43079,66.10028,65.18612,64.59739,63.45637,63.44896,64.29926,65.68438,67.77724,69.03663,69.40172,70.69769,70.40517,71.18256,72.21729,72.20081,72.99104,74.52363,74.88026,75.3586,75.60181,74.92463,73.92432,74.51706,76.63235,78.19572,78.11794,78.8754,77.76093,78.21575,78.65377,78.24737,79.12676,79.81283,80.41182,80.61858,80.64281,81.49133,81.65765,81.88779,81.4723,82.23904,81.87873,81.78321,81.10281,80.15594,79.93389,79.52579,78.51745,77.38136,76.20046,74.3295,72.19583,69.25386,66.89926,63.0809,58.83838,55.11007,51.22441,48.12856,42.72654,39.40722,37.68699,36.2457,36.15525,39.52164,41.93966,42.78012,44.44893,47.05637,49.58115,50.78472,50.62398,51.65213,54.54403,55.74783,58.92874,59.14771,61.10962,61.97596,64.43561,64.42868,66.00879,66.28627,66.57999,68.15809,67.9646,68.79155,69.74992,70.41784,69.5234,68.82864,68.58807,69.32703,67.89065,68.49246,69.3847],[4.76143,4.01954,3.02372,1.51773,1.0435,1.40133,2.55261,3.0893,3.04111,2.90562,4.36783,4.60708,4.49942,3.43299,4.73799,3.98252,3.33503,3.16698,3.10672,2.66087,2.42286,2.67029,2.25702,1.24835,-0.11405,-1.13201,-1.31312,-0.6888,-1.18206,-0.59716,-1.24646,-0.06899,-2.01394,-2.43166,-2.04338,-1.44676,-1.41467,-1.41497,-0.97844,0.16407,2.01595,1.37133,1.49971,2.51668,2.61757,2.46777,3.42056,4.0596,4.05618,5.50204,6.30218,7.66167,9.43461,10.2459,11.34089,11.73883,11.76368,12.09947,12.37272,11.86878,9.46527,10.0479,10.52487,9.8173,11.76492,12.59527,12.77558,14.46204,16.35097,17.05827,14.67813,13.2411,12.51779,12.9453,12.55021,12.48841,12.76358,12.19022,11.08295,12.13908,11.32281,10.49035,10.40491,10.81575,10.45939,11.24879,10.48396,10.72365,9.68844,9.64401,9.1955,8.22386,7.79957,9.16324,9.9741,10.70152,11.4339,11.5538,10.9612,11.47351,10.38173],[-8.36459,-7.25283,-5.41414,-9.40317,-8.78821,-6.80975,-5.40576,-3.28263,-2.15643,-2.07201,-0.89483,-0.78256,0.06082,-0.51708,-0.42971,-0.33828,-0.86635,-0.94112,-2.23441,-2.74256,-3.77245,-3.98789,-4.93721,-6.12227,-4.87163,-3.89603,-5.01598,-4.35812,-5.09941,-4.68773,-6.78842,-8.80209,-6.1124,-5.58048,-4.90326,-4.96185,-3.9797,-2.17479,-1.98731,-1.21795,-1.27347,-3.29002,-2.47516,-4.2999,-4.27406,-2.02138,-0.39824,1.58174,-0.50521,-1.8349,-1.25564,-1.29307,-1.52759,-1.6056,-2.11996,-1.91758,-1.53802,-3.23838,-6.24988,-7.82394,-4.65536,-5.8293,-6.75885,-4.10737,-6.79511,-7.14736,-4.60763,-4.82657,-4.15607,-5.76908,-5.61037,-6.08318,-7.5562,-6.90416,-6.61921,-7.68151,-9.55544,-10.25381,-11.17594,-13.43886,-9.40194,-6.28956,-7.62147,-9.29994,-7.77282,-10.01322,-9.29482,-9.17098,-8.80569,-8.83249,-8.60967,-7.96984,-6.7088,-7.33988,-6.74944,-7.49447,-9.69574,-8.35351,-7.70761,-8.14739,-8.52581],[0.10123,0.09951,0.09637,0.09212,0.08991,0.08929,0.08966,0.08968,0.09133,0.09218,0.09256,0.09239,0.09214,0.09118,0.09215,0.09141,0.09284,0.09235,0.09288,0.09395,0.09462,0.09512,0.09642,0.09688,0.09587,0.09518,0.09559,0.09706,0.09909,0.09826,0.09898,0.10233,0.09987,0.09778,0.098,0.09658,0.09566,0.09599,0.09574,0.09523,0.09651,0.09613,0.09665,0.09615,0.09256,0.09059,0.08868,0.08803,0.09028,0.09177,0.09299,0.09455,0.09662,0.09738,0.09806,0.09851,0.09884,0.10005,0.0987,0.09947,0.09981,0.1038,0.10577,0.10691,0.11314,0.11716,0.11796,0.11732,0.11895,0.11954,0.11497,0.11102,0.1079,0.10867,0.10602,0.10349,0.1052,0.10288,0.09998,0.10294,0.10229,0.10255,0.10382,0.1061,0.10703,0.11229,0.11511,0.12041,0.11828,0.1206,0.12408,0.12479,0.12585,0.12564,0.12666,0.12734,0.12799,0.12909,0.12878,0.12705,0.12377],[1.38348,1.37646,1.37031,1.36518,1.3591,1.35267,1.3458,1.3419,1.33893,1.33459,1.33258,1.33104,1.33135,1.32931,1.32729,1.32683,1.3271,1.327,1.32723,1.3258,1.32518,1.32708,1.32662,1.32672,1.32621,1.32506,1.32184,1.32332,1.32625,1.32682,1.32689,1.32435,1.31891,1.32046,1.32125,1.31854,1.31687,1.31612,1.3151,1.31264,1.31198,1.31195,1.31054,1.31064,1.30651,1.30506,1.3025,1.30259,1.30095,1.29616,1.29203,1.28837,1.28364,1.27804,1.27179,1.26313,1.25427,1.24363,1.23159,1.21759,1.2052,1.18775,1.16978,1.14787,1.1229,1.09868,1.07361,1.04909,1.02213,0.99626,0.96918,0.94033,0.90949,0.88376,0.85547,0.82459,0.79093,0.75936,0.73076,0.69377,0.66261,0.62571,0.58927,0.5547,0.52224,0.48795,0.45032,0.41558,0.37417,0.33837,0.30353,0.26774,0.23335,0.19923,0.16522,0.13592,0.1096,0.08724,0.06594,0.04828,0.03509],[0.12864,0.1234,0.12004,0.11701,0.11434,0.11291,0.11016,0.10832,0.10731,0.10581,0.10563,0.10464,0.10288,0.10163,0.10153,0.1005,0.10304,0.10333,0.1022,0.10315,0.10301,0.10316,0.10415,0.10354,0.10273,0.10411,0.10685,0.10961,0.10784,0.10605,0.1087,0.1069,0.10354,0.10554,0.10646,0.10735,0.10859,0.10904,0.1094,0.10931,0.11068,0.11341,0.11525,0.11547,0.11591,0.1158,0.11901,0.12142,0.12606,0.12712,0.12965,0.13354,0.13636,0.14126,0.14668,0.15283,0.15914,0.16675,0.17365,0.18036,0.19035,0.20039,0.20937,0.21949,0.22766,0.23523,0.24255,0.24925,0.25268,0.2594,0.26042,0.26098,0.26488,0.26527,0.26134,0.25878,0.25423,0.24736,0.23893,0.23217,0.22375,0.21523,0.20349,0.19345,0.18492,0.1767,0.16323,0.15396,0.14316,0.13654,0.13154,0.12578,0.12155,0.11877,0.11779,0.11799,0.11854,0.1192,0.12011,0.11971,0.11708],[19.4614,19.47117,19.13335,19.44397,19.85725,20.00045,19.95113,19.79223,19.00666,18.2228,17.86513,17.7859,17.14828,15.61128,14.01073,13.04536,11.6943,11.12562,9.93045,8.9653,8.56823,8.63127,8.0735,6.5524,4.83254,3.08252,1.62117,1.39962,1.1062,-0.55015,-0.07717,-2.01231,-3.46931,-3.89554,-5.08307,-6.07531,-6.95782,-7.62154,-7.99124,-9.12816,-10.09413,-11.45078,-12.21911,-13.50644,-14.7584,-15.64247,-16.59792,-17.37049,-18.13741,-18.53538,-18.74376,-18.6726,-19.35432,-19.5794,-19.85433,-19.56418,-19.22229,-18.41475,-16.84438,-15.55474,-13.42832,-11.73092,-10.33369,-8.42258,-6.29087,-4.1198,-2.31019,-0.31222,1.20785,3.22469,4.77669,6.65552,8.85287,10.09279,11.65826,13.42699,15.11118,16.47111,17.2676,19.032,19.83125,20.81508,20.88582,20.89318,20.50385,21.2619,20.86239,20.69559,20.41023,20.85914,20.83522,20.16405,19.97707,19.18589,18.60847,18.03469,17.6143,17.19199,16.75651,16.804,16.31423],[2.46255,2.29302,1.73718,1.37269,1.05633,1.14174,0.58775,0.71054,0.79506,0.72422,0.85378,0.70647,0.64095,0.4094,0.31659,0.50078,0.48944,0.34929,0.03556,0.04041,0.27836,0.1292,0.1081,0.02762,-0.23619,-0.46197,-0.86084,-1.11938,-0.63939,-0.37565,-0.25718,0.04986,0.36709,0.46444,0.71656,1.02635,0.82123,0.76404,1.16513,1.37865,1.47606,1.53364,1.66326,1.61136,1.92319,2.00244,2.1738,2.06437,2.41745,2.62454,2.82937,2.9423,3.04376,3.36931,3.46067,3.7517,4.13823,4.21885,4.20778,4.2376,4.89602,5.26121,5.51118,6.29678,6.61427,7.0547,7.13422,6.93663,6.5795,6.656,6.88917,6.95267,7.05872,6.73596,6.68612,7.03799,7.4087,7.53544,7.63547,7.86853,7.71024,7.6042,7.51677,7.57246,7.46671,7.77248,7.42897,7.16192,6.65418,6.33769,6.10046,5.83355,5.6962,5.44466,5.26975,4.94408,4.58575,4.54376,4.27512,3.84989,3.7078],[-0.49576,0.08515,-0.04953,1.65934,0.36558,-1.35684,-3.38463,-4.81522,-4.33003,-4.27107,-7.24503,-7.36327,-7.13114,-4.6319,-6.89721,-5.9426,-3.80077,-3.31544,-2.65338,-1.63015,-0.35986,-0.53988,0.56757,2.93371,4.86528,5.92338,5.64551,5.09095,6.77278,4.81721,4.97172,4.41314,6.16574,5.78355,4.87064,4.51718,5.05986,5.75841,5.47912,4.2582,2.0506,3.65047,4.5288,2.84832,2.02435,2.17524,0.64542,1.19789,3.25504,2.46375,2.4388,1.46886,-0.11014,-0.73638,-1.98158,-2.50024,-2.29594,-2.16198,-3.03523,-1.97199,0.4526,1.59882,2.11994,1.03621,0.77584,0.39253,-4.09023,-10.36332,-16.72614,-14.98397,-8.33651,-5.79115,-4.48144,-6.63887,-8.0675,-9.782,-9.3791,-9.84381,-8.1139,-8.05665,-9.4353,-11.11369,-10.68443,-10.54359,-9.86635,-9.27214,-7.69059,-8.10733,-9.4442,-9.85744,-8.83716,-7.31812,-6.45549,-8.33058,-9.12701,-9.49353,-9.05052,-7.87734,-6.46198,-6.27499,-4.2142],[23.15794,23.5768,23.08558,23.48538,24.25219,25.27758,25.40343,24.97096,24.50357,22.92249,21.90389,22.00882,20.65359,18.49881,16.32618,15.0305,13.38101,13.03384,11.78795,10.94007,10.83062,11.6411,11.45087,9.92511,8.36069,6.26762,4.74521,4.86269,5.17259,2.27466,3.24119,2.17773,-1.24916,-1.86969,-2.89147,-3.10193,-3.89702,-4.34193,-4.81649,-5.90137,-6.82363,-8.15034,-8.38416,-9.92481,-11.02125,-11.97309,-12.45422,-13.16898,-13.73889,-13.96668,-14.24849,-13.90875,-14.65283,-14.90216,-15.91992,-15.61889,-16.06034,-15.60383,-14.70053,-13.60899,-10.8674,-9.41821,-8.49402,-6.23245,-4.05125,-1.59259,-0.21563,1.26538,2.40839,4.22746,5.94734,8.05176,9.86186,10.8855,12.55385,14.24959,15.66458,16.9993,18.46573,20.21078,20.72059,22.36728,23.00817,22.73457,21.52441,22.19598,21.71666,21.80111,21.65154,22.91631,22.95826,22.29798,22.1857,20.91173,20.3709,20.26373,19.49698,18.63037,18.08711,18.34568,18.1879],[6.87659,7.11507,5.96008,6.09199,5.89235,6.91033,6.05433,6.45122,6.29384,6.18708,6.22787,6.27556,5.99395,5.91069,6.05585,6.05232,5.38344,4.89324,4.48716,4.04473,4.34857,3.61315,3.19589,2.93004,2.52218,2.51627,1.90967,1.69055,2.22645,2.46636,2.44094,3.2215,3.48374,3.86464,4.10995,4.57849,4.71234,4.61121,5.26598,5.69821,6.19134,5.74636,5.63571,5.453,5.83682,5.53026,5.49165,5.0986,5.57838,5.97065,6.0971,6.33889,6.27182,6.86912,6.78975,6.15112,7.56024,7.49165,7.66247,7.48347,8.53996,8.35181,8.5129,9.19242,8.97364,9.12307,9.29318,8.76722,8.43106,8.30096,8.24898,8.23837,8.18237,7.52585,7.16564,7.20276,7.76579,8.26658,8.37569,8.72038,8.33136,6.87039,7.88383,9.6762,10.34176,10.97859,10.00607,9.64236,9.63492,8.90959,8.99775,9.28855,9.60392,9.45329,9.5044,9.26041,9.14471,8.96448,8.30044,7.1612,7.35489],[-12.0114,-11.50186,-9.83602,-8.55809,-9.44984,-11.7527,-13.40019,-14.79571,-14.27964,-14.97081,-17.77843,-18.18285,-17.85275,-16.36521,-19.33024,-18.66503,-16.50869,-14.462,-13.71465,-12.39112,-9.47793,-5.9803,-3.14455,0.23732,3.41428,3.42007,2.51052,3.16831,4.92548,3.85701,9.18706,3.76842,10.9184,10.98704,10.62041,7.17105,9.22989,10.00702,9.94328,8.97353,7.68382,8.08405,8.1875,7.93315,7.60947,7.00456,5.91394,7.09432,9.8752,9.47167,9.80535,10.5036,8.69536,9.27986,6.82217,4.50256,5.94306,6.17223,5.51888,6.38763,11.26832,9.74533,8.23055,7.85594,6.87225,5.30208,-0.66638,-6.09776,-15.04251,-14.15646,-10.11855,-6.84699,-6.71923,-8.60032,-8.7639,-9.71014,-10.30055,-11.68249,-9.38835,-10.46329,-12.43588,-11.27951,-13.44983,-16.84808,-18.08834,-17.19802,-14.95475,-15.0179,-17.37954,-16.2027,-15.25813,-14.9503,-15.11831,-18.35495,-19.35333,-18.6118,-18.52669,-17.36744,-15.15941,-13.61803,-12.13126],[0.08142,0.08153,0.08403,0.08563,0.08753,0.08755,0.09106,0.0909,0.09297,0.09681,0.09764,0.09908,0.10171,0.10342,0.10525,0.10587,0.10721,0.10935,0.11035,0.11002,0.10742,0.10833,0.10974,0.1111,0.11469,0.11533,0.11734,0.11572,0.11632,0.11549,0.11444,0.11405,0.11444,0.11282,0.11137,0.10943,0.11027,0.11092,0.10909,0.10771,0.10628,0.1067,0.10626,0.10557,0.10424,0.10385,0.10052,0.10172,0.09997,0.09855,0.0967,0.09569,0.09421,0.09163,0.09035,0.08744,0.08382,0.08148,0.08006,0.07922,0.07419,0.07324,0.07291,0.0698,0.06861,0.06587,0.06296,0.06229,0.06243,0.06265,0.06139,0.061,0.06028,0.06292,0.06372,0.06388,0.06375,0.06337,0.06308,0.06311,0.06468,0.06623,0.06774,0.06721,0.06733,0.06523,0.0662,0.06602,0.06648,0.06796,0.06775,0.06832,0.06849,0.069,0.07021,0.07157,0.07299,0.07426,0.07716,0.07905,0.08009],[1.6758,1.66322,1.64716,1.63333,1.6227,1.60773,1.59337,1.57792,1.56131,1.54096,1.52252,1.50778,1.49141,1.46982,1.45014,1.43508,1.42056,1.40975,1.3965,1.3824,1.37264,1.36695,1.35664,1.34265,1.33159,1.31606,1.30019,1.29143,1.28281,1.26634,1.2649,1.25048,1.23586,1.22481,1.21215,1.19954,1.19017,1.18052,1.16874,1.15475,1.1436,1.12676,1.11449,1.09979,1.08525,1.07048,1.05792,1.04403,1.03149,1.01788,1.00374,0.99101,0.97465,0.96047,0.9415,0.92315,0.90747,0.89053,0.87257,0.85428,0.84206,0.82371,0.80481,0.79285,0.77901,0.76557,0.74915,0.73507,0.71805,0.70332,0.68807,0.67499,0.65969,0.64639,0.63582,0.62429,0.61004,0.59695,0.58532,0.57123,0.55804,0.54709,0.53265,0.51661,0.49912,0.48853,0.47475,0.46336,0.44867,0.43951,0.42822,0.41529,0.402,0.38515,0.37209,0.36063,0.34624,0.33168,0.31773,0.30477,0.28823],[0.89658,0.89464,0.89562,0.89444,0.8957,0.89339,0.89278,0.89232,0.89244,0.89124,0.89255,0.8939,0.89389,0.89507,0.89655,0.89484,0.89473,0.89393,0.89697,0.89695,0.89713,0.90388,0.90783,0.9109,0.91349,0.9125,0.91297,0.91236,0.91422,0.91266,0.9163,0.92067,0.9157,0.91598,0.91485,0.9146,0.91415,0.91319,0.91366,0.91046,0.91062,0.91009,0.90655,0.90599,0.90319,0.89938,0.89853,0.8961,0.89385,0.89302,0.89049,0.88688,0.88425,0.88459,0.88691,0.88593,0.88501,0.88348,0.88411,0.88339,0.88081,0.88574,0.89101,0.89229,0.89328,0.89565,0.89771,0.90272,0.90663,0.90827,0.90608,0.90665,0.90502,0.90749,0.90967,0.91248,0.91229,0.91153,0.91251,0.91288,0.91341,0.91732,0.9223,0.92254,0.92351,0.92198,0.92224,0.92064,0.91933,0.91876,0.91712,0.91852,0.91579,0.91361,0.91139,0.90984,0.90796,0.90596,0.90423,0.9023,0.89998],[-22.36169,-21.42087,-20.21164,-18.57159,-17.29312,-15.99626,-14.90699,-13.40982,-12.3244,-10.92368,-8.93138,-7.03728,-5.27592,-4.05257,-3.18717,-2.13366,-1.51401,-0.58487,0.2328,1.04127,1.97102,3.3102,4.23076,4.7196,4.45244,4.64406,4.91877,6.17993,7.58847,8.31703,9.0523,8.67288,8.43157,9.83592,10.5331,10.91232,11.10407,11.70077,12.86536,13.36402,13.85442,14.88227,15.76629,16.50424,16.73004,17.79325,18.32043,19.6515,20.64731,21.53257,22.94021,24.63734,25.78307,26.96196,28.58973,30.62569,32.32839,34.57064,37.50775,39.9904,43.03256,45.51561,47.66125,48.74955,49.80392,50.94756,51.9954,52.97297,53.27084,54.18804,53.98503,53.39664,53.31578,52.35728,50.76828,49.18509,47.36596,45.36958,43.01489,40.94627,38.57682,35.08385,31.53145,28.35735,25.41786,22.43502,18.46383,14.71106,10.54262,7.25678,3.82424,0.03362,-3.17019,-6.51139,-10.18129,-13.40639,-15.6553,-17.33519,-18.96494,-19.63788,-19.69739],[-0.18435,-0.09743,0.11582,0.56584,0.82489,1.00555,0.85316,0.96035,1.10967,1.46381,1.66679,1.74522,2.09643,2.23611,2.2608,2.65424,2.62319,2.86102,2.60222,2.40052,2.17027,2.07428,2.07018,2.11651,2.50611,2.46064,2.2709,1.54791,1.84102,2.12387,1.99005,1.77357,2.53873,2.71455,2.74526,3.00702,3.04172,3.02426,3.23842,3.34187,3.05234,3.23525,3.22534,3.15241,3.82597,4.14649,4.12163,4.27166,4.05492,3.86012,3.62443,3.34514,2.92685,2.78504,2.62039,2.43339,2.24946,1.78439,1.78639,1.58711,1.47533,1.19639,1.20257,1.3538,0.54519,0.01809,-0.44745,-0.60775,-1.17553,-1.13681,-0.45979,0.09678,0.49411,0.39349,0.84293,1.60982,1.69926,2.09545,2.58593,2.43637,2.60457,2.6969,2.71125,2.34653,2.10185,1.35552,0.77961,-0.31401,-0.43689,-0.83726,-1.61834,-1.85998,-2.11732,-2.28359,-2.43481,-2.6795,-2.96091,-2.98712,-2.8189,-2.76208,-2.29307],[-9.50251,-8.73314,-8.6934,-9.47949,-10.55072,-10.72989,-10.82739,-10.67197,-9.52055,-9.2901,-10.26352,-10.00089,-9.48195,-8.13181,-9.02959,-8.6988,-7.1973,-6.66267,-6.27132,-5.64584,-4.75676,-4.57737,-4.02691,-2.83713,-1.663,-0.99395,-1.39593,-0.89754,0.32646,-0.69786,-1.26262,-0.81483,0.04885,0.15552,-0.05122,-0.77387,-0.83109,-0.64626,-1.27663,-2.24495,-3.6288,-3.89659,-3.75923,-5.71891,-7.50039,-8.34867,-9.9628,-9.72175,-9.24903,-10.10737,-10.50077,-11.2893,-12.09354,-12.74776,-13.65836,-14.11236,-13.91934,-14.13886,-15.52157,-15.22647,-13.34811,-12.29879,-11.66364,-11.31032,-11.68038,-11.43456,-11.93083,-14.50757,-16.13702,-17.0478,-15.88681,-16.18094,-17.52134,-17.8626,-18.94729,-20.93853,-22.06445,-23.44902,-24.53979,-25.29144,-24.85248,-24.96146,-25.69237,-26.32462,-25.74993,-25.89053,-25.06035,-25.03262,-26.68838,-27.02512,-26.25521,-25.30715,-24.32244,-24.90462,-24.51289,-24.46655,-24.30431,-22.84425,-21.93579,-21.86622,-21.37065],[-2.88279,-1.95464,-1.0776,0.81516,2.55716,4.04938,5.12438,6.5015,6.80681,7.44541,9.17885,10.97474,12.12005,11.7347,11.05283,11.17948,10.36493,10.70956,10.27317,10.06973,10.5569,11.96254,12.2826,11.15098,9.0591,7.47906,6.36645,7.51111,8.49027,7.59202,8.79188,6.49998,4.62693,5.59131,5.14159,4.50951,3.79348,3.68209,4.43867,3.8807,3.60316,3.12605,3.15797,2.76317,1.77176,1.92223,1.6572,2.15491,2.14853,2.72677,3.93747,5.82662,6.46729,7.49463,8.97622,11.36806,13.41153,16.43529,21.01866,24.70012,29.71823,33.81736,37.34676,40.50158,43.69174,47.03411,49.96263,52.76706,53.8144,56.93278,58.85858,60.29814,62.467,62.68412,62.69541,63.00092,62.93794,62.39268,60.99552,60.69815,59.15961,56.67798,53.27433,50.12088,46.80172,44.52209,40.04691,35.95815,31.49434,28.58372,25.0006,20.50788,17.08356,12.98067,8.76015,4.93299,2.18836,0.07144,-2.02888,-2.69555,-3.26901],[2.30007,2.18968,1.85946,1.9558,1.89962,2.04957,1.13924,1.12522,1.38914,1.63794,1.35913,1.05566,1.23957,1.69883,1.26158,2.00522,2.42857,2.59168,2.16729,2.15571,2.37746,2.08979,2.29468,2.71611,3.04692,2.78674,2.05335,1.10484,2.22112,2.39499,2.50702,2.31883,3.42823,3.75704,3.90675,4.40123,4.20649,4.17778,4.84333,5.02147,4.65674,4.9738,5.15095,4.9049,5.81411,6.22611,6.3103,6.38403,6.60224,6.60615,6.62071,6.4174,5.94438,6.03113,5.73435,5.62888,5.75012,5.22818,4.64071,4.6272,5.94469,6.46715,6.8625,6.82026,5.87525,5.12268,1.03785,-4.67111,-10.95168,-10.16031,-4.03321,-1.46951,-0.19334,-2.39746,-3.24424,-3.8863,-3.25079,-3.09529,-0.7458,-0.67204,-1.48628,-2.33572,-1.29257,-0.80067,0.09899,0.47979,1.5871,0.7727,0.3543,0.05042,0.21172,1.05399,1.46121,1.1763,1.4049,1.46134,1.29068,1.5645,1.68968,1.38711,1.65283],[-9.13165,-8.89639,-8.67607,-11.12051,-10.86554,-9.29751,-7.4027,-5.80706,-5.12611,-4.95997,-2.97244,-2.63442,-2.37025,-3.51047,-2.19453,-2.76581,-3.36622,-3.33594,-3.65141,-4.03257,-4.35145,-4.02243,-4.55951,-5.71156,-6.50921,-6.93351,-7.10474,-6.09367,-6.46982,-5.52575,-6.21812,-5.19729,-6.07113,-5.56143,-4.84425,-5.20056,-5.83229,-6.35161,-6.65562,-6.40521,-5.58469,-7.46233,-8.19439,-8.48926,-9.46731,-10.45995,-10.54631,-10.84279,-12.4166,-12.44573,-12.7409,-12.45251,-11.64164,-11.57657,-11.16315,-10.92287,-10.72967,-10.87534,-11.18337,-11.66352,-11.31912,-10.69553,-10.00036,-8.01465,-7.67008,-6.54726,-3.83994,-2.73712,-0.9857,-3.31007,-5.6878,-7.27795,-9.19533,-8.83456,-9.31191,-10.2309,-11.20331,-12.21661,-13.91818,-14.48233,-13.40017,-12.48792,-13.28904,-13.74851,-13.56303,-13.84177,-14.41065,-14.28588,-15.17966,-15.35816,-15.68239,-16.43075,-16.49124,-15.58215,-14.71274,-14.60085,-15.10009,-14.97605,-15.63988,-15.78747,-17.38076],[0.09916,0.09804,0.09654,0.09552,0.09514,0.09578,0.09529,0.09602,0.0987,0.10203,0.10379,0.10417,0.10633,0.10637,0.10753,0.10948,0.11073,0.11187,0.11061,0.11031,0.10943,0.10926,0.11052,0.1113,0.11298,0.112,0.11114,0.10765,0.11171,0.11278,0.11258,0.11441,0.11708,0.11616,0.11653,0.11682,0.11619,0.11642,0.11748,0.11765,0.11692,0.11775,0.11824,0.11718,0.11809,0.11827,0.11618,0.11659,0.11739,0.11745,0.11708,0.11688,0.11613,0.1159,0.11527,0.11445,0.11361,0.11185,0.11035,0.10972,0.10942,0.11109,0.11255,0.11507,0.11616,0.11657,0.11423,0.11214,0.10973,0.1105,0.11091,0.11097,0.11101,0.11134,0.11179,0.11446,0.11699,0.1175,0.11793,0.11962,0.12006,0.12086,0.12174,0.12161,0.12097,0.12106,0.11957,0.11749,0.11431,0.11353,0.11162,0.11028,0.10946,0.10817,0.10812,0.10714,0.10599,0.10696,0.10793,0.10676,0.10679],[1.53839,1.52573,1.51192,1.49595,1.48251,1.46657,1.45251,1.43815,1.42688,1.41188,1.39589,1.38169,1.3697,1.35873,1.3502,1.34191,1.33688,1.3301,1.32531,1.31807,1.31114,1.305,1.29866,1.29554,1.29682,1.29386,1.28852,1.28135,1.27484,1.2703,1.26546,1.26497,1.26084,1.25285,1.24873,1.24322,1.24017,1.23527,1.22612,1.22022,1.21593,1.20869,1.20183,1.19616,1.19035,1.18172,1.17575,1.16719,1.15988,1.14898,1.13623,1.123,1.11126,1.09857,1.08145,1.06109,1.04303,1.02058,0.99187,0.96467,0.93758,0.90729,0.87851,0.85295,0.82394,0.79501,0.76566,0.7373,0.7094,0.68026,0.65394,0.6275,0.59664,0.57455,0.55297,0.52914,0.50333,0.48091,0.46387,0.43788,0.41926,0.40169,0.38675,0.37067,0.35575,0.34021,0.32897,0.31861,0.30568,0.29341,0.28223,0.27372,0.26166,0.25009,0.24092,0.2333,0.22172,0.21004,0.19905,0.18569,0.17251],[0.50772,0.50575,0.50579,0.50529,0.5075,0.50555,0.50476,0.50393,0.50217,0.49917,0.49968,0.50085,0.49945,0.4975,0.49602,0.4927,0.49049,0.48889,0.49034,0.48918,0.48893,0.49575,0.49911,0.50078,0.50215,0.50029,0.50037,0.49976,0.50151,0.49988,0.5035,0.50811,0.50365,0.50414,0.5037,0.50416,0.50443,0.50406,0.50494,0.50301,0.50432,0.50564,0.50326,0.50475,0.50423,0.5021,0.5032,0.50237,0.50191,0.50203,0.50005,0.49631,0.49533,0.49631,0.49935,0.49779,0.49623,0.49287,0.49007,0.48679,0.48075,0.48324,0.48679,0.48638,0.4857,0.48701,0.48842,0.49295,0.49661,0.49891,0.49767,0.49963,0.50021,0.50387,0.50814,0.51395,0.51712,0.51905,0.52183,0.5263,0.52859,0.53485,0.53993,0.54023,0.54013,0.5408,0.53973,0.53748,0.53504,0.53536,0.53349,0.53301,0.52973,0.52548,0.52181,0.51878,0.51576,0.51284,0.51005,0.50801,0.50462],[-4.57691,-5.02632,-4.60822,-4.72849,-5.02376,-6.08027,-6.09068,-5.89694,-6.19368,-5.43062,-4.79152,-4.99283,-4.2475,-3.69473,-3.23512,-2.94927,-2.54396,-2.61052,-2.50415,-2.54126,-2.81822,-3.31592,-3.56654,-3.51131,-3.59588,-3.29693,-3.22553,-3.52239,-4.14111,-2.86843,-3.1396,-4.22227,-1.93701,-1.6783,-1.80423,-2.75252,-2.72167,-2.94184,-2.76901,-2.76593,-2.6789,-2.86371,-3.47743,-3.12481,-3.20907,-3.23617,-3.68476,-3.74263,-3.84571,-3.94094,-3.831,-3.94107,-3.91758,-3.71024,-3.08566,-3.3176,-2.2458,-1.89325,-1.17006,-0.99937,-1.15855,-1.22119,-0.97103,-1.14652,-1.30659,-1.75837,-1.53875,-0.92699,-0.95335,-0.88554,-1.42421,-1.54779,-1.32088,-1.04316,-0.98188,-0.81474,-0.67404,-0.78496,-1.37941,-1.53117,-1.29963,-1.56886,-2.47878,-2.75762,-2.26543,-2.22113,-1.93439,-2.09748,-2.35341,-2.89041,-2.97609,-3.15804,-3.38701,-3.0356,-3.1098,-3.43075,-3.11326,-2.65455,-2.37139,-2.30281,-2.70919],[0.56664,0.31867,0.01394,-0.18745,-0.30952,-0.6948,-0.57119,-0.91791,-0.79905,-0.79077,-0.97218,-1.02374,-1.14133,-1.39678,-1.89533,-1.9385,-1.71068,-1.83467,-2.02585,-1.83096,-2.22737,-2.31008,-2.28547,-2.3872,-2.51695,-2.68657,-2.49732,-2.63727,-2.68526,-2.8034,-2.92147,-3.09639,-3.05339,-3.17945,-3.08993,-3.39336,-3.59021,-3.50034,-3.69537,-3.79326,-3.97928,-3.52603,-3.38494,-2.88665,-2.74721,-2.42958,-2.08284,-1.58615,-1.46647,-1.51821,-1.30892,-1.06352,-0.84449,-0.71755,-0.7327,-0.38764,-0.94562,-0.84679,-1.09912,-1.12946,-1.39819,-1.64634,-2.03892,-2.05955,-1.89904,-1.88295,-2.13344,-1.90528,-1.90729,-1.71056,-1.15857,-1.12666,-0.72195,-0.4023,-0.31938,-0.17568,-0.09639,-0.15779,-0.31544,0.03567,0.48411,0.7345,0.74225,0.5259,0.40385,0.08554,0.33826,0.30212,0.21294,0.13558,-0.13429,-0.24393,-0.2739,-0.06407,-0.30117,-0.80039,-1.04058,-1.05995,-1.05073,-0.7862,-0.93813],[12.28125,12.50658,10.6372,11.22918,10.92186,11.84084,11.37844,11.45758,11.3188,11.96849,11.7637,12.10471,11.9097,12.86467,13.54193,13.72382,13.49206,11.88417,11.7432,11.32778,9.72592,6.0354,4.25456,3.15884,1.83859,2.81567,3.35679,2.1558,2.10032,1.0735,-4.06134,0.76677,-4.82827,-5.31791,-5.92231,-2.84611,-4.43367,-4.5347,-4.80271,-5.14203,-6.16677,-4.99182,-4.20426,-5.67467,-6.23173,-5.45667,-5.85731,-6.42846,-7.17356,-7.59831,-7.92953,-9.56625,-9.31288,-10.546,-9.35025,-7.36725,-8.83071,-8.8722,-9.11611,-8.85479,-11.25562,-8.5015,-6.45826,-7.05137,-6.20944,-4.92971,-3.4063,-4.19768,-1.59302,-0.69887,1.9,1.21813,2.3799,2.06145,0.77839,-0.02711,0.9732,1.95806,1.42668,2.53133,2.99474,-0.12506,2.66262,6.55754,8.60595,8.45025,7.6205,7.26566,8.39777,6.79338,6.99172,8.31278,9.42721,10.71563,10.98437,9.99026,10.40118,10.35358,9.47716,7.98479,8.6315],[89.03316,88.4465,88.08129,87.27108,85.48685,82.4795,80.04361,78.1838,76.67885,75.90846,75.7802,75.06888,74.4277,73.32784,71.96185,70.9911,70.24213,70.14993,68.5313,69.40145,69.85526,70.91953,69.90739,68.77344,68.5518,68.37926,67.15835,66.88368,65.72804,66.05132,67.13215,65.66815,62.92938,62.63566,60.22257,59.64889,59.95275,60.11095,60.1021,60.11001,59.35745,58.95948,59.39943,58.04767,56.31671,55.58021,54.67735,52.95135,51.12927,50.3483,49.46949,47.85908,45.21843,42.31149,39.3526,36.80568,33.10175,24.02586,16.69779,10.98835,5.5528,1.15601,-5.87334,-8.50306,-12.00588,-15.73554,-18.9422,-20.27704,-20.27315,-19.31917,-17.55322,-14.6892,-11.70799,-8.16014,-4.23793,-0.14431,3.3678,7.37665,11.27951,14.98173,19.71071,24.49769,30.16442,35.35084,40.89217,45.65509,49.23646,53.39667,56.98468,61.16573,67.47149,74.04118,78.96715,83.43459,87.31459,90.46322,91.8951,93.40409,93.2826,94.7551,94.06219],[-11.33485,-11.85137,-13.24044,-13.52145,-12.91999,-11.24641,-10.85778,-9.68084,-10.18588,-9.67968,-8.63641,-9.1012,-9.72606,-9.47197,-9.73667,-10.07649,-10.23932,-10.12248,-10.60075,-10.90431,-10.92649,-10.72827,-11.06673,-11.465,-10.93154,-10.51592,-10.0634,-9.69669,-9.88928,-9.87054,-9.40082,-9.51375,-9.47069,-9.70453,-9.95611,-10.62931,-10.45178,-10.47977,-9.98763,-10.33793,-9.82495,-9.45731,-9.00534,-8.59966,-8.37627,-8.35902,-8.11728,-8.33104,-8.2525,-8.08654,-8.69484,-9.51516,-9.39922,-8.96562,-8.92722,-9.11253,-9.75182,-9.05226,-8.83811,-8.15217,-8.11336,-7.40801,-6.50081,-6.33515,-5.88046,-5.47904,-5.1547,-5.56108,-5.79208,-5.85838,-6.21943,-6.86727,-7.33855,-7.98666,-9.20758,-11.10992,-12.7601,-13.43268,-14.60247,-15.54598,-16.78363,-17.12574,-16.36526,-16.58442,-17.43227,-17.54289,-17.54159,-18.65416,-20.39921,-21.55006,-22.20305,-22.22703,-20.92053,-18.26141,-17.76143,-14.07282,-12.52397,-12.0465,-10.70193,-9.86207,-10.68649],[-16.22858,-15.01327,-11.0045,-9.94412,-8.56787,-6.38985,-6.75248,-4.3635,-5.55668,-5.18868,-5.60918,-5.32193,-4.53394,-4.8623,-4.40731,-4.5135,-5.44367,-5.60699,-4.67389,-2.65387,-4.23471,-4.00882,-3.8745,-4.5104,-4.27653,-4.83459,-5.71174,-5.47622,-6.61203,-6.19819,-3.71603,-5.57139,-9.08452,-10.37314,-11.19627,-11.5211,-9.54339,-8.48085,-6.05996,-4.04787,-6.29599,-6.19897,-6.33253,-5.96953,-6.92226,-6.58295,-6.77515,-6.73041,-7.50593,-6.10277,-6.05698,-5.70514,-6.79646,-9.42724,-9.72121,-7.84653,-10.40564,-10.16737,-8.60148,-9.30556,-10.4955,-13.07827,-16.64781,-16.55736,-16.51562,-16.52031,-16.76461,-17.31719,-17.35029,-16.97342,-16.90007,-17.32291,-17.46731,-17.23905,-17.64619,-19.16667,-20.0109,-19.88652,-20.17285,-19.95525,-19.64307,-18.62469,-16.5801,-15.47066,-14.68075,-13.57874,-12.25955,-11.7194,-12.22447,-12.05363,-11.57542,-9.81464,-8.5992,-7.00306,-10.39555,-12.05399,-13.34778,-19.6387,-20.19714,-17.25592,-16.91012],[19.2142,18.39724,17.16499,16.09383,13.93402,10.30529,7.95728,5.56803,4.30607,3.449,3.35226,2.60876,1.85499,0.80393,-0.63524,-1.57847,-2.15033,-2.21593,-3.99743,-3.50548,-2.75159,-1.73318,-2.76738,-3.77126,-4.04669,-4.12106,-5.18938,-5.52524,-6.45841,-6.20578,-5.59668,-6.72693,-8.81353,-8.82412,-11.03112,-11.45146,-11.59633,-11.66751,-12.182,-12.54064,-12.89302,-13.32804,-12.88777,-14.32453,-15.90936,-16.70425,-17.59121,-19.30845,-21.00772,-22.03069,-22.88167,-24.51436,-26.96262,-29.4172,-32.32245,-35.21005,-38.33764,-47.54907,-55.19691,-60.8482,-66.07431,-70.09949,-76.63324,-79.31929,-82.93563,-86.75954,-90.00047,-91.13794,-91.06994,-90.16997,-88.3309,-85.228,-82.10294,-78.45102,-74.15195,-69.20032,-65.03553,-60.90262,-56.62639,-52.78347,-47.89729,-43.41811,-38.62373,-33.78134,-28.39046,-23.99363,-20.86283,-16.78302,-12.86242,-8.6566,-2.49979,3.39139,7.78685,11.66085,16.64055,19.92723,21.50553,24.71575,24.4125,24.8959,24.2914],[11.83121,10.53603,6.38291,5.31829,4.23437,2.73881,3.1888,1.31246,2.27888,2.0862,2.79675,2.38638,1.45663,1.84194,1.3347,1.33266,2.15677,2.34531,1.32606,-0.65914,0.81675,0.66421,0.43731,0.91361,0.8544,1.50227,2.46134,2.35184,3.35883,2.97462,0.78553,2.4958,5.80616,6.93829,7.62602,7.71218,5.92532,4.92644,2.81071,0.81732,3.08228,3.10319,3.3661,3.14766,4.11313,3.79877,4.05354,3.94595,4.70079,3.42882,3.20076,2.62162,3.68198,6.28596,6.57334,4.75777,6.95199,6.95204,5.55064,6.42585,7.55659,10.20709,13.85264,13.82229,13.93211,14.06726,14.40267,14.79034,14.74547,14.36965,14.18195,14.36389,14.34137,13.91019,13.87397,14.60759,14.77993,14.41918,14.23985,13.68975,12.9423,11.91085,10.37234,9.29991,8.29323,7.26946,6.08974,5.22856,5.07851,4.5329,3.89316,2.34333,1.7148,1.12399,4.33744,7.06514,8.7787,14.70154,15.69971,13.28651,12.68298],[-15.87499,-15.95386,-15.95336,-15.88473,-14.88595,-12.62556,-12.36843,-10.52859,-11.36569,-10.77299,-9.90297,-10.26106,-10.62322,-10.47804,-10.59637,-10.95175,-11.38292,-11.32029,-11.49912,-11.19967,-11.68097,-11.42557,-11.70934,-12.27581,-11.69795,-11.46632,-11.29496,-10.87485,-11.39937,-11.25839,-10.07034,-10.73183,-11.75587,-12.38394,-12.88604,-13.63153,-12.83754,-12.53212,-11.32742,-11.06406,-11.24284,-10.86306,-10.47189,-9.9759,-10.04942,-9.93062,-9.75778,-9.94919,-10.10869,-9.52553,-10.09279,-10.77006,-10.98802,-11.38174,-11.4363,-11.03206,-12.44231,-11.69551,-11.00369,-10.56613,-10.90104,-11.04918,-11.35027,-11.15958,-10.70283,-10.31322,-10.07856,-10.66069,-10.89763,-10.83513,-11.16222,-11.93655,-12.44442,-12.99546,-14.31859,-16.69909,-18.59744,-19.19771,-20.42467,-21.24347,-22.30306,-22.25,-20.79303,-20.61341,-21.14393,-20.8766,-20.43941,-21.31572,-23.12523,-24.15592,-24.61402,-24.09284,-22.48405,-19.47856,-20.06193,-17.08174,-16.02977,-17.78133,-16.6777,-14.81593,-15.4888],[-4.14808,-3.54631,-2.66613,-2.4794,-3.43609,-6.05429,-7.65292,-8.15156,-7.64063,-6.68026,-4.98462,-3.87219,-3.13369,-2.979,-3.32037,-3.28491,-2.72806,-1.76008,-2.61502,-0.95277,0.07138,1.85788,1.67135,0.58939,0.92,1.21776,1.11113,1.78189,1.67643,2.17105,3.86619,3.17243,0.92401,0.81607,-1.04445,-0.96749,-0.33815,-0.05171,0.40714,0.9151,1.5663,1.55276,2.51708,2.23216,1.33753,1.40376,1.33748,0.76623,-0.16277,0.43743,1.01137,1.08381,-0.322,-2.02215,-3.44354,-3.41749,-5.47285,-12.39921,-17.1174,-20.98052,-23.83976,-26.38272,-31.8165,-32.53591,-34.60764,-36.99483,-39.16301,-39.85914,-39.43522,-37.91199,-35.63762,-33.38672,-30.93826,-28.44508,-25.93863,-23.50279,-21.1549,-19.02009,-17.22142,-15.62554,-13.66478,-11.72078,-9.79918,-7.78489,-6.17699,-5.35028,-5.37254,-4.27776,-4.37172,-4.36147,-2.66703,-2.41541,-2.61532,-1.99001,-1.73976,-2.20005,-3.92946,-5.01576,-6.31043,-4.85638,-4.45661],[13.08827,11.21293,6.72049,5.40361,3.99546,2.08214,2.42409,0.46661,1.15148,0.88897,1.87131,1.19045,-0.11062,0.1858,-0.58498,-0.60974,0.41147,0.73348,-1.11256,-2.99548,-1.51623,-1.47933,-1.84173,-1.98641,-2.14454,-1.08017,0.01389,-0.23883,1.09637,0.61883,-1.64075,-0.2598,3.25744,4.63751,5.08855,4.98791,3.38152,2.11526,0.01878,-1.84544,0.98672,0.99498,1.54687,1.42412,2.10439,1.65261,2.25189,2.0572,2.85162,1.81824,1.51932,0.92761,1.97201,4.71121,4.81615,2.86965,4.50731,2.68768,-0.56084,-0.54851,-1.47023,-0.24649,2.04715,1.80405,1.5894,1.38205,1.15888,1.02547,0.98224,0.97213,0.99628,1.16064,1.38276,1.46295,1.60491,2.03689,2.5339,2.8734,3.16226,3.29732,3.38606,3.41222,3.10007,2.91826,2.78765,2.34738,2.07308,1.9339,1.83972,1.34066,2.59531,2.85886,1.96147,1.96176,5.70487,9.19115,10.78799,16.43179,17.05273,14.61164,13.95052],[-7.60556,-8.2953,-8.80323,-8.29545,-6.87529,-5.58818,-5.47301,-4.07746,-4.37044,-3.59108,-4.07875,-3.37782,-2.5016,-0.76604,-0.69544,-2.50801,-2.24246,-3.42891,-4.54148,-4.0167,-6.19702,-5.66174,-5.00877,-4.24996,-4.59241,-4.87107,-4.48951,-4.67237,-3.53835,-3.32054,-4.40829,-4.41314,-4.31745,-4.03206,-3.83846,-4.00692,-3.13597,-2.993,-1.81922,-1.46777,-0.24797,-1.07636,-0.35005,-0.0804,0.81779,0.71834,1.54319,2.72625,3.48975,3.87352,4.64077,4.13482,4.60879,4.166,3.89434,3.10069,3.54402,3.79978,2.91539,3.87412,4.43251,5.43527,4.58215,4.45694,4.25503,3.9349,3.53553,3.0502,2.88239,3.02386,3.10769,2.94764,2.99106,3.03666,2.65931,1.88149,1.24105,1.01846,0.45706,-0.04382,-0.47366,-0.41553,0.15497,0.2297,-0.19175,-0.25901,-0.5054,-1.1867,-2.00111,-2.61807,-3.91414,-0.73389,2.13713,3.44032,2.97808,3.32374,3.83511,2.59161,2.86311,3.54594,1.73655],[67.64707,68.21291,69.40159,69.80779,69.13303,66.79538,65.15146,64.87995,65.326,66.33422,67.95969,69.1353,69.94937,70.11345,69.7867,69.81459,70.34545,71.26446,70.51626,72.31927,73.22962,75.01454,74.86194,73.78616,74.1319,74.3458,74.15579,74.84109,74.68063,75.2177,77.02893,76.23478,73.78061,73.62364,71.76652,71.83337,72.58769,72.93511,73.49224,74.05518,74.66021,74.63149,75.60848,75.33311,74.46856,74.52715,74.48966,73.95271,73.08151,73.61538,74.17456,74.19788,72.88544,71.39269,69.97031,69.81577,67.90467,60.83895,55.93335,52.04555,49.10908,46.61834,41.39032,40.64725,38.55859,36.1547,33.97107,33.26638,33.68783,35.21068,37.48648,39.7457,42.20644,44.70433,47.21445,49.65538,52.00274,54.13997,55.92093,57.49417,59.4325,61.37996,63.3275,65.34182,66.92897,67.74877,67.71612,68.78705,68.66273,68.6678,70.25551,70.61494,70.56655,71.19503,71.66225,71.57121,70.07631,69.39259,68.24856,69.55339,69.48919],[-3.29618,-4.5231,-6.39593,-6.31858,-5.39176,-4.73551,-4.52164,-3.76572,-3.84445,-3.1764,-3.35524,-2.88418,-2.42574,-0.6789,-0.83543,-2.5769,-2.02579,-3.06669,-4.66852,-4.71069,-6.36957,-5.84672,-5.3269,-4.6427,-5.01615,-4.97423,-4.29117,-4.53954,-3.06547,-2.99666,-4.69452,-4.2965,-3.17618,-2.49556,-2.17822,-2.36866,-2.01103,-2.24632,-1.73504,-1.94043,0.04967,-0.74035,0.11495,0.33709,1.39383,1.16743,2.13045,3.20512,4.1653,4.23401,4.88144,4.22579,4.98177,5.34518,5.11579,3.79864,4.69217,4.41443,2.62595,3.54653,3.8107,5.12761,4.97824,4.78795,4.53271,4.16632,3.71949,3.21641,3.0433,3.17572,3.26294,3.15751,3.26349,3.33036,3.01048,2.39157,1.92309,1.80863,1.35581,0.91642,0.53162,0.59475,1.04909,1.06775,0.62702,0.43477,0.11943,-0.5725,-1.37847,-2.11438,-2.98524,0.13226,2.61324,3.86165,4.49518,5.80786,6.73641,7.10826,7.52508,7.5052,5.63787],[-14.74832,-13.17407,-9.04157,-7.62364,-5.84596,-3.62737,-3.92293,-1.6344,-2.37748,-1.89717,-2.98087,-2.12342,-0.62199,-0.40054,0.35765,-0.14599,-1.04608,-1.70106,-0.25518,1.70544,-0.34942,-0.22904,0.30936,0.66853,0.72104,-0.3821,-1.32133,-1.13215,-2.08072,-1.55898,0.28999,-1.03626,-4.37822,-5.6142,-5.98843,-5.94175,-4.14966,-2.89605,-0.54719,1.33971,-1.01618,-1.26505,-1.58178,-1.38605,-1.77614,-1.37277,-1.70683,-1.17858,-1.71917,-0.61604,-0.10653,0.31476,-0.55138,-3.31204,-3.49094,-1.84872,-3.29505,-1.4721,1.38546,1.6538,2.70067,1.82155,-0.63068,-0.43326,-0.28579,-0.17973,-0.08172,-0.09489,-0.10224,-0.05143,-0.05021,-0.25425,-0.45455,-0.51818,-0.76376,-1.40317,-2.06474,-2.45431,-2.89343,-3.16785,-3.37746,-3.38562,-2.92143,-2.72576,-2.72302,-2.32128,-2.13044,-2.19547,-2.34271,-2.04537,-3.62437,-2.95103,-1.25634,-0.88005,-4.60531,-7.86909,-9.27012,-15.07229,-15.60567,-13.05549,-12.89676],[-0.07351,-0.0687,-0.06369,-0.0604,-0.05755,-0.05791,-0.05849,-0.06176,-0.06318,-0.06367,-0.06485,-0.06529,-0.06445,-0.06412,-0.06448,-0.06409,-0.06468,-0.06442,-0.06392,-0.06273,-0.06307,-0.06302,-0.06223,-0.06062,-0.06258,-0.06388,-0.06444,-0.06456,-0.06525,-0.06514,-0.06528,-0.06737,-0.06966,-0.06997,-0.07021,-0.06929,-0.06899,-0.06841,-0.06797,-0.06802,-0.06927,-0.06947,-0.07067,-0.07207,-0.07245,-0.0723,-0.07307,-0.07314,-0.07413,-0.07356,-0.07185,-0.07152,-0.07249,-0.07369,-0.074,-0.07267,-0.072,-0.07243,-0.07092,-0.07141,-0.07166,-0.07228,-0.07398,-0.07152,-0.07107,-0.06952,-0.06864,-0.06758,-0.0661,-0.06503,-0.06254,-0.05984,-0.05825,-0.05639,-0.05407,-0.05195,-0.04985,-0.04859,-0.04625,-0.04471,-0.044,-0.04476,-0.0481,-0.04909,-0.0492,-0.05017,-0.05413,-0.05483,-0.05526,-0.0564,-0.05786,-0.06065,-0.06181,-0.06307,-0.06211,-0.06644,-0.06694,-0.06435,-0.06409,-0.06186,-0.05978],[0.71056,0.70295,0.69678,0.6918,0.68595,0.67875,0.6718,0.66725,0.66503,0.66239,0.65969,0.65746,0.65695,0.65611,0.65436,0.65299,0.65221,0.65245,0.65017,0.64997,0.64948,0.64895,0.64865,0.64565,0.64382,0.64568,0.64647,0.64655,0.6451,0.64294,0.6455,0.64467,0.64304,0.63939,0.63522,0.63247,0.63015,0.62688,0.62582,0.62535,0.62409,0.62179,0.62058,0.61908,0.61605,0.61356,0.61096,0.60857,0.60473,0.60279,0.60008,0.59677,0.59125,0.58532,0.57813,0.57113,0.56174,0.54833,0.53436,0.51716,0.50077,0.48425,0.46269,0.44707,0.42689,0.40415,0.37887,0.35232,0.32559,0.29849,0.27011,0.24117,0.21271,0.18254,0.14923,0.11666,0.0846,0.05155,0.01833,-0.01553,-0.04917,-0.08222,-0.11911,-0.15222,-0.1936,-0.23258,-0.27144,-0.31119,-0.35146,-0.39378,-0.43314,-0.47141,-0.50768,-0.54144,-0.57651,-0.60787,-0.63501,-0.66052,-0.68126,-0.69691,-0.70962],[0.11439,0.11044,0.10511,0.10269,0.10032,0.09952,0.09814,0.09617,0.09614,0.0948,0.09289,0.09209,0.09114,0.09225,0.09317,0.09497,0.09623,0.0966,0.09984,0.09856,0.09726,0.09573,0.09759,0.1005,0.09903,0.10025,0.10374,0.10491,0.10556,0.10544,0.10632,0.10769,0.11192,0.11347,0.11447,0.11498,0.11467,0.11411,0.11471,0.11387,0.11619,0.11666,0.115,0.1181,0.12122,0.12292,0.12445,0.12699,0.12902,0.13144,0.13361,0.13602,0.13965,0.1441,0.14846,0.15301,0.1574,0.16717,0.17198,0.17738,0.18612,0.19223,0.20054,0.20767,0.21663,0.22425,0.23032,0.23409,0.23796,0.24129,0.24457,0.24552,0.24626,0.24437,0.24006,0.23524,0.2291,0.22351,0.21747,0.20934,0.20119,0.19237,0.18346,0.17526,0.16403,0.1579,0.15233,0.14426,0.14054,0.13533,0.12841,0.1232,0.12156,0.12217,0.12264,0.12158,0.12436,0.12368,0.12404,0.12155,0.11923],[16.09758,15.6395,15.78743,15.05356,14.91058,14.53906,13.78967,13.59625,13.27395,12.85774,12.65422,12.99435,12.36166,12.1327,11.77435,11.62122,11.11611,10.0084,9.74587,8.88223,8.19321,6.86865,6.02076,4.48364,3.41895,1.85237,1.22368,0.69107,0.11175,-0.98438,-2.09419,-3.97239,-4.65034,-4.66023,-5.20766,-5.86329,-7.08476,-8.25704,-9.09499,-10.16842,-10.2448,-10.80697,-11.30421,-11.90588,-12.59155,-13.25653,-14.01175,-14.39129,-15.18426,-15.95945,-16.48729,-17.04042,-17.28695,-17.13704,-16.79564,-16.29753,-15.52199,-14.26506,-13.23099,-11.38907,-9.80995,-8.40493,-6.47619,-5.32614,-3.95981,-2.13482,0.10562,2.13889,4.31278,6.63346,8.59605,10.40663,12.51341,14.61355,16.35573,17.78257,18.86479,19.79789,20.56306,21.45731,22.15771,22.31018,22.92323,23.45526,24.13836,24.75433,25.03578,25.41962,25.73599,25.67042,24.23064,21.67179,19.66469,19.29309,19.96555,19.14816,18.66238,18.74044,18.73894,18.42804,19.18073],[2.18898,1.94513,1.40749,1.19097,0.65521,0.43578,0.10468,0.18988,0.4272,0.31417,0.0365,-0.24022,-0.46654,-0.72624,-0.74903,-0.90081,-1.10229,-1.25306,-0.71135,-0.88701,-0.81071,-0.85956,-0.75988,-0.55979,-0.35918,-0.53822,-0.49561,-0.01164,-0.06474,-0.04197,0.57134,0.75283,0.74226,0.86857,0.81959,0.92308,0.8016,0.99739,1.01044,0.8241,0.56541,0.55138,0.67322,1.01328,1.27043,1.39593,1.38359,1.41231,1.46351,1.5051,1.62141,1.79095,1.84904,1.84535,2.05071,2.07768,2.26464,2.52353,3.30697,3.54467,4.7286,5.14713,5.72677,5.56247,5.6516,5.60298,5.66888,5.90602,5.98154,6.08076,6.31865,6.43443,6.57915,6.78314,6.90853,7.18727,7.24072,6.95971,6.66257,6.24527,6.06511,5.9155,5.87931,5.92795,5.66732,5.54856,5.17615,4.75131,4.73497,4.69151,3.66125,2.36982,2.52654,2.66127,2.56979,2.57634,2.23651,1.83341,1.58611,1.84046,1.46446],[4.90101,6.04663,6.8532,5.93059,4.15413,3.82803,3.98515,2.78604,2.65369,1.76843,3.83208,2.10006,-0.02958,-3.33842,-3.68895,-0.42368,-1.34616,1.13287,3.21253,2.53113,6.64338,6.05798,4.69901,2.9314,4.62353,5.86027,5.65462,6.91925,4.50735,4.69182,8.80294,8.84097,8.26413,7.8375,7.61224,7.93962,7.80359,8.72086,8.54181,9.12222,7.20805,9.99766,9.75551,10.49908,9.43897,10.64969,10.06246,8.28769,7.29075,7.79735,6.34597,7.23531,6.46822,7.33938,7.92676,9.691,7.41544,6.52238,7.44017,5.18385,2.50321,-0.09741,1.81508,1.56381,1.77071,1.95613,2.04348,1.89584,1.94921,2.16984,2.22324,2.1442,2.18864,2.42281,2.43884,2.19821,2.40197,2.96367,3.37499,3.98494,4.45354,5.17373,6.42296,7.18384,8.0519,8.94537,10.3423,11.09449,11.15189,12.28304,12.15638,3.91114,0.18709,0.62952,1.38783,4.09509,4.30984,5.78407,6.24085,6.04918,8.72721],[19.49959,19.24165,19.22849,18.16459,17.80485,17.48931,15.73918,15.2083,14.25606,13.82426,13.91804,14.22616,13.60404,13.50866,13.38338,13.59874,12.72754,11.09237,10.77741,9.81558,9.59765,8.3665,7.25756,5.48602,4.38985,2.66583,1.89127,1.45745,1.43418,0.58022,-0.75928,-2.4464,-2.24157,-1.70775,-2.65715,-3.43946,-4.91668,-5.99502,-6.6037,-7.18477,-7.18809,-7.59069,-7.82625,-8.35112,-9.30326,-9.52238,-10.51538,-11.28575,-12.46025,-13.44429,-13.67607,-14.23933,-14.92789,-14.46618,-13.7642,-13.66353,-13.17128,-12.02192,-11.17658,-9.05963,-7.57675,-6.632,-5.38632,-4.648,-3.55228,-2.05817,0.04143,1.85532,3.71473,5.73858,7.27888,8.86232,10.86617,12.93658,14.76116,16.21996,17.22335,18.05769,18.40923,19.22324,19.98164,19.93406,20.6365,21.12936,22.06031,23.14325,23.57312,24.08134,24.72446,25.11662,23.87852,21.52446,19.13737,18.7955,20.22783,18.90923,18.65389,18.6747,19.19052,17.99617,19.58608],[3.83427,4.44856,3.70959,3.95742,2.57577,2.27353,1.61831,1.69215,1.52304,1.4657,1.2871,-0.14406,-0.86501,-1.17873,-1.10602,-1.76032,-2.42516,-2.29257,-2.37336,-2.41384,-2.26789,-2.13757,-1.75872,-1.14837,-0.73478,-0.70976,-0.63145,-0.19205,-0.4565,-0.02025,1.0201,1.51151,1.53639,1.63938,1.65102,1.57492,1.76451,2.08506,2.21278,1.9273,1.31732,1.43157,1.5941,2.43851,2.95266,2.52973,2.26312,2.47682,2.5854,2.63337,2.79235,2.90619,3.34702,3.66514,4.24416,4.08287,4.37402,4.58469,4.85076,4.61013,5.47345,5.226,5.34084,4.90631,4.89575,4.43715,3.94497,3.74903,3.54155,3.22805,3.16031,3.03006,3.03604,3.15388,3.22406,3.71031,3.79603,3.67758,3.4347,3.35508,3.48427,3.70866,3.96001,4.28411,4.36362,4.57455,4.63955,4.47851,4.68247,5.07193,5.61081,5.66095,5.46992,5.41605,5.01793,5.50956,5.78644,4.73943,4.54228,5.56025,4.38382],[-3.19873,-3.93611,-1.98228,-4.67965,-3.77455,-3.67972,-4.97594,-6.13748,-6.12584,-7.95049,-7.19604,-5.47502,-7.24295,-10.23595,-10.26648,-5.1034,-5.25214,-3.25595,1.65041,1.67764,8.45804,7.08544,7.01739,4.90889,5.34528,5.82633,6.6039,8.84197,6.00706,6.9818,12.02626,8.89895,10.2,13.96798,15.97053,16.51132,15.56804,15.74715,16.86828,16.21105,13.84419,17.97255,18.67636,20.80226,20.32578,21.0663,20.04043,18.92023,17.19553,16.32704,14.56011,15.63305,15.56883,17.6699,20.27095,20.39932,20.28825,21.24029,21.16736,19.4866,16.59994,14.08639,15.99866,15.65471,15.61892,15.4323,15.05322,14.63034,14.27994,13.75534,13.09833,12.46906,11.88833,11.45269,10.81686,9.92055,9.28132,8.81165,8.28831,7.88334,7.55374,7.42256,7.41324,7.08723,6.98286,7.06268,7.42321,7.50484,7.1509,7.51243,4.87483,-5.89394,-10.69913,-9.98819,-8.04438,-7.19002,-9.08375,-5.81656,-5.29806,-7.00084,-0.63658],[-0.04499,-0.04662,-0.04867,-0.04873,-0.05116,-0.05404,-0.05676,-0.05979,-0.06134,-0.06369,-0.06755,-0.07213,-0.07565,-0.07745,-0.0792,-0.08067,-0.08188,-0.08307,-0.08353,-0.08423,-0.08498,-0.08527,-0.08466,-0.08496,-0.08636,-0.08641,-0.08568,-0.0836,-0.08275,-0.08343,-0.0802,-0.08297,-0.08249,-0.08043,-0.08072,-0.08046,-0.08032,-0.08026,-0.07995,-0.08082,-0.08147,-0.08159,-0.08114,-0.07897,-0.07868,-0.07852,-0.07715,-0.07695,-0.07617,-0.07436,-0.07332,-0.07184,-0.07021,-0.06818,-0.06572,-0.06488,-0.06268,-0.06097,-0.05912,-0.05521,-0.05174,-0.04987,-0.04574,-0.04504,-0.04391,-0.04181,-0.04123,-0.0393,-0.03813,-0.03719,-0.03484,-0.03437,-0.03387,-0.03124,-0.03017,-0.03026,-0.02836,-0.02954,-0.03046,-0.03122,-0.0309,-0.031,-0.03208,-0.032,-0.03151,-0.03142,-0.03189,-0.03293,-0.03261,-0.03357,-0.03448,-0.03463,-0.03534,-0.03357,-0.03228,-0.03165,-0.03197,-0.0341,-0.03559,-0.034,-0.03565],[0.97594,0.95806,0.94372,0.92609,0.91248,0.89747,0.87882,0.86189,0.84409,0.82586,0.80995,0.79843,0.78405,0.77203,0.76018,0.7511,0.73754,0.72241,0.71271,0.7003,0.69186,0.67689,0.66484,0.6511,0.63748,0.62414,0.61274,0.60231,0.58979,0.57824,0.56726,0.54878,0.54002,0.53534,0.52383,0.51274,0.49773,0.48459,0.47353,0.46057,0.44948,0.4401,0.43062,0.41804,0.40516,0.39311,0.37863,0.36589,0.35028,0.33378,0.31869,0.30171,0.28573,0.27186,0.25855,0.24033,0.22775,0.21462,0.19698,0.18205,0.16539,0.1487,0.13172,0.11579,0.09943,0.0838,0.07049,0.05659,0.04386,0.03125,0.01586,0.00312,-0.00717,-0.01743,-0.03108,-0.04411,-0.05931,-0.07615,-0.09335,-0.10933,-0.12339,-0.14123,-0.15568,-0.16826,-0.1795,-0.19053,-0.20531,-0.22051,-0.23317,-0.24736,-0.2666,-0.28504,-0.30223,-0.31641,-0.32442,-0.34333,-0.35573,-0.36602,-0.38057,-0.39851,-0.40849],[0.90251,0.90079,0.89863,0.90072,0.90169,0.90141,0.89953,0.90025,0.90032,0.89949,0.90313,0.90504,0.90557,0.90367,0.90146,0.90375,0.90446,0.90548,0.90431,0.90584,0.90795,0.91125,0.91203,0.91276,0.91593,0.91769,0.91611,0.91501,0.91317,0.91374,0.91316,0.9116,0.91653,0.91791,0.91758,0.91708,0.91829,0.91883,0.91575,0.91825,0.9149,0.91523,0.91487,0.91114,0.90846,0.9063,0.90582,0.90508,0.90213,0.90114,0.89862,0.89591,0.89531,0.89463,0.89228,0.8942,0.88946,0.88471,0.88013,0.8816,0.88093,0.87954,0.88125,0.8801,0.87648,0.87866,0.8787,0.87944,0.87857,0.87946,0.88288,0.88552,0.88885,0.8905,0.89142,0.89257,0.89749,0.89993,0.8997,0.89974,0.89992,0.89995,0.90098,0.89893,0.90109,0.9025,0.90552,0.90554,0.9037,0.90105,0.90273,0.90445,0.90437,0.89989,0.8957,0.89044,0.88968,0.88477,0.88299,0.87659,0.87549],[-21.45588,-20.42789,-18.97702,-17.83995,-16.7742,-16.06437,-15.26285,-13.61894,-11.75257,-9.96715,-8.1163,-6.31375,-4.974,-3.70791,-2.73418,-1.76653,-0.47454,0.57097,1.26583,2.18579,2.6777,3.43415,4.21408,4.07822,4.69436,5.20995,6.29648,7.26751,8.27074,8.46657,9.26776,9.85357,10.16035,10.30138,10.80095,11.3296,11.83281,11.96736,12.58777,13.13367,14.62028,15.02902,15.63917,16.7724,17.61928,18.3939,19.33786,20.52192,21.51832,22.87646,24.24764,25.79673,27.1948,28.72054,30.27135,32.58851,34.33222,36.31731,38.45408,40.41865,42.72937,44.78802,46.70789,48.57693,50.03875,51.3934,52.3788,52.83715,53.17554,53.73981,54.14973,53.34036,52.6991,51.5482,49.82421,47.56214,45.97422,44.01813,41.62942,39.37545,36.44263,33.78375,30.56262,27.53087,23.60945,19.8056,16.51591,13.4293,9.44613,5.09278,0.92429,-4.49857,-9.33956,-12.74023,-15.9956,-18.80927,-21.55789,-23.79286,-24.76123,-24.96246,-24.46581],[-1.70565,-1.04243,-0.61501,-0.36527,-0.19519,-0.07525,-0.13749,-0.07666,0.20395,0.34914,0.43626,0.73559,1.12205,1.15358,1.33939,1.44666,1.32069,1.37268,2.11069,2.19402,2.33286,2.32128,2.45928,2.96448,3.09528,2.71487,2.57876,2.78194,2.49836,2.63802,2.80648,3.10179,2.68577,2.47401,2.42845,2.6361,2.5345,2.83165,2.85994,2.78834,2.41136,2.38585,2.28288,2.12498,2.29899,2.43199,2.10895,2.10057,1.8927,1.76164,1.98712,2.00689,1.69068,1.21047,1.01555,1.14385,1.09807,1.00616,1.77446,1.39663,2.10494,2.19441,1.97467,2.05849,1.97058,1.85292,1.95134,2.07229,2.16636,2.32587,2.67075,3.11372,3.46876,3.59294,3.90781,4.49045,4.68994,4.75863,4.85343,4.74513,4.57213,4.29343,3.91959,3.77386,3.46664,3.18019,2.2985,1.93931,1.77929,1.68312,0.52546,-1.25805,-1.15047,-1.46107,-1.58905,-2.31309,-2.69791,-2.4351,-2.44576,-2.09475,-1.94761],[-7.9926,-7.47882,-7.08574,-7.54735,-7.99102,-7.06062,-6.92715,-6.50532,-7.07976,-7.27009,-5.87645,-6.94384,-8.19502,-9.78286,-9.99672,-8.54226,-9.21063,-7.93202,-7.06598,-7.2258,-5.48503,-5.69524,-6.63782,-8.00441,-7.0666,-6.54311,-6.75622,-6.12246,-7.78436,-7.84048,-5.49085,-6.1588,-7.36361,-8.26374,-9.02247,-9.59282,-9.67383,-9.51786,-9.4883,-9.56296,-10.92557,-9.71874,-10.02006,-9.81062,-10.79591,-10.57717,-11.23339,-12.62398,-13.56521,-13.36808,-14.68488,-14.86167,-15.58098,-15.50852,-15.32296,-14.18434,-16.04732,-15.98764,-15.0833,-15.9495,-17.63958,-19.32924,-19.5842,-19.46392,-19.16475,-18.87127,-18.78197,-19.20486,-19.24222,-19.02726,-19.13362,-19.53168,-19.72456,-19.84764,-20.4388,-21.80144,-22.63088,-22.57735,-22.91223,-22.911,-23.17789,-22.84819,-21.68794,-21.35808,-21.29208,-20.88836,-20.15684,-20.26523,-21.26052,-21.67342,-20.71144,-23.30205,-24.58321,-22.8895,-22.92544,-20.18236,-19.50561,-19.53973,-18.63725,-17.74471,-16.69628],[-5.37693,-4.85545,-3.26108,-2.85752,-1.89152,-1.54421,-1.46635,-0.03497,1.49711,2.86972,4.49688,6.65544,7.39214,8.42879,9.05726,9.85931,10.63746,10.57377,10.91253,10.99598,10.61969,10.08772,10.05887,8.42315,7.86787,6.79985,7.27505,7.57482,8.16727,7.24239,6.58932,5.22622,4.96539,5.13948,5.11996,4.92848,4.25623,3.0901,2.88243,2.35804,3.97029,3.65104,3.77423,4.22041,4.37936,4.35123,4.64408,5.5679,5.86868,6.4209,7.32924,8.23128,9.46772,11.12591,12.96699,15.57903,18.29199,21.60571,24.55639,28.65771,32.85498,36.62138,40.33353,43.39191,46.21907,49.39318,52.63918,55.17686,57.70859,60.61058,63.03534,64.09174,65.60567,66.57568,66.63481,65.89785,65.40045,64.29994,62.59843,61.11177,58.77023,56.11444,53.28441,50.62193,47.16075,43.75335,40.49021,37.64838,33.9389,29.24445,24.0277,17.00892,10.32779,6.53612,3.93776,0.32652,-2.85258,-4.96024,-5.88875,-6.46656,-5.14744],[0.01512,0.38764,0.40383,0.5318,0.32308,0.25918,-0.15086,0.13617,0.66912,0.76839,0.76104,0.74521,0.66008,-0.06026,0.01642,0.49401,-0.01345,0.34736,2.02369,1.80807,2.77635,2.54713,2.54387,2.84158,3.37861,2.89022,2.81429,3.70406,3.10828,3.19388,4.43704,4.70208,4.18104,4.0761,3.95659,4.27421,3.94979,4.34372,4.34477,4.03779,3.50044,3.62443,3.6465,3.96796,4.34169,4.70626,4.36414,4.35161,4.12703,4.16022,4.42813,4.85418,4.58826,4.48386,4.8046,5.82974,5.59203,5.77797,7.90758,6.99876,7.43357,6.2784,7.51106,7.18134,7.16105,6.98921,7.01841,7.00852,7.01761,7.20942,7.52881,7.86991,8.19601,8.53281,8.90775,9.46094,9.91637,10.46766,10.93024,11.25736,11.52552,11.88115,12.57505,13.07547,13.22234,13.38063,12.97911,12.537,11.99437,11.90767,8.85035,2.27691,1.26114,1.29563,1.06092,0.27943,-0.67098,-1.11855,-1.51456,-0.95332,-1.28412],[-13.07654,-13.66713,-14.00609,-13.52971,-12.16386,-10.89848,-10.91374,-9.29169,-9.72126,-9.02057,-9.69324,-9.05889,-8.2237,-6.58918,-6.47107,-8.27833,-8.09135,-9.27624,-10.35689,-9.88134,-12.16943,-11.81525,-11.40092,-10.99041,-11.70264,-12.43303,-12.43515,-12.99051,-12.25622,-12.50414,-14.18226,-14.90273,-15.54062,-15.99729,-16.53625,-17.4306,-17.40183,-18.18133,-17.97731,-18.65268,-18.0828,-19.66852,-19.71616,-20.2109,-20.11387,-21.0946,-21.15212,-20.73727,-20.66756,-20.94808,-20.77147,-21.76382,-21.65628,-22.34543,-22.58254,-22.94161,-22.36907,-21.11258,-20.453,-18.78991,-17.17181,-16.1766,-17.26561,-16.77146,-16.30983,-15.88684,-15.51443,-15.43596,-15.22518,-14.78873,-14.5061,-14.67341,-14.62783,-14.57655,-15.05168,-16.12174,-17.02845,-17.57344,-18.53237,-19.35131,-20.28469,-20.80575,-20.79193,-21.3063,-22.57476,-23.46863,-24.59786,-26.0817,-27.79313,-30.02823,-30.2617,-26.3157,-24.34701,-23.19906,-24.13634,-24.26149,-23.9233,-25.46361,-25.0122,-23.96442,-25.52323],[-0.06134,-0.06116,-0.05919,-0.05763,-0.05606,-0.0573,-0.05754,-0.06121,-0.06453,-0.06604,-0.06782,-0.07033,-0.07216,-0.07202,-0.0736,-0.07394,-0.07364,-0.07371,-0.07821,-0.0776,-0.07892,-0.07885,-0.07898,-0.08078,-0.08367,-0.08239,-0.08198,-0.08351,-0.08227,-0.08311,-0.08447,-0.0886,-0.08804,-0.08693,-0.08685,-0.08736,-0.08631,-0.08772,-0.0875,-0.08698,-0.0857,-0.08572,-0.08618,-0.08654,-0.08817,-0.08896,-0.08749,-0.08751,-0.08711,-0.08561,-0.08543,-0.08522,-0.08403,-0.08197,-0.08104,-0.08041,-0.0796,-0.07982,-0.08382,-0.08169,-0.08704,-0.08829,-0.08848,-0.08655,-0.08608,-0.08362,-0.08353,-0.08337,-0.08276,-0.08255,-0.08198,-0.08236,-0.08294,-0.08182,-0.08168,-0.08384,-0.08233,-0.08143,-0.08015,-0.0778,-0.07615,-0.07514,-0.07595,-0.07623,-0.0738,-0.07283,-0.07053,-0.0684,-0.06796,-0.0686,-0.06183,-0.05234,-0.05422,-0.05345,-0.05148,-0.0509,-0.04868,-0.0478,-0.04744,-0.04775,-0.04659],[0.85729,0.84267,0.82724,0.81489,0.80229,0.78996,0.77674,0.76122,0.74576,0.73056,0.71613,0.70213,0.69237,0.68202,0.6728,0.66484,0.65499,0.64799,0.64022,0.63419,0.63083,0.62568,0.61993,0.61762,0.61195,0.6103,0.6036,0.59714,0.58896,0.5856,0.58291,0.57845,0.57473,0.57013,0.5627,0.55649,0.55055,0.54608,0.54122,0.53617,0.52565,0.5204,0.51456,0.50638,0.4985,0.49128,0.48229,0.4723,0.46242,0.45149,0.44019,0.42715,0.41293,0.39798,0.38222,0.36043,0.34227,0.32005,0.29484,0.26645,0.23811,0.21104,0.17978,0.15536,0.12886,0.09967,0.06971,0.04069,0.01183,-0.01794,-0.04777,-0.07376,-0.09935,-0.12472,-0.1508,-0.17387,-0.19668,-0.22013,-0.24276,-0.26506,-0.28401,-0.30294,-0.3216,-0.33781,-0.35377,-0.36901,-0.3858,-0.4037,-0.4185,-0.43227,-0.44197,-0.44308,-0.44619,-0.45776,-0.47051,-0.48366,-0.49267,-0.50354,-0.5181,-0.53382,-0.54915],[0.49134,0.48862,0.48665,0.48725,0.48788,0.48689,0.4836,0.484,0.48351,0.48198,0.48527,0.48775,0.48726,0.48501,0.48225,0.48432,0.48431,0.48384,0.48226,0.48276,0.48411,0.48611,0.48618,0.48582,0.48846,0.48965,0.48798,0.48677,0.48493,0.48553,0.48522,0.48442,0.48971,0.49111,0.49113,0.49111,0.49334,0.49508,0.49294,0.49676,0.49349,0.49458,0.49495,0.49216,0.4906,0.48959,0.49042,0.49039,0.48895,0.48953,0.48813,0.48666,0.48661,0.4856,0.48255,0.48342,0.47714,0.47006,0.46393,0.46257,0.46037,0.45759,0.45784,0.4557,0.45131,0.45275,0.45254,0.45375,0.45386,0.45646,0.46201,0.46695,0.47352,0.47899,0.48348,0.48798,0.49546,0.49995,0.50143,0.50352,0.50551,0.50586,0.50862,0.50816,0.51219,0.51542,0.51908,0.52007,0.51924,0.51632,0.51307,0.50675,0.50152,0.49611,0.49358,0.4863,0.48424,0.47942,0.47758,0.4705,0.47113],[-3.74417,-4.07364,-3.77532,-3.5219,-3.07104,-3.09107,-2.00874,-1.68744,-1.04704,-1.01421,-1.24657,-1.10459,-1.02883,-1.14744,-1.3971,-1.80075,-1.42264,-0.88282,-0.9682,-0.90103,-1.47329,-1.53613,-1.30311,-1.03847,-0.97993,-0.81474,-0.6749,-0.77393,-1.33721,-1.56195,-1.29321,-1.51474,-2.34879,-2.79464,-2.33586,-2.22783,-1.9748,-2.05202,-2.24093,-2.8009,-2.95289,-3.09169,-3.32536,-3.2547,-2.89984,-3.43342,-3.26403,-2.84286,-2.46549,-2.27517,-2.55288,-2.53142,-2.01712,-2.25491,-2.44418,-2.11703,-1.71011,-1.47588,-1.22443,-1.47097,-1.12804,-0.69269,0.05688,0.3787,0.66239,0.90144,0.95308,1.15431,1.43811,1.65727,2.04051,2.22726,2.31015,2.32925,2.21983,2.20665,2.21877,2.20608,2.51091,2.50164,2.38879,2.5321,2.35126,2.31072,1.99133,1.46401,1.24865,1.09665,0.73592,0.21609,-0.1659,-0.48384,-0.15256,-0.16882,-0.80004,-0.46756,-0.80452,-0.498,-0.95824,-0.34247,-0.84747],[1.17811,0.97237,0.7631,0.73114,0.6087,0.50789,0.99054,0.8962,1.11321,1.20674,1.4409,1.77369,2.06656,2.04014,1.86096,1.92558,2.14632,1.85737,1.92352,1.64964,1.1331,1.11583,0.69489,0.39884,0.31511,0.17568,0.10396,0.1321,0.3477,-0.03435,-0.41182,-0.75075,-0.73291,-0.57241,-0.42646,-0.12104,-0.27956,-0.33534,-0.21577,-0.19609,0.09124,0.19107,0.31662,0.11732,0.14202,0.63322,0.98318,1.06309,1.07134,0.90269,0.82603,1.00238,0.92729,0.86313,0.87566,0.6351,0.95832,1.16056,1.25385,1.31212,1.25811,1.6944,1.8567,1.92585,1.74095,1.76477,1.81468,1.84061,1.72684,1.75936,1.82522,1.83874,1.71177,1.57403,1.48173,1.23531,1.29787,1.34127,1.53347,1.46044,1.3766,1.31484,1.44871,1.56845,1.60833,1.63466,1.65917,1.71672,1.72058,1.70188,1.16358,0.61246,0.84839,0.87792,1.01722,0.94489,1.033,1.02737,1.06375,0.59806,0.42969],[8.16996,10.23035,9.08942,10.9298,8.13143,7.71441,9.03029,9.00563,8.77538,9.71204,11.00414,7.36947,6.92115,6.60515,6.31964,4.34805,3.52203,4.10783,1.22473,0.58067,-2.03234,-1.20255,-2.42627,-2.02392,-0.74949,0.02711,-0.95429,-1.9266,-1.51017,-2.28714,-3.2323,-0.08786,-1.96558,-6.14966,-8.38766,-8.59232,-7.8183,-7.09911,-8.40667,-7.16935,-6.67704,-8.01978,-8.96077,-10.396,-11.00768,-10.45207,-9.96411,-10.62705,-9.90425,-8.55162,-8.25016,-8.40494,-9.16687,-10.44258,-12.4879,-10.86032,-12.98748,-14.78837,-13.72214,-14.24708,-14.00499,-14.02562,-14.00236,-13.91691,-13.70201,-13.36055,-12.95336,-12.73981,-12.40943,-11.76464,-11.1398,-10.68228,-10.15028,-9.57203,-9.00104,-8.34531,-7.55435,-6.54796,-5.6588,-4.61654,-3.78304,-2.85743,-1.59899,-0.50306,0.49618,1.33964,2.44829,3.15193,3.5956,4.46287,7.41461,10.3031,11.21937,10.90827,9.67143,11.59232,13.78473,11.89522,11.84812,13.52813,9.78635]],[\"S1\",\"Day1\",\"2022_04_01_09_25_24\",[86.14838,85.21877,84.69682,82.97485,81.23199,79.45844,77.2699,75.80882,74.61212,73.83157,73.62552,73.29709,72.12179,71.82701,72.33701,71.36066,71.23099,70.97733,70.60516,70.33959,70.0688,70.22356,69.51624,69.65327,69.50884,69.51689,68.54354,68.36243,68.80556,69.29821,68.63802,68.38484,68.67673,68.88049,68.12171,68.55203,68.44098,68.52377,67.48088,68.70998,68.39728,67.53967,66.90018,65.92039,65.11841,64.00006,63.60252,62.78074,60.64146,60.55682,58.46007,55.89352,54.55061,52.43237,49.61706,46.11374,41.9337,37.05111,31.88634,24.77091,19.57333,12.26259,4.70153,-1.77789,-5.12081,-9.48545,-13.28315,-15.59682,-16.85364,-13.9331,-10.70291,-8.82055,-6.48312,-5.13324,-1.39723,2.79589,5.62219,9.49357,14.22441,20.0096,24.97055,28.99138,32.53167,36.67365,41.74597,46.34457,50.9934,55.45575,59.652,64.33261,68.25091,71.62622,75.44247,79.41235,82.97771,85.18835,87.33395,88.56037,89.32729,89.64435,89.63447],[-6.48835,-6.32911,-7.12939,-8.86158,-7.76325,-6.4349,-5.21242,-5.28866,-4.71548,-4.46771,-3.65176,-4.02128,-4.34833,-4.05119,-3.71319,-4.0824,-4.36068,-4.33184,-4.05722,-4.21163,-3.78504,-3.7547,-3.54411,-3.74894,-3.97992,-4.82248,-4.90679,-4.06476,-4.1312,-4.90717,-4.41161,-4.302,-4.50087,-5.37407,-6.85092,-5.70333,-4.7855,-4.72963,-4.92266,-4.21424,-4.25453,-4.15363,-4.60824,-4.61663,-4.82778,-6.41678,-7.31368,-7.23737,-7.566,-8.7128,-8.71049,-7.9554,-7.46564,-6.35114,-6.53275,-6.85077,-6.55498,-7.03023,-7.64036,-6.74977,-5.70329,-3.55764,-0.97751,-0.38384,-0.54427,0.74653,0.89378,1.07561,1.61384,1.43008,1.03324,0.02921,0.14504,-0.25254,-1.50659,-3.67311,-5.80422,-8.0205,-10.12139,-11.57591,-12.87047,-14.12259,-15.63472,-17.60434,-17.84299,-18.23933,-18.71121,-18.96127,-19.52587,-19.87894,-19.6455,-18.91189,-18.00667,-16.47411,-15.23619,-14.7788,-13.76195,-12.31532,-11.16701,-8.90164,-8.65459],[-12.52833,-13.31306,-10.50876,-12.56706,-12.69864,-9.93773,-10.08687,-9.33736,-7.50535,-7.08975,-6.32319,-4.64786,-3.27926,-3.0531,-3.72454,-4.38782,-3.77723,-4.08169,-4.19308,-4.50906,-3.50032,-3.90174,-4.74816,-4.07614,-3.17449,-2.52414,-3.85618,-3.09389,-4.83245,-7.14909,-7.59696,-6.13671,-6.15393,-6.77989,-6.63438,-5.96696,-6.37104,-5.70654,-4.24119,-2.29552,-3.4176,-5.03791,-3.33197,-5.64589,-5.11562,-6.08056,-6.34295,-5.30763,-5.15617,-5.46306,-6.05962,-5.32256,-5.59949,-5.30084,-6.43899,-7.59293,-7.81618,-10.17043,-12.04348,-15.3916,-15.41598,-13.42332,-15.37733,-16.85572,-17.99804,-20.40721,-19.20789,-20.4917,-18.93978,-17.23982,-18.97695,-10.78617,-8.72956,-10.78992,-12.28719,-16.38987,-22.9196,-27.56356,-26.81095,-26.51518,-22.09605,-18.50428,-19.62518,-21.03317,-20.72805,-20.06047,-20.43041,-19.08944,-17.65981,-15.10543,-13.71952,-14.43454,-14.22102,-12.90367,-13.11359,-12.69302,-13.05417,-16.66427,-13.04033,-11.20244,-9.86961],[13.23526,12.40798,11.5514,10.45779,8.57242,6.12174,3.79648,2.24898,0.7608,-0.08437,-0.44023,-0.88677,-2.1652,-2.48854,-1.93585,-2.84428,-3.01188,-3.24115,-3.61555,-3.84839,-4.21654,-4.0332,-4.68813,-4.59457,-4.79686,-4.82449,-5.67306,-5.9461,-5.3567,-4.57034,-5.23164,-5.64324,-5.33416,-4.98986,-5.64851,-5.39014,-5.52361,-5.51682,-6.69159,-5.664,-5.87925,-6.60351,-7.36863,-8.13457,-8.97628,-9.87428,-10.17644,-11.15243,-13.2982,-13.27376,-15.27826,-17.99885,-19.33271,-21.54823,-24.19767,-27.52106,-31.69791,-36.16088,-40.92046,-47.58969,-53.01566,-61.06196,-69.01193,-75.50933,-78.69987,-83.26025,-87.20535,-89.47744,-91.03014,-88.15283,-84.69092,-83.05992,-80.82853,-79.32766,-75.24632,-70.1351,-65.44651,-59.59872,-54.22127,-48.00536,-44.11787,-40.94067,-36.67752,-31.55097,-26.53872,-22.1164,-17.21571,-13.23638,-9.50782,-5.76715,-2.41247,1.13791,4.75264,8.08059,11.54731,13.57102,15.68545,17.67651,17.29078,16.86476,16.56865],[10.22384,11.01599,8.11804,9.55649,10.00704,7.77673,8.2673,7.5296,5.93964,5.60959,5.10018,3.39098,1.98864,1.85186,2.58807,3.12497,2.46313,2.76323,2.94471,3.20618,2.353,2.74697,3.61733,2.91635,1.9876,1.13576,2.39079,1.88705,3.53835,5.54471,6.11138,4.74237,4.70413,5.06189,4.51135,4.1933,4.83352,4.21259,2.75492,1.08059,2.14662,3.72934,1.96833,4.18552,3.61951,4.10341,4.10446,3.1391,2.90426,2.87659,3.44455,2.9543,3.35457,3.37736,4.41281,5.42518,5.72147,7.82523,9.42461,12.86065,13.19947,11.92726,14.53306,16.11816,17.16918,19.844,18.73313,20.01682,18.67333,16.98797,18.54978,10.39747,8.44869,10.32479,11.41742,14.73105,20.25484,23.85204,22.38551,21.58227,17.08948,13.37949,13.86199,14.4109,14.0488,13.31385,13.466,12.19274,10.73166,8.35227,7.20387,8.08363,8.19454,7.50129,8.08962,7.84899,8.50077,12.2976,9.29649,8.25646,7.06971],[-9.74002,-9.81931,-9.76805,-12.05074,-11.0297,-8.93011,-7.79165,-7.65194,-6.58132,-6.22715,-5.22733,-5.12558,-5.06906,-4.72182,-4.57805,-5.11337,-5.21581,-5.27068,-5.03631,-5.27081,-4.58668,-4.66617,-4.69248,-4.70745,-4.6861,-5.322,-5.7634,-4.74604,-5.28174,-6.66778,-6.31368,-5.80376,-6.0002,-7.01557,-8.39844,-7.10787,-6.33471,-6.0976,-5.88341,-4.67448,-5.0171,-5.35978,-5.3343,-5.97143,-6.03022,-7.82682,-8.76332,-8.40312,-8.67806,-9.86574,-10.02794,-9.09858,-8.70361,-7.54818,-8.03913,-8.66603,-8.44299,-9.57627,-10.71095,-10.86296,-9.84287,-7.14766,-5.17312,-5.01303,-5.50953,-4.91654,-4.41378,-4.60585,-3.60488,-3.30552,-4.20574,-2.88376,-2.21006,-3.16122,-4.81216,-8.13544,-12.39098,-16.29825,-18.15567,-19.4837,-19.10189,-19.03459,-20.8881,-23.28434,-23.40344,-23.54047,-24.12326,-23.88848,-23.92321,-23.41908,-22.74821,-22.27958,-21.34786,-19.47266,-18.35302,-17.7862,-16.91969,-16.6774,-14.42371,-11.68295,-11.05482],[-12.06156,-12.54761,-10.44697,-10.44732,-11.04365,-11.14836,-12.20326,-11.69225,-11.4088,-10.26104,-8.69135,-6.69585,-6.28622,-5.3179,-3.63412,-3.85857,-3.09642,-2.32058,-1.6275,-0.94795,-0.09411,0.84321,0.98682,1.52334,1.77639,2.19772,1.43396,1.60715,2.47242,3.93458,3.12122,2.65027,3.23161,4.35458,5.1025,6.18208,5.46309,6.00439,5.76219,7.66242,8.06276,7.78954,8.18334,7.90027,7.67045,7.20637,8.01383,8.06166,6.60803,7.66148,6.83846,6.08789,6.44346,5.84082,4.91391,3.35198,1.40877,-1.6617,-4.05956,-8.54362,-11.8526,-17.22854,-23.4818,-29.0575,-31.36365,-34.91441,-36.68217,-38.53634,-39.86743,-36.69239,-33.74713,-30.8193,-28.89033,-29.02965,-26.80972,-23.96471,-23.60356,-21.99751,-18.65184,-14.51458,-11.13043,-9.90883,-9.1641,-7.86812,-6.80475,-5.84691,-5.10987,-4.51357,-3.95452,-3.20422,-3.0753,-2.53841,-2.94706,-3.42745,-3.22129,-4.16962,-4.08756,-5.09371,-5.85889,-6.65631,-6.85031],[6.99596,7.52968,4.94385,5.67586,6.35368,4.37755,4.72082,4.23165,3.04908,2.65699,2.45915,1.03008,-0.63116,-0.3133,1.18794,0.9968,0.13473,0.97764,1.40633,1.86034,1.43444,2.17654,3.03305,2.20925,0.99193,0.02352,1.57735,1.23797,2.82891,5.12311,6.10983,4.09489,3.77752,4.40653,3.66696,3.21589,3.64885,3.01679,1.174,0.18855,1.4264,2.8558,1.0233,3.39774,2.79547,2.78347,2.93761,2.0995,1.29309,1.40698,1.84205,1.15148,1.86546,2.15654,3.04242,3.88841,3.96684,5.34851,6.52903,9.05583,9.10308,8.29632,10.94575,11.11913,10.82347,13.88308,12.84423,13.1816,11.62087,10.65264,12.28661,6.07184,4.66836,6.29952,7.47563,9.3913,13.41751,16.24056,15.40978,15.71209,12.1601,8.55772,9.00918,9.92115,10.66006,10.65112,11.5862,11.01722,10.17303,7.87063,7.12516,8.63526,8.84616,8.51817,9.3337,9.08317,10.24557,13.73038,10.37648,9.31985,7.95392],[12.10233,12.10943,11.67875,11.37244,10.87181,10.33582,9.93363,9.39538,10.02361,10.75661,11.71515,11.49804,11.03387,11.93783,13.28444,13.15878,12.06751,11.19065,11.14339,10.34931,10.72486,10.03144,8.51616,8.05046,8.03773,7.39944,7.53931,7.63027,7.28955,6.84576,7.04324,7.18847,7.28654,8.28633,7.41927,6.42669,6.18548,7.46977,6.07708,7.19432,6.86372,5.87423,4.4701,4.46114,5.02315,4.06688,3.59397,3.6134,3.43929,2.71222,2.1043,1.92658,2.07389,2.38365,1.31592,1.72773,2.34036,1.44241,0.19328,0.46197,0.94849,0.37917,2.15614,2.03681,3.05857,3.3881,4.06609,5.11966,6.60213,7.16285,7.53133,5.22504,4.80471,4.72323,3.78308,3.31469,2.55396,2.30284,1.3802,0.71418,-0.42281,-0.93049,-1.235,-2.1035,-2.26201,-2.17118,-2.18827,-2.47585,-2.78109,-2.54139,-2.74539,-2.49008,-2.00089,-1.22841,-0.15434,-0.54216,-1.57818,-1.60798,-1.25279,-0.03547,0.84431],[63.61086,63.2505,64.74557,64.89199,64.41589,63.89143,62.892,63.29652,63.38515,64.45915,65.98137,67.69971,67.81998,68.79996,70.71731,70.46395,71.08745,72.08119,72.84734,73.63248,74.4006,75.47778,75.76707,76.17657,76.26158,76.57472,76.00728,76.13196,77.20667,78.95847,78.29475,77.55128,78.09177,79.33897,79.95151,80.94825,80.2723,80.77034,80.29164,82.07132,82.61469,82.51791,82.70338,82.62698,82.36143,81.86823,82.67593,82.66405,81.15836,82.20869,81.39947,80.6171,81.0057,80.42454,79.48817,77.98756,76.08292,73.0224,70.55202,66.21339,62.96986,57.46848,51.66681,46.07669,43.91297,40.75393,38.9971,37.39063,36.089,39.19234,42.48873,44.19769,45.9808,45.98725,48.24709,51.20533,51.85009,53.68311,56.71851,60.7081,63.63655,64.61443,65.33752,66.50409,67.54987,68.52337,69.27093,69.80798,70.30186,71.09832,71.20238,71.76943,71.43318,71.06116,71.45099,70.43665,70.37775,69.46824,68.66956,68.033,67.89835],[13.47841,13.61649,12.55495,12.44548,12.13409,11.11599,10.81637,10.1717,10.46895,11.07201,11.94386,11.35254,10.45596,11.41214,13.11569,12.9422,11.65911,11.0433,11.1126,10.46877,10.71711,10.24563,9.01245,8.34604,8.00992,7.13561,7.68545,7.68326,7.77618,7.94762,8.39146,8.01046,8.02244,9.1489,8.12134,7.04695,6.9283,7.99942,6.16951,6.98243,6.99393,6.41909,4.58071,5.20219,5.58392,4.65981,4.24499,4.04166,3.65939,2.9891,2.51928,2.16406,2.49603,2.87202,2.07947,2.70023,3.31032,2.81203,1.92707,2.84993,3.32692,2.57309,4.95148,4.88425,5.77917,6.85774,7.24018,8.31805,9.34342,9.64147,10.38242,6.63896,5.86362,6.21208,5.61226,5.6589,5.95399,6.42616,5.35864,4.81657,2.82492,1.39352,1.22203,0.64228,0.6908,0.7745,1.01024,0.58475,0.06758,-0.32797,-0.72469,-0.07277,0.44994,1.09776,2.33717,1.90151,1.22774,2.12962,1.57075,2.44669,2.92585],[-3.64102,-4.1715,-1.71089,-2.51587,-3.31625,-1.50277,-1.94666,-1.60638,-0.28032,0.30095,0.75369,2.10035,3.60115,3.54096,2.43851,2.59062,3.14007,2.06659,1.63486,0.9729,1.49258,0.57822,-0.6656,0.01468,1.19663,1.96524,0.49242,0.84753,-0.7919,-3.14398,-4.05629,-2.05203,-1.71663,-2.06857,-1.57395,-1.39679,-1.88117,-0.92756,0.49303,1.74873,0.45875,-1.19506,0.20887,-2.09229,-1.36047,-1.60186,-1.87649,-1.06094,-0.32836,-0.6321,-1.2141,-0.59523,-1.2449,-1.44327,-2.58157,-3.28909,-3.20273,-4.77399,-6.24225,-8.61181,-8.53065,-7.89813,-10.00754,-10.2042,-9.65982,-12.55868,-11.37985,-11.45587,-9.56801,-8.48015,-10.00541,-4.48358,-3.23589,-4.83824,-6.22419,-8.20263,-12.31001,-15.11931,-14.53318,-14.98977,-11.8406,-8.49454,-9.01118,-10.11924,-10.87309,-10.84035,-11.74546,-11.27385,-10.54223,-8.26174,-7.59893,-8.98431,-9.05679,-8.53574,-9.04027,-8.89996,-10.29282,-13.66061,-10.33358,-8.99579,-7.4472],[0.07683,0.07485,0.07189,0.06758,0.06844,0.06884,0.06872,0.06968,0.07168,0.07192,0.0718,0.07121,0.07034,0.07101,0.07249,0.07172,0.0706,0.07068,0.07127,0.07127,0.07174,0.07144,0.07196,0.07041,0.06938,0.06737,0.06884,0.07112,0.0692,0.06953,0.07197,0.07237,0.06927,0.06724,0.06428,0.06639,0.06855,0.06832,0.06857,0.07,0.07001,0.07149,0.07203,0.07145,0.0707,0.06705,0.06588,0.06542,0.06306,0.06173,0.06213,0.0625,0.06364,0.06567,0.06542,0.06541,0.06506,0.06353,0.06125,0.06208,0.06435,0.07069,0.07595,0.0758,0.07766,0.08083,0.08189,0.08276,0.08468,0.08435,0.08287,0.08066,0.08111,0.08212,0.08124,0.07821,0.07662,0.07546,0.0746,0.07482,0.07441,0.07483,0.07627,0.07682,0.08117,0.08419,0.086,0.08878,0.09107,0.0913,0.09225,0.0944,0.09663,0.09829,0.09878,0.09937,0.10211,0.10153,0.09976,0.09934,0.09771],[1.38096,1.37423,1.37125,1.36596,1.35927,1.35213,1.34708,1.34403,1.33947,1.33618,1.33446,1.33346,1.33008,1.32907,1.33066,1.32979,1.33008,1.32962,1.32963,1.32868,1.32942,1.32867,1.32896,1.32832,1.32571,1.32408,1.32483,1.32715,1.32822,1.33101,1.32666,1.32225,1.32247,1.32325,1.32336,1.32444,1.32004,1.31985,1.31836,1.31838,1.31666,1.31647,1.31608,1.31542,1.312,1.3093,1.30838,1.30779,1.3042,1.30037,1.29652,1.29412,1.29143,1.28635,1.28021,1.27368,1.26484,1.25355,1.24282,1.22845,1.2145,1.19451,1.17454,1.15277,1.13261,1.11063,1.08639,1.06141,1.03325,1.0098,0.98648,0.95721,0.9283,0.89761,0.87112,0.84305,0.812,0.77859,0.74959,0.71808,0.68573,0.64916,0.6105,0.57543,0.53965,0.50293,0.46718,0.42909,0.39124,0.3535,0.31599,0.28224,0.24653,0.21071,0.17917,0.1506,0.12527,0.10031,0.07927,0.0612,0.04797],[0.1268,0.12284,0.11844,0.11574,0.11462,0.1112,0.10983,0.10696,0.10456,0.10295,0.10127,0.09977,0.10079,0.10061,0.09906,0.10086,0.10111,0.10074,0.10144,0.10179,0.10236,0.10182,0.10273,0.10278,0.10331,0.10297,0.10528,0.10598,0.10654,0.10415,0.10586,0.10366,0.10252,0.10285,0.10388,0.10344,0.10335,0.10424,0.1055,0.10483,0.10506,0.1077,0.10969,0.11144,0.11188,0.11354,0.11527,0.11842,0.12243,0.12138,0.12482,0.12965,0.13225,0.13599,0.14058,0.14686,0.15476,0.16258,0.17055,0.1802,0.18613,0.19565,0.20441,0.21321,0.22058,0.22707,0.23662,0.24436,0.24839,0.25117,0.25546,0.25674,0.25715,0.25694,0.25305,0.24901,0.24242,0.23506,0.22583,0.21707,0.20843,0.20047,0.19221,0.18168,0.16972,0.15939,0.1499,0.14177,0.1343,0.12707,0.12407,0.1216,0.12048,0.11818,0.11596,0.1171,0.11809,0.11912,0.11894,0.11752,0.11614],[19.06571,17.88893,18.08431,17.93308,17.93333,17.94234,17.42221,17.43847,17.65691,18.26471,17.19311,17.78652,16.99453,16.41403,15.77565,15.07378,13.54609,12.64899,11.89447,11.05212,10.51388,10.30728,9.30756,8.25351,6.93504,5.76256,4.14824,2.11795,1.09022,-0.13181,-0.57562,-1.67864,-3.12213,-4.33187,-4.36049,-5.35951,-7.11069,-7.96818,-9.03118,-9.78234,-10.26908,-11.16488,-12.47743,-13.39549,-14.35364,-15.58605,-16.19542,-16.93738,-17.87016,-18.10653,-18.61444,-18.67827,-18.96867,-19.06075,-18.64709,-18.23171,-17.34329,-17.03093,-15.85442,-14.26999,-12.88999,-11.25923,-9.58292,-8.19852,-6.45884,-4.07784,-1.41543,0.91057,2.74816,3.72522,5.73823,7.12844,8.74225,10.58023,11.61749,13.13507,14.11553,15.4019,16.48495,17.78776,18.85587,19.79343,21.26606,21.80372,21.44089,21.66747,21.54546,21.50326,21.1707,20.98263,21.08338,21.2329,20.71051,19.76851,19.16635,18.29896,18.15544,17.65833,16.92627,16.45189,16.23872],[2.95061,2.45111,2.13681,1.80757,1.47559,1.12616,0.96984,0.96015,0.56538,0.49703,0.39741,0.30354,0.22038,-0.2166,-0.45696,0.15888,0.28354,0.08841,0.31868,0.41984,-0.21205,-0.51043,-0.28392,-0.26777,-0.28307,-0.44986,-0.45153,-0.6197,-0.33372,-0.28705,-0.45268,-0.20312,0.20885,-0.00401,0.30293,0.61117,0.91091,1.39934,1.39269,1.23774,1.23665,1.55606,1.51811,1.40558,1.35738,1.62369,1.62898,1.7807,2.19635,2.0895,2.09998,2.17033,2.29872,2.36887,2.67617,3.05875,3.3972,3.67716,3.42721,3.74462,4.0823,4.55099,4.63456,5.58929,6.20265,6.00085,5.71767,6.23756,6.07683,6.07584,5.97854,6.18633,6.38152,6.408,6.24113,6.66385,7.17019,7.43031,7.5406,7.70085,7.73303,7.77957,8.08999,8.22484,7.92048,7.93337,7.63696,7.45842,7.06209,6.86612,6.73728,6.73967,6.56568,6.07431,5.53372,5.35474,5.09368,4.8774,4.34782,3.91464,3.61759],[-3.29997,-3.7578,-3.80065,-5.79498,-4.03623,-1.7035,-0.11357,0.75296,0.22425,-0.94939,-1.80176,-1.38506,-0.69148,-2.12728,-4.38904,-4.5999,-2.45667,-0.6074,-0.14545,1.35394,1.15218,2.48107,5.67048,6.67102,6.7448,7.35537,6.45452,7.14711,7.14557,6.41952,6.05749,6.13647,5.4543,2.06804,2.05508,4.93446,5.51911,2.49394,4.76762,3.08745,2.4457,3.06098,5.30955,3.55488,1.72027,1.03855,0.10618,-0.3909,-1.18394,-1.93794,-1.98999,-1.58315,-2.2623,-2.34699,-1.12194,-2.81596,-3.93632,-3.38313,-2.27336,-3.05769,-3.27745,0.66253,-0.3572,-0.43579,-4.12877,-2.18699,-4.62726,-7.66134,-12.81427,-13.78314,-13.36941,-8.21385,-5.83578,-5.70968,-3.89023,-6.40888,-7.43787,-10.46553,-9.9484,-9.46492,-8.18215,-7.4798,-8.79125,-8.9698,-8.36239,-8.61739,-9.21144,-8.39264,-8.09942,-8.50719,-7.46975,-7.39637,-7.53727,-7.66674,-9.12842,-8.43993,-5.98957,-5.85296,-5.34817,-5.60711,-7.32035],[23.85987,22.77567,23.4987,23.14423,22.9223,23.08088,22.28278,22.34587,23.0066,24.01245,21.7697,22.63445,21.11025,20.51482,20.22667,19.71494,17.85421,16.60161,15.66219,14.67477,13.99058,13.93202,12.66465,12.0762,10.66711,9.54365,8.158,5.2752,4.0022,3.54383,3.32894,2.26298,0.22845,-1.73986,-1.48231,-2.05238,-3.9835,-5.41083,-5.93343,-6.44568,-7.30115,-8.34539,-9.31623,-10.36789,-11.057,-12.35175,-12.77512,-12.90806,-13.54459,-13.61248,-14.66415,-14.74298,-15.21278,-15.54793,-14.99345,-15.0395,-14.46309,-14.90459,-14.18856,-12.93423,-11.60539,-9.96934,-8.77348,-7.06181,-4.87865,-2.26888,0.36811,2.7499,4.1992,4.7946,7.58699,9.1849,10.43998,12.46502,13.80511,15.06082,15.81445,17.05963,18.13855,19.44624,20.93532,21.96191,23.33591,24.24015,23.38563,23.71346,24.09822,24.55938,24.27449,24.26663,23.9879,24.33516,24.36375,23.088,23.04671,21.93725,22.12654,21.3348,19.74769,18.70917,18.96734],[7.4923,6.9595,6.65895,6.15803,6.60617,6.55939,6.58714,6.74685,5.36084,4.61004,5.22333,3.36129,3.33835,3.00413,2.9224,3.83191,3.49324,3.60919,4.24852,4.06531,2.52514,1.83309,1.9988,2.07064,1.99447,1.80507,1.67884,0.79168,1.46276,1.83737,1.43197,1.77762,2.4404,2.09652,2.49822,2.96333,3.69425,5.50117,5.15289,4.96423,5.33505,6.0532,5.38824,4.98541,4.43974,5.24508,5.18072,5.52637,6.06603,5.55708,5.45424,5.23446,5.31801,5.37638,5.74788,6.31677,6.9854,7.20584,6.60699,6.36096,6.47076,6.74381,6.88988,7.42823,7.39629,7.12801,6.69674,7.22392,7.35465,7.33568,6.83394,6.97995,6.29153,6.70518,6.25944,6.59642,7.42247,8.05057,8.63825,9.07107,8.79199,8.99751,8.72596,8.45413,8.69645,9.32413,8.69373,8.80739,9.08543,9.03229,9.32368,9.57264,9.7651,9.39044,9.3015,9.48704,9.00599,8.26124,7.70496,7.03484,6.99032],[-12.54349,-13.36261,-12.54886,-14.34383,-14.47916,-12.20807,-10.98742,-10.20314,-8.61733,-8.27275,-11.02621,-6.80078,-6.70982,-8.79611,-10.87722,-11.29981,-9.60935,-8.46735,-8.20592,-6.54674,-4.10956,-1.30075,2.67788,4.89646,4.91236,5.37738,3.89431,7.16895,9.75636,5.87132,5.21397,8.38341,7.92014,4.22671,7.14714,9.03099,9.30385,12.37578,9.9068,10.03302,10.72822,14.66757,12.82962,10.96746,7.88652,7.944,7.71189,8.48,8.3964,7.41956,7.55975,8.35849,6.95451,7.05618,8.7197,7.58914,7.07256,6.61236,7.44527,6.16993,5.79599,8.28955,7.8156,7.36634,2.18359,3.1663,-1.05988,-2.4762,-9.75685,-11.50541,-12.12084,-8.88134,-6.61123,-8.39843,-6.05536,-7.65945,-8.96136,-13.62536,-13.76109,-13.14156,-11.05127,-11.42807,-11.38961,-10.4801,-11.84671,-13.48184,-13.40805,-13.11124,-14.59546,-15.48462,-15.008,-14.52845,-14.91959,-15.12012,-17.35,-17.20252,-13.82756,-12.7033,-12.89013,-13.00087,-15.20282],[0.05014,0.05256,0.05406,0.05564,0.05772,0.06034,0.0619,0.06296,0.06573,0.06861,0.07028,0.07223,0.07442,0.07692,0.07813,0.07719,0.07806,0.07806,0.07669,0.07617,0.07971,0.08098,0.08007,0.07984,0.08105,0.08154,0.08022,0.08262,0.08058,0.08169,0.08128,0.08304,0.07975,0.08057,0.07816,0.0789,0.07842,0.07606,0.07707,0.07738,0.07691,0.07627,0.0765,0.07621,0.07634,0.07423,0.07354,0.07079,0.06733,0.06765,0.06745,0.06659,0.06485,0.06319,0.06028,0.05728,0.05382,0.05157,0.05103,0.05003,0.04762,0.04654,0.04522,0.04271,0.04055,0.04031,0.03975,0.03554,0.03567,0.03462,0.03399,0.03334,0.03469,0.03483,0.03527,0.03416,0.03292,0.03226,0.03233,0.03242,0.03273,0.03398,0.03398,0.03329,0.03569,0.03593,0.03656,0.03671,0.03848,0.04023,0.03907,0.03866,0.04057,0.04215,0.04534,0.04556,0.04747,0.04963,0.05282,0.05511,0.05625],[1.66314,1.64434,1.6324,1.61471,1.59761,1.58251,1.5657,1.55099,1.54006,1.52911,1.50637,1.49884,1.48063,1.4666,1.45357,1.44244,1.42725,1.4118,1.39798,1.38423,1.37451,1.36624,1.35281,1.34368,1.33033,1.3187,1.30471,1.28978,1.2792,1.26497,1.25683,1.24777,1.23598,1.22106,1.213,1.20254,1.18842,1.17867,1.16566,1.15541,1.14393,1.13274,1.11763,1.10409,1.09029,1.07609,1.06335,1.05266,1.04058,1.02775,1.01212,0.99782,0.98037,0.96446,0.9499,0.93455,0.91957,0.90216,0.88517,0.86806,0.85333,0.83572,0.81785,0.80272,0.78932,0.77848,0.76473,0.75314,0.73781,0.72096,0.7117,0.69539,0.68045,0.6674,0.65493,0.64348,0.63025,0.61671,0.60574,0.59401,0.58103,0.56779,0.55754,0.54636,0.53036,0.51707,0.50539,0.49262,0.47685,0.46463,0.45343,0.4385,0.42666,0.4122,0.39841,0.38425,0.37153,0.35741,0.34124,0.32548,0.31171],[0.88537,0.88508,0.88771,0.88729,0.88389,0.88312,0.88484,0.88516,0.88792,0.88907,0.88705,0.89319,0.8927,0.8952,0.89668,0.89644,0.89763,0.89643,0.89519,0.89559,0.89998,0.89917,0.89966,0.90427,0.90625,0.90667,0.91141,0.91246,0.90839,0.90624,0.90838,0.9123,0.91087,0.90958,0.90785,0.90836,0.90888,0.91155,0.91268,0.91276,0.91359,0.91006,0.90794,0.90689,0.90435,0.90089,0.89916,0.89683,0.89194,0.89025,0.88945,0.88889,0.88999,0.88849,0.88874,0.88964,0.88901,0.88635,0.88793,0.88546,0.88521,0.88541,0.88807,0.88901,0.89279,0.8935,0.89598,0.89514,0.89763,0.89954,0.90041,0.90299,0.90354,0.90275,0.90571,0.90577,0.90906,0.90976,0.90838,0.90749,0.90626,0.90606,0.90753,0.90851,0.90713,0.90505,0.90586,0.90691,0.90634,0.90436,0.90527,0.9035,0.90295,0.90075,0.90107,0.89785,0.8957,0.89505,0.89281,0.89079,0.89022],[-21.8424,-21.25257,-19.47112,-17.80114,-16.45039,-15.21009,-13.97934,-12.1862,-10.82071,-8.95023,-7.15637,-5.23322,-4.05027,-2.69452,-1.15884,-0.51174,0.09341,1.29547,2.44433,3.43533,4.50789,5.40009,6.34425,6.56519,6.75129,6.9711,7.43243,7.78428,8.38631,9.59453,9.67761,9.14738,9.34844,10.35555,11.56214,12.15801,11.65235,12.07096,12.57503,13.20971,14.0653,14.82182,15.60583,16.52373,17.04646,17.50944,18.6442,19.48202,20.03883,21.07126,22.3573,24.20428,26.0154,27.68282,29.54252,31.52198,33.82242,35.55441,38.1581,40.98096,43.05811,45.0575,47.11779,48.02893,49.30346,50.71391,52.83369,53.74994,53.90892,54.05082,54.1778,53.40365,52.75572,51.4459,49.87416,48.49447,46.08588,43.7733,41.67653,39.67607,37.42091,34.15599,31.04513,27.76622,24.00098,20.51938,16.76157,13.02807,9.46022,5.57139,1.94761,-0.61406,-4.6175,-8.68188,-11.70822,-14.87545,-16.93735,-19.07065,-20.64624,-21.51805,-21.64278],[-0.74668,-0.64177,-0.30689,0.19279,-0.00581,-0.04951,0.03009,0.03487,-0.26546,0.05054,0.20081,0.48049,0.83526,0.63215,0.334,0.97135,1.39777,1.17561,1.1318,1.1638,0.94103,0.85683,0.88898,1.098,1.41033,1.59678,1.18443,1.02146,1.31288,1.47664,0.88183,1.34516,1.7651,1.95256,2.36376,2.50263,2.44401,2.67759,2.78775,2.45981,2.39704,2.43002,2.33895,2.25837,2.33199,2.84772,2.92589,2.74637,3.01222,3.15082,3.07523,2.96967,2.71459,2.25055,2.20421,2.19364,2.09262,2.25228,2.25122,2.30105,1.9936,1.38531,0.53224,1.15925,1.25801,0.53688,0.04008,-0.19382,-0.63533,-0.73738,-0.74064,-0.31544,-0.00291,-0.19294,-0.17595,0.54144,1.12205,1.45743,1.71882,1.90511,2.05156,2.15773,2.32312,2.33136,1.67598,1.2815,0.82532,0.30171,-0.17575,-0.1383,-0.54105,-0.89854,-1.12491,-1.65606,-1.77964,-2.04968,-2.45308,-2.26565,-2.1223,-2.19597,-2.10886],[-21.81797,-21.90464,-21.53701,-23.53104,-21.97533,-19.45545,-17.96038,-17.27177,-16.80054,-17.19244,-17.10892,-16.76915,-16.28967,-16.79185,-17.89935,-18.35984,-17.38143,-16.50586,-16.2036,-15.61891,-15.3041,-14.6684,-13.17067,-12.71764,-12.6814,-12.67178,-13.26595,-12.3476,-12.50311,-13.38266,-13.2512,-12.9009,-13.1666,-15.14092,-15.62619,-13.31256,-12.30486,-13.33159,-11.73541,-11.64752,-11.65519,-10.98462,-9.56726,-10.19582,-10.82144,-11.60431,-12.0447,-11.73808,-11.8414,-12.26216,-11.8411,-10.7653,-10.52764,-9.74014,-9.1768,-10.24144,-10.68643,-10.99633,-10.95181,-11.52587,-11.16972,-8.14569,-7.96741,-8.40768,-10.37768,-9.9163,-10.05887,-11.54999,-12.09314,-11.9489,-12.89798,-9.11833,-7.9227,-8.77847,-9.34159,-12.39782,-15.78585,-18.99008,-19.65723,-19.91794,-18.5984,-18.29214,-19.72301,-21.04921,-20.85936,-21.02354,-21.47887,-20.99342,-20.80045,-20.66632,-19.84038,-19.56408,-19.11108,-18.01951,-17.94477,-16.97746,-15.0436,-14.57898,-12.84777,-11.35178,-11.64277],[-2.64731,-3.23976,-1.26286,0.33346,1.58259,2.76399,3.44456,5.23952,6.83588,9.32178,10.05153,12.56703,12.96327,13.71089,14.5703,14.61225,13.70384,13.95563,14.34249,14.45142,15.00509,15.67492,15.51927,14.62796,13.46311,12.48685,11.42342,9.77605,9.28255,9.2716,9.00595,7.30419,6.01326,5.9496,7.10365,6.51115,4.20414,3.92483,3.18974,3.22829,3.64249,3.44504,2.76272,2.89746,2.58411,1.84704,2.44377,2.58197,2.28147,3.14777,3.92995,5.68016,7.25597,8.82465,11.01654,13.5632,16.85991,18.895,22.57588,27.06343,30.53914,33.89232,37.66607,40.07433,43.32996,46.93791,51.64888,54.82423,56.42304,57.42371,59.56433,60.58883,61.66814,62.16636,61.65176,61.89514,60.60311,59.62197,58.70539,58.09349,56.97369,54.71798,53.19707,50.53701,46.3105,43.04817,39.11724,35.26341,31.274,27.25177,23.65115,21.20664,16.67818,11.58096,7.96086,3.87125,1.48835,-1.13919,-3.49761,-4.87471,-5.16898],[2.3567,2.02231,1.91514,1.97856,1.36191,0.99081,0.99486,1.05947,0.31821,0.39347,0.27916,0.4715,0.89987,-0.08522,-1.21162,-0.02727,1.09543,1.10957,1.40956,1.90709,1.03509,1.03741,2.1378,2.53898,2.71972,2.76314,2.03553,1.62926,2.15085,2.23915,1.38896,1.93359,2.55427,2.16437,2.92049,3.68018,3.77451,4.24633,4.46119,3.8734,3.7914,4.16796,4.13171,3.84725,3.76676,4.5051,4.55749,4.51048,5.15981,5.13315,5.03926,4.97308,4.71562,4.23188,4.63125,4.49725,4.23301,4.63711,4.56779,4.25231,3.85104,5.55451,3.96898,5.18106,2.95713,3.06247,-0.02724,-2.85496,-8.00573,-9.15895,-9.30959,-4.4346,-2.10079,-2.24312,-0.62546,-1.95339,-1.80618,-3.78608,-2.82231,-2.00585,-0.53502,0.62023,0.2148,0.72108,1.19156,1.28074,1.026,1.60847,1.71947,2.1397,2.67957,2.76487,3.04778,2.79022,2.4859,2.75254,2.49747,2.74296,2.55239,2.18961,2.16793],[-18.66207,-18.29504,-17.78684,-17.72847,-17.90127,-17.69992,-17.78801,-17.93378,-16.95668,-16.17355,-15.26691,-15.3509,-15.56583,-14.77715,-13.76411,-13.871,-14.9247,-15.89613,-15.983,-16.82437,-16.47483,-17.19358,-18.71188,-19.23967,-19.3088,-19.95273,-19.68344,-19.49699,-19.61059,-19.76652,-19.30551,-19.01498,-18.57142,-17.19944,-17.62973,-18.14992,-17.74611,-15.72603,-16.42181,-14.66249,-14.01859,-13.94813,-14.79959,-13.67657,-12.48021,-12.59015,-12.08152,-11.26861,-10.56886,-10.21145,-9.70877,-8.97569,-7.99003,-7.06069,-7.55892,-6.79357,-5.93093,-6.60762,-7.53779,-7.09609,-6.28553,-6.13939,-4.87193,-4.46547,-3.1384,-4.03621,-2.71142,-2.04444,0.04243,0.56694,-0.98882,0.29951,0.45883,-0.45306,-2.00582,-3.50693,-5.88642,-7.2988,-8.04834,-8.38097,-7.6597,-7.62054,-7.97782,-9.02047,-9.35428,-9.34004,-9.51874,-9.87652,-10.22327,-9.99289,-10.3232,-10.25998,-10.03977,-9.32012,-8.16457,-8.22553,-8.94033,-8.84194,-7.78733,-6.10817,-4.69045],[0.07139,0.07021,0.06945,0.06866,0.06835,0.06845,0.06889,0.06987,0.06981,0.07219,0.07314,0.07442,0.07601,0.07536,0.07484,0.07833,0.0801,0.07869,0.07898,0.0792,0.07819,0.0773,0.07802,0.07792,0.07902,0.07829,0.07697,0.07815,0.07817,0.07962,0.07802,0.08157,0.08126,0.08054,0.08034,0.08331,0.08498,0.08614,0.0871,0.0863,0.08582,0.08748,0.08744,0.08634,0.08611,0.08592,0.08528,0.08362,0.08315,0.0827,0.08258,0.08222,0.08141,0.08026,0.07955,0.07931,0.07828,0.07805,0.07571,0.07699,0.07701,0.0793,0.07857,0.08292,0.08515,0.08347,0.08088,0.0804,0.07937,0.07831,0.07699,0.07783,0.08057,0.08091,0.08015,0.08206,0.08445,0.08564,0.08651,0.08774,0.08828,0.08986,0.09207,0.09235,0.09257,0.09291,0.09142,0.09029,0.08924,0.08958,0.0875,0.0871,0.08777,0.08583,0.08515,0.08408,0.08412,0.08473,0.08412,0.08329,0.0823],[1.52848,1.51765,1.50434,1.48767,1.47055,1.45537,1.44212,1.4273,1.41486,1.39974,1.38434,1.37274,1.35997,1.34996,1.34134,1.33509,1.33055,1.3214,1.31289,1.30509,1.29918,1.29238,1.28605,1.28441,1.28048,1.27726,1.27485,1.27452,1.27134,1.26592,1.26098,1.25987,1.25847,1.25224,1.24439,1.2411,1.23951,1.23587,1.23044,1.22553,1.2175,1.21264,1.20679,1.1997,1.1926,1.18696,1.17844,1.17286,1.16717,1.15596,1.1438,1.12993,1.11445,1.09916,1.08174,1.06352,1.0424,1.02282,0.99775,0.9696,0.94519,0.91607,0.88635,0.86131,0.83549,0.80767,0.77487,0.74662,0.71813,0.69429,0.67065,0.64446,0.6181,0.59207,0.57229,0.5503,0.53037,0.50799,0.48961,0.46903,0.44883,0.42927,0.40931,0.39461,0.3809,0.36611,0.35514,0.34258,0.32889,0.31786,0.30596,0.29003,0.28163,0.27336,0.26351,0.2552,0.24341,0.23264,0.2214,0.20884,0.1965],[0.49572,0.49259,0.49556,0.49473,0.49127,0.49046,0.49102,0.49137,0.49459,0.49709,0.49269,0.50012,0.4979,0.49923,0.49941,0.49787,0.49628,0.49364,0.49124,0.49045,0.49411,0.49302,0.4923,0.49573,0.49647,0.49595,0.49969,0.49997,0.49565,0.49345,0.4956,0.49967,0.49867,0.49795,0.49623,0.49738,0.49929,0.50285,0.5051,0.50605,0.50748,0.50522,0.50501,0.50543,0.50454,0.50342,0.50288,0.50213,0.49932,0.49814,0.4985,0.4981,0.49991,0.49864,0.49802,0.4981,0.49566,0.49245,0.49154,0.48624,0.48382,0.48182,0.48235,0.48237,0.485,0.48399,0.48534,0.48482,0.48761,0.48992,0.49189,0.49575,0.49806,0.49948,0.50377,0.50645,0.51186,0.5151,0.51597,0.51795,0.51917,0.52119,0.52668,0.52917,0.52656,0.52508,0.5253,0.52607,0.52432,0.52168,0.52275,0.52137,0.51935,0.51445,0.51296,0.50763,0.50499,0.50312,0.49902,0.4958,0.49467],[-5.6686,-5.71092,-6.13861,-5.85574,-5.78578,-5.92712,-5.68615,-5.75929,-5.89735,-6.13792,-5.13235,-5.04785,-4.34898,-4.30564,-4.64592,-4.95631,-4.59953,-4.29623,-4.21143,-4.03322,-3.67397,-3.71253,-3.45032,-3.88753,-3.7959,-3.84441,-4.07557,-3.16686,-2.8389,-3.69512,-3.92843,-3.87044,-3.246,-2.51316,-2.66132,-3.10107,-2.87782,-1.69382,-2.65078,-2.77588,-2.26069,-1.76083,-2.5338,-2.45732,-2.88085,-2.68657,-2.84476,-3.32749,-3.50646,-3.77032,-3.25355,-3.25623,-3.10539,-2.84931,-2.89593,-2.30604,-1.81696,-1.10583,-0.75857,-0.48719,-0.40978,-0.48577,0.08098,-0.1958,-0.79772,-1.15524,-1.36731,-1.17775,-1.05518,-0.77606,-1.70071,-2.13763,-1.78282,-2.18402,-2.41449,-2.06451,-1.89262,-2.0719,-2.18758,-2.19841,-2.49039,-2.73293,-2.43757,-2.64977,-2.43035,-2.74399,-3.12271,-3.69602,-3.96438,-4.19277,-3.90862,-4.08859,-4.69125,-4.33023,-4.95808,-4.81342,-4.98176,-4.50264,-3.65464,-3.00164,-3.50171],[-0.34271,-0.36573,-0.59898,-0.58881,-0.57472,-0.79584,-0.98376,-1.08141,-0.92921,-0.77603,-1.01154,-0.71509,-0.72492,-0.66609,-0.91156,-1.18654,-0.83011,-1.11318,-1.56528,-1.49958,-1.37468,-1.36477,-1.56016,-1.91694,-1.89896,-1.88953,-1.75558,-1.39539,-1.97621,-2.0862,-1.83379,-2.06507,-2.23942,-2.03229,-2.05206,-2.20146,-2.49162,-3.08614,-3.18137,-2.89806,-2.94016,-2.66454,-2.54834,-2.1542,-1.81411,-2.02832,-1.74354,-1.60956,-1.44629,-1.10848,-0.75979,-0.36849,-0.44083,-0.32016,-0.35315,-0.36318,-0.61924,-0.75221,-0.62549,-0.41358,-0.45204,-0.78371,-0.92327,-0.80573,-0.61,-0.88796,-0.98731,-1.20216,-1.48836,-1.43887,-1.00806,-0.68141,0.23699,0.28656,0.50242,0.38685,0.17891,0.32933,0.16,-0.06967,0.04626,0.35542,0.42485,0.41114,0.6772,0.69036,0.75134,0.74526,0.85088,0.92711,0.74473,0.39652,0.1765,-0.07829,-0.18303,-0.48107,-0.61472,-0.61625,-0.5631,-0.53894,-0.57672],[10.25664,10.57243,9.80461,9.55397,11.59483,11.77525,12.17517,12.31746,10.00355,8.35767,10.34885,6.17595,6.73502,7.3738,7.25861,7.54675,7.79012,8.53475,8.82323,8.5674,5.76769,4.23648,3.42106,2.22552,2.22454,2.32559,2.83646,0.11022,-2.48125,0.67914,0.95198,-2.1683,-2.45898,-2.2228,-5.15035,-4.1807,-3.97252,-10.23359,-5.50655,-7.32684,-8.74264,-12.13934,-8.05013,-7.93602,-6.6438,-7.51755,-8.20014,-9.47668,-10.20668,-9.89812,-10.07019,-10.37619,-9.66937,-9.84653,-10.27673,-10.86321,-11.51673,-10.52954,-10.17042,-9.54685,-9.33422,-7.8605,-8.38789,-7.92581,-6.35153,-5.36365,-3.54393,-5.10346,-2.93997,-2.15371,-1.11692,0.78077,0.74265,2.6707,2.09379,1.18158,1.52183,3.174,3.92938,3.88507,3.03051,4.07612,2.61392,1.45688,3.46853,4.95892,4.21935,4.80456,6.68859,7.18238,7.86345,7.59654,7.97438,8.09393,8.97849,9.60735,8.68447,7.5741,8.19722,7.97513,8.52223],[90.38845,90.55723,89.52866,88.78884,86.84853,84.29216,81.35754,79.24667,77.8319,76.79892,76.04747,74.91539,74.44416,74.02208,73.03976,72.88191,72.16394,71.53542,70.29964,71.44189,72.38338,72.13412,71.39551,70.21243,70.94022,70.994,70.48843,69.62793,68.80606,69.53521,70.43512,69.66294,68.78797,68.8168,67.57636,66.35011,66.21516,66.61872,66.87042,67.00025,65.92204,65.03369,65.70228,64.67334,63.8188,64.05814,62.40387,60.66376,59.25327,57.62635,55.62998,54.10895,52.16354,48.63212,45.17474,41.66686,37.9209,32.04961,25.8059,15.82327,8.86847,3.77591,-2.04088,-7.14601,-10.70656,-13.8923,-14.99399,-14.92894,-14.02428,-12.34886,-10.14414,-7.75152,-5.13363,-2.64509,-0.61572,3.8935,7.86694,12.14082,15.49098,20.27534,25.75113,30.49835,34.27945,40.16586,45.33421,49.97869,55.09021,58.50571,61.84512,65.30926,69.87167,74.70316,78.83971,82.37933,87.45158,90.72946,91.37749,93.05148,92.86526,93.98666,93.2534],[-8.69179,-9.80137,-9.54718,-10.25576,-12.47576,-11.36878,-8.91562,-7.68329,-7.09164,-7.37427,-7.00103,-6.5487,-7.10965,-7.09441,-6.53738,-7.04186,-7.45093,-7.79271,-7.79321,-7.82841,-7.86217,-8.41587,-8.11642,-8.09071,-8.32854,-8.08075,-7.69913,-7.53123,-8.23652,-8.62059,-8.22182,-8.00276,-8.89869,-9.42938,-9.97924,-10.76399,-10.35625,-9.64263,-9.45963,-8.80495,-9.11273,-9.42816,-9.56343,-9.36658,-8.50071,-8.14165,-8.67595,-8.56894,-8.21006,-8.48033,-9.20291,-9.67893,-9.7756,-9.76295,-9.70928,-9.55824,-8.88142,-9.22124,-9.1181,-8.61871,-8.05581,-6.93205,-6.58304,-6.34099,-6.19799,-6.04154,-6.00951,-5.96369,-5.77008,-4.98468,-5.10061,-5.59183,-6.04385,-6.67252,-7.51317,-8.86878,-10.9239,-12.75584,-12.92561,-14.31493,-14.60019,-14.52179,-14.51221,-14.07405,-15.28826,-14.93625,-15.01024,-14.29306,-16.09927,-18.278,-19.31466,-18.42204,-16.59008,-15.81076,-14.99808,-14.2211,-12.7078,-13.07489,-11.11903,-9.82684,-9.9449],[-13.49545,-12.97472,-9.66825,-9.90785,-7.98385,-5.47955,-5.71248,-4.78599,-4.33903,-4.63478,-5.04072,-5.00875,-5.25624,-5.04582,-4.90955,-4.92083,-4.65899,-3.42521,-2.57943,-1.5414,-2.43915,-3.03127,-2.87186,-2.64913,-2.80097,-1.99558,-3.53594,-2.75599,-3.35088,-3.69537,-2.63953,-4.96011,-7.21191,-7.7604,-9.5394,-7.07808,-5.76874,-4.2977,-3.67178,-4.12058,-4.32457,-3.54095,-3.49493,-2.72913,-4.16933,-5.57445,-4.38597,-4.59512,-5.01763,-4.99118,-5.55413,-4.42481,-3.19784,-4.67786,-3.87354,-5.45637,-6.44019,-6.62431,-7.97962,-7.87185,-9.96382,-10.59179,-11.80978,-15.94089,-15.27023,-14.88174,-15.45072,-15.73989,-14.68382,-15.97293,-15.93323,-15.6451,-16.37173,-18.30394,-18.91939,-20.2448,-19.18134,-18.55591,-17.00836,-15.77757,-14.76422,-10.3614,-10.91354,-9.88588,-8.53565,-7.12369,-7.14691,-7.70191,-8.6129,-9.30484,-10.14645,-8.01172,-8.30944,-9.17286,-9.48296,-8.59105,-17.61649,-20.42241,-19.64151,-18.4955,-16.33502],[19.4339,19.67225,17.90655,17.28977,15.11763,11.93118,8.96752,6.64544,5.15053,4.16882,3.45776,2.29947,1.88795,1.43688,0.41056,0.27672,-0.46037,-1.25426,-2.60695,-1.60426,-0.54227,-0.70493,-1.46867,-2.68334,-1.93189,-1.99465,-2.28575,-3.25836,-3.98443,-3.20053,-2.46286,-2.89636,-3.35552,-3.18763,-4.02109,-5.6932,-6.11393,-5.99686,-5.8573,-5.66513,-6.70281,-7.71609,-7.05388,-8.21056,-8.84588,-8.40115,-10.22104,-11.93328,-13.2886,-14.90866,-16.78447,-18.4843,-20.64325,-23.91486,-27.51494,-30.74693,-34.35515,-40.17406,-46.17931,-56.22165,-62.86167,-67.98821,-73.65141,-78.0797,-81.7914,-85.0798,-86.08695,-85.97819,-85.30423,-83.58006,-81.35735,-78.90257,-76.05127,-73.0283,-70.65465,-65.44637,-61.23856,-56.71317,-53.79188,-49.12544,-43.91581,-40.47268,-36.53372,-30.97768,-26.08739,-21.85747,-16.73459,-13.19446,-9.529,-5.70408,-0.82317,3.27198,7.40719,11.17158,16.26901,19.25196,22.24296,24.85154,23.94479,24.43444,23.18141],[10.18218,9.3334,6.32939,6.32856,3.83667,1.85065,2.80837,2.30652,2.05945,2.25519,2.75096,2.85621,2.92273,2.72802,2.76549,2.62539,2.25528,0.98615,0.18526,-0.80839,0.03216,0.42941,0.36694,0.16373,0.23722,-0.45172,1.11841,0.42994,0.78391,0.99617,0.11622,2.3752,4.22595,4.57875,6.07081,3.52656,2.42672,1.25922,0.7249,1.34267,1.44317,0.61094,0.52747,-0.13599,1.47929,2.91343,1.63132,1.86097,2.36705,2.26087,2.57408,1.3681,0.18519,1.58097,0.84054,2.37426,3.50518,3.57475,4.87987,4.93266,7.07496,8.01834,9.27576,13.24193,12.65759,12.34278,12.88848,13.17509,12.24405,13.71119,13.63647,13.2069,13.74314,15.34672,15.63848,16.39511,14.68995,13.45944,11.98957,10.38028,9.36134,5.37554,5.88278,5.08559,3.45645,2.27596,2.27321,3.00607,3.27353,3.18883,3.6107,1.9788,2.83988,3.87069,4.41843,3.84802,12.6187,15.0383,15.03942,14.4447,12.40614],[-12.41875,-13.3132,-12.01115,-12.76293,-14.28311,-12.46963,-10.20068,-8.74759,-8.05042,-8.40812,-8.17175,-7.73026,-8.33969,-8.26258,-7.68988,-8.17526,-8.48814,-8.45124,-8.20431,-7.937,-8.2295,-8.93121,-8.59855,-8.50906,-8.78086,-8.31033,-8.3937,-8.00548,-8.85328,-9.32148,-8.62976,-9.10865,-10.63403,-11.31021,-12.38247,-12.37788,-11.5901,-10.47467,-10.11538,-9.62223,-9.97617,-10.04713,-10.16303,-9.75147,-9.34653,-9.42012,-9.57705,-9.53728,-9.31953,-9.57002,-10.42663,-10.54698,-10.27792,-10.7019,-10.4129,-10.73877,-10.38559,-10.76575,-11.0799,-10.56984,-10.67913,-9.79905,-9.85068,-10.95623,-10.59778,-10.31728,-10.47463,-10.52695,-9.98937,-9.64975,-9.74958,-10.13258,-10.81374,-12.0846,-13.1173,-14.91726,-16.52407,-18.06015,-17.6708,-18.5658,-18.48842,-16.96594,-17.13441,-16.39111,-17.12519,-16.35964,-16.43693,-15.92481,-17.91743,-20.19945,-21.43929,-19.93808,-18.29363,-17.8148,-17.14958,-16.10379,-17.71113,-19.0444,-16.88125,-15.21701,-14.57625],[-4.16697,-3.24392,-2.80661,-1.88677,-2.60105,-4.79471,-7.03836,-7.62597,-7.5387,-6.58739,-5.42588,-4.6023,-3.40288,-2.49501,-2.03629,-1.09997,-0.97911,-0.61072,-0.28098,1.51777,2.71679,2.72695,2.8679,1.94927,2.45083,4.04982,4.38584,3.93085,3.67142,5.44837,6.90218,6.44466,6.58368,6.9305,6.34742,5.19029,5.46466,6.35064,7.09559,7.39621,7.06984,7.12773,8.50333,8.50649,8.21172,9.25,8.99888,8.11399,7.62499,7.12226,6.83882,7.07535,6.47434,4.69266,3.35638,2.23209,0.03438,-3.77634,-7.33598,-15.56732,-20.54593,-23.66317,-27.68834,-30.63263,-32.66732,-34.16076,-33.90268,-32.46348,-31.18266,-30.49268,-28.7297,-26.54019,-25.09711,-23.64778,-23.52326,-20.14188,-17.58461,-15.00965,-13.80489,-10.98126,-7.94173,-6.63436,-6.09996,-4.35756,-3.80997,-2.70446,-0.35507,-0.17688,-1.26127,-1.93697,-1.32343,-1.17642,-1.68065,-2.69891,-1.06477,-0.5598,-0.92771,-0.44249,-1.60938,-0.7587,-1.03737],[11.50446,10.55675,7.58171,7.81807,4.9113,2.37827,2.64733,1.86521,1.82542,1.9255,2.49614,2.90821,2.61564,2.13339,2.60341,2.52007,2.17927,1.19017,-0.14842,-1.34028,-0.2529,0.01842,0.19993,-0.22876,0.09529,-0.34661,1.46263,0.61454,0.61809,0.39459,-0.35082,2.2088,4.19823,4.55102,6.10225,3.12409,1.61255,0.20142,-0.20425,0.63328,0.7324,-0.33791,0.1534,-1.09833,0.58504,2.02052,0.83878,1.22487,1.96706,2.25403,2.91449,1.65986,0.52213,1.94591,1.04633,2.46889,3.40074,3.4287,5.01865,4.3076,5.8861,6.06405,6.30525,9.65487,9.12334,8.98356,9.58331,9.51391,8.66672,9.73904,9.2553,8.86901,9.1092,10.3258,10.42607,11.17072,9.05405,7.80164,7.00369,6.08652,5.65004,1.79683,3.10556,2.75041,0.71009,-0.0395,0.71091,2.31444,2.54945,2.06625,2.47585,1.36569,2.58271,3.21145,4.45081,3.99271,13.22317,15.52463,15.74388,15.14805,12.61865],[-2.02109,-2.04976,-1.44099,-1.85205,-1.55129,0.39721,1.42658,2.79435,3.29503,2.42367,2.1395,2.92079,3.82105,4.48269,4.73315,3.63174,2.88619,1.99044,1.62563,0.18449,-0.7891,-0.0324,1.15865,0.38955,-0.20313,-0.01259,-0.66816,0.05201,-0.10683,-1.73021,-0.80759,-1.45216,-2.99524,-3.33642,-3.98423,-3.92912,-3.61059,-3.27688,-3.02602,-3.24601,-4.39164,-5.22985,-4.49277,-5.76651,-6.44314,-6.60987,-6.55801,-7.09654,-7.15373,-6.31442,-6.3173,-6.32596,-6.46975,-6.86835,-7.07552,-8.57562,-8.70177,-7.93334,-8.44121,-7.05933,-6.36232,-4.74891,-4.39475,-4.76239,-5.12182,-5.24059,-5.83378,-5.75205,-5.38587,-4.24969,-3.73845,-3.83811,-4.09982,-4.17562,-4.3957,-4.53607,-5.72241,-7.47477,-7.59015,-7.86164,-8.20231,-7.986,-8.20465,-8.42423,-8.39197,-8.54692,-8.79967,-9.2897,-10.45848,-11.94676,-12.12798,-11.03527,-9.99474,-10.17313,-9.932,-8.77751,-10.06588,-11.49072,-10.66962,-10.5556,-10.29393],[68.87002,69.76718,70.24897,71.12237,70.41541,68.33907,66.12411,65.54545,65.63496,66.5769,67.75877,68.63027,69.83344,70.71593,71.21825,72.12666,72.20698,72.51839,72.80256,74.61465,75.81422,75.8226,75.96469,75.04148,75.54639,77.14449,77.4729,77.02731,76.7639,78.52697,80.00567,79.48166,79.50779,79.80737,79.10415,78.07713,78.44177,79.40972,80.17873,80.43465,80.06836,80.18519,81.54034,81.62241,81.14806,82.03413,81.90403,80.95011,80.37829,79.90754,79.563,79.90995,79.41514,77.46658,76.2224,74.81389,72.50082,68.7591,64.97014,56.96454,51.93771,49.00788,45.01608,41.90261,39.82283,38.31503,38.44541,39.9028,41.28568,42.12772,43.9906,46.16871,47.56452,48.97922,49.06242,52.39737,54.81432,57.16558,58.42151,61.29004,64.32672,66.08258,66.4464,68.21148,69.01898,70.21754,72.45222,72.37141,71.16463,70.41187,70.9444,71.37616,70.77623,69.63905,71.13841,71.81683,70.23844,70.10728,69.16357,70.09986,70.12836],[1.42842,1.12495,0.83157,0.51056,-0.05142,1.07059,2.13356,3.215,3.68255,2.87792,2.77133,3.63745,4.41406,4.9079,5.28302,4.20541,3.39386,2.25024,1.51217,-0.2132,-0.82854,-0.02565,1.16671,0.30619,-0.16665,-0.11281,-0.21389,0.22845,0.07752,-1.54053,-0.87509,-0.74494,-1.63823,-1.85868,-2.01729,-2.84281,-2.98394,-3.07627,-2.95466,-2.92102,-3.98769,-5.10186,-4.25344,-5.83665,-5.99196,-5.72846,-6.02777,-6.42798,-6.26355,-5.37724,-5.18462,-5.56329,-6.03676,-5.99687,-6.46148,-7.46851,-7.31122,-6.57103,-6.57342,-5.47506,-4.3385,-2.75425,-2.34592,-1.69352,-2.19071,-2.34496,-2.72187,-2.66568,-2.57784,-1.18513,-0.84853,-1.05706,-1.23242,-0.9407,-1.11767,-1.02518,-2.7781,-4.80931,-5.16254,-5.6989,-6.15472,-7.10869,-6.92619,-7.24155,-7.81805,-8.1865,-8.20738,-8.19667,-9.24061,-10.8028,-10.85195,-10.14662,-8.78744,-8.7696,-8.15809,-7.21705,-5.50553,-6.08066,-5.25474,-5.34819,-5.9306],[-11.5918,-10.69334,-7.67198,-8.01705,-5.14958,-2.16045,-2.11953,-0.97422,-0.79083,-1.13931,-1.76844,-1.93794,-1.3969,-0.74225,-1.12155,-1.36003,-1.24852,-0.56065,0.61488,1.33603,0.01253,-0.02704,0.14562,0.33216,-0.15024,0.32798,-1.59372,-0.57286,-0.62256,-0.8808,0.10081,-2.53569,-4.88942,-5.32669,-7.00065,-4.13577,-2.59599,-1.14669,-0.68501,-1.55138,-1.98155,-1.20014,-1.45583,-0.62641,-2.44307,-3.87171,-2.72108,-3.25179,-3.98234,-4.00765,-4.64239,-3.44112,-2.39079,-3.87696,-3.07286,-4.89167,-5.8251,-5.61983,-7.29933,-6.1998,-7.50118,-7.18983,-7.31542,-10.62319,-10.22227,-10.12446,-10.87357,-10.78279,-9.86536,-10.5519,-9.93995,-9.60029,-9.90661,-11.09025,-11.25082,-12.00245,-10.33528,-9.66859,-8.94096,-8.146,-7.83187,-4.06722,-5.39125,-5.11597,-3.14147,-2.46408,-3.26387,-4.95807,-5.53857,-5.53029,-5.98206,-4.572,-5.4295,-6.0927,-7.20848,-6.42226,-15.63375,-18.28131,-18.22455,-17.6234,-15.13682],[-0.1145,-0.11156,-0.10985,-0.10678,-0.10398,-0.10363,-0.10361,-0.10532,-0.10692,-0.10805,-0.10815,-0.10855,-0.10893,-0.10894,-0.10907,-0.10881,-0.10851,-0.10739,-0.10763,-0.10726,-0.10763,-0.107,-0.1071,-0.10706,-0.10772,-0.10767,-0.10794,-0.108,-0.10668,-0.10455,-0.10491,-0.10736,-0.10765,-0.10606,-0.10689,-0.10529,-0.10447,-0.10443,-0.10469,-0.10573,-0.10577,-0.10631,-0.1069,-0.10618,-0.10799,-0.10936,-0.10832,-0.10855,-0.10879,-0.10919,-0.10891,-0.10826,-0.1085,-0.10859,-0.10832,-0.10935,-0.10949,-0.10864,-0.10882,-0.10769,-0.10858,-0.11039,-0.10921,-0.11023,-0.10797,-0.10657,-0.10467,-0.10216,-0.09969,-0.09834,-0.09494,-0.09239,-0.08909,-0.08537,-0.08408,-0.0817,-0.07602,-0.07043,-0.06864,-0.06618,-0.06387,-0.06113,-0.06287,-0.06192,-0.0581,-0.05975,-0.05992,-0.06358,-0.06246,-0.05873,-0.05618,-0.05862,-0.0605,-0.05789,-0.05944,-0.06038,-0.06313,-0.06185,-0.06266,-0.06171,-0.05953],[0.72579,0.71707,0.71265,0.70741,0.70202,0.69352,0.68642,0.68168,0.67665,0.67297,0.67079,0.67008,0.66888,0.66868,0.66985,0.66795,0.66659,0.66644,0.66544,0.66675,0.66611,0.66485,0.66457,0.66247,0.66063,0.66327,0.66392,0.66185,0.65978,0.66288,0.66224,0.65901,0.66158,0.6597,0.65644,0.65178,0.65108,0.65156,0.65058,0.64931,0.64727,0.64611,0.64449,0.64253,0.63985,0.63908,0.63809,0.63439,0.63091,0.62707,0.62334,0.6198,0.61494,0.60896,0.60172,0.59371,0.58451,0.57115,0.55835,0.54003,0.523,0.50386,0.4823,0.46264,0.43991,0.41621,0.3943,0.37104,0.34452,0.3148,0.28831,0.26065,0.22883,0.19758,0.16378,0.13391,0.10189,0.06886,0.03589,0.00382,-0.02814,-0.06187,-0.09846,-0.13517,-0.17925,-0.21487,-0.25087,-0.28853,-0.3328,-0.37797,-0.4174,-0.45561,-0.49213,-0.53096,-0.56355,-0.59334,-0.62049,-0.64529,-0.66384,-0.67821,-0.68923],[0.11618,0.1113,0.10661,0.1012,0.10054,0.09979,0.0985,0.09645,0.09464,0.09305,0.09093,0.09107,0.08974,0.09004,0.09177,0.09137,0.0918,0.09363,0.09623,0.09311,0.09191,0.09244,0.09402,0.09586,0.09407,0.09491,0.09547,0.09633,0.09854,0.09795,0.09586,0.09673,0.09837,0.09872,0.09937,0.10047,0.10098,0.10092,0.1009,0.10074,0.10421,0.10464,0.10369,0.10568,0.10566,0.10608,0.10922,0.11225,0.11358,0.11671,0.12202,0.12661,0.13064,0.13549,0.14124,0.14771,0.1533,0.16091,0.1692,0.17749,0.18289,0.19222,0.20041,0.20824,0.216,0.22373,0.23092,0.23971,0.24603,0.25003,0.25206,0.2529,0.25178,0.24797,0.24219,0.23783,0.23242,0.22566,0.21594,0.20755,0.19853,0.1906,0.1834,0.17168,0.15913,0.15194,0.14436,0.13997,0.13053,0.12484,0.12171,0.11788,0.1154,0.11503,0.11356,0.11631,0.11694,0.11524,0.11585,0.11382,0.11125],[16.57263,15.95535,15.94229,15.53576,15.33375,14.60236,14.05432,14.08706,14.06907,13.99324,13.99582,14.1356,13.30559,12.37676,12.39303,12.38929,12.21492,11.0412,11.29025,9.53973,8.84269,7.68781,6.42362,5.87807,3.98234,3.20126,2.22941,1.5919,1.08939,-0.22151,-1.56008,-2.39417,-3.8245,-5.35738,-5.76985,-6.55694,-7.8745,-8.86443,-9.74812,-10.75411,-11.33631,-12.5232,-12.86584,-13.82433,-14.34148,-15.60201,-16.32818,-17.34018,-18.15067,-18.7063,-18.32892,-18.15808,-18.24185,-18.00695,-17.73575,-17.45156,-18.01376,-17.0912,-14.96529,-13.35532,-11.33657,-9.68742,-6.98399,-5.53526,-3.70411,-1.50834,0.08073,1.92514,3.74085,6.08359,7.90888,9.22608,11.31322,12.75759,14.41426,15.43425,16.63266,17.72705,18.8728,19.93861,20.64336,21.32409,21.70303,21.82152,22.54904,22.68119,23.54122,24.33473,23.74321,23.52763,23.62289,22.67148,20.95798,19.31387,18.90004,18.99881,18.52503,17.80933,18.22304,17.39984,17.7715],[3.14547,3.08489,2.55104,1.72031,1.49708,1.21074,1.01504,1.00545,0.79978,1.01829,0.84739,0.3141,0.43228,0.55692,0.23777,-0.08042,-0.30633,-0.83589,-0.32055,-0.3054,-0.47691,-0.39352,-0.3585,-0.48484,-0.58881,-0.63623,-0.8485,-0.55579,-0.35559,0.11309,0.35855,0.52452,0.51597,0.38017,0.31747,0.23009,0.50238,0.82136,0.96193,0.80879,1.1355,1.37058,0.90489,1.32256,1.31728,1.42897,1.38885,1.37391,1.33572,1.30305,1.39417,1.5108,1.63039,1.91403,2.29261,2.67414,3.05474,3.08941,3.22515,3.73354,4.11628,5.12685,5.98593,6.06181,5.97323,6.04335,6.46133,6.65886,6.5644,6.77888,6.58781,6.27204,6.23689,5.88281,5.85463,5.87786,5.60448,5.37206,4.914,4.28927,4.04243,3.69964,3.42965,3.11735,3.23909,3.11919,2.62512,2.44716,2.27211,2.06085,1.61341,1.37425,1.08795,0.87211,0.52017,0.94057,0.8413,0.67169,0.86594,0.46942,0.70796],[10.03983,8.93151,8.7123,8.83125,6.61104,4.47095,4.67576,3.27794,3.0186,4.32906,5.04643,3.92065,1.46711,0.12683,0.1618,1.83996,2.95443,4.68565,5.74456,8.92217,10.42041,8.04694,5.84285,7.35152,8.11012,8.04912,8.99372,7.91441,7.25161,9.8502,8.43924,8.5458,9.44401,8.97241,8.58518,8.35866,8.19861,8.21507,7.48786,7.75128,9.05273,10.14894,7.901,10.45008,11.28234,10.73769,9.99014,10.43816,10.10535,7.65798,6.26676,5.96229,6.3482,6.42945,7.19059,9.98495,10.75275,8.88531,10.03093,7.99905,7.20772,5.15001,4.71777,6.32759,7.18659,7.99192,10.4335,9.91481,8.51612,6.28104,2.9256,1.6323,1.20991,-0.93482,-2.17509,-4.50979,-5.12192,-2.33321,-1.99298,-3.85007,-2.76259,-2.16458,-1.47574,0.1166,-1.09749,0.37126,0.57508,2.51236,2.8687,3.65691,2.56416,1.82195,1.44542,2.45931,2.83391,1.59559,3.32253,4.9494,5.44805,6.72855,6.60489],[19.61799,18.1755,18.76148,17.81969,17.86469,16.72707,15.62959,15.14351,14.62696,14.28412,14.12875,14.54365,13.30064,12.33767,13.03695,13.51089,13.62629,12.37482,12.47324,10.3488,10.4794,9.82747,8.20332,8.02607,6.39028,5.26004,4.10807,3.64157,3.27881,1.93355,1.07061,0.279,-1.23828,-2.77434,-3.20509,-3.67042,-4.53233,-4.89988,-5.48072,-6.29101,-7.18869,-7.92836,-7.97804,-9.16912,-8.98277,-10.52168,-11.19246,-12.97258,-14.6222,-15.3175,-14.25935,-14.27852,-14.48957,-14.03476,-13.99737,-13.8942,-14.9938,-14.18405,-12.02601,-10.55016,-8.44316,-6.99938,-3.91585,-3.02023,-1.19912,1.07667,2.42236,3.53627,5.06675,7.70907,9.51299,10.43318,12.55977,13.6657,15.30303,15.85273,17.36203,18.55137,19.834,20.36666,21.05503,22.53125,22.39798,22.67112,23.65022,23.58806,24.83979,25.89998,25.49982,24.87497,25.8826,25.8042,23.1382,21.21615,21.7418,21.45866,20.30633,19.69578,19.9646,18.84322,18.81012],[5.48442,6.01008,5.42023,4.32816,4.3845,3.92189,3.67805,3.18729,2.73438,3.01081,2.77896,1.73656,1.40374,1.49704,1.1322,0.43414,-0.39736,-0.89971,-1.04609,-1.36842,-1.24931,-1.2603,-0.24027,-0.5762,-0.32503,-0.3619,-0.78012,-0.42958,-0.44375,-0.09437,0.35788,0.91427,0.94936,0.93817,1.21003,1.25086,1.58568,2.02271,2.53545,2.51552,2.80544,2.72924,2.15592,2.52023,2.55098,2.61356,2.36516,2.55319,2.88138,2.9776,2.78715,2.06662,2.54324,3.3065,3.96351,4.02827,4.25904,3.19645,3.4904,3.84039,4.00178,4.27048,5.25905,5.11195,4.60588,4.67814,5.18596,5.11332,4.98153,5.03432,4.8982,5.15847,5.19557,5.2288,5.95476,6.25479,5.62011,5.5566,5.40308,4.92922,4.17681,3.8947,4.43068,4.59572,4.77377,4.42358,4.1969,3.99095,4.33854,4.31976,3.67115,4.4409,4.09852,4.93046,4.85161,4.946,4.82039,5.14222,5.22374,5.07688,5.6642],[0.66459,-1.31353,-0.72645,-0.55882,-3.06752,-5.81038,-6.36551,-7.59251,-6.94278,-5.31569,-4.15147,-4.26926,-6.63818,-8.0988,-6.44745,-3.84085,-0.80026,-0.45382,2.24996,6.50826,8.93054,8.66701,6.52241,10.01045,10.26503,9.26163,10.56188,11.12363,11.26355,13.57254,11.59426,12.59694,11.72812,10.54669,12.45942,13.22592,12.21579,13.3983,14.35276,14.85054,16.90291,17.54269,15.95054,18.60118,20.58327,20.09531,18.0605,18.11203,18.15361,15.66053,14.83869,14.24029,15.25823,16.90491,18.63399,21.18425,21.52989,17.98984,21.31766,19.30289,18.57556,15.64424,16.64264,17.44367,17.24846,17.64793,19.27945,18.57183,15.2016,12.33464,8.08855,3.17779,2.17548,-0.21843,-2.33136,-5.30778,-5.53146,-3.66414,-4.52189,-7.3453,-5.6077,-4.52086,-5.17353,-5.01056,-6.11015,-4.66756,-4.52507,-2.28033,-3.41752,-3.60691,-4.09439,-6.53296,-7.19753,-7.93884,-7.6589,-8.67007,-8.52875,-8.17447,-6.78024,-7.13684,-7.18922],[-0.07753,-0.07659,-0.079,-0.08184,-0.08205,-0.08388,-0.08764,-0.09057,-0.09259,-0.09437,-0.09706,-0.10037,-0.10326,-0.10539,-0.10582,-0.10896,-0.1103,-0.11157,-0.11193,-0.1145,-0.11548,-0.1156,-0.11424,-0.11535,-0.11557,-0.11563,-0.11603,-0.11464,-0.11431,-0.11269,-0.11178,-0.11057,-0.11022,-0.11026,-0.11105,-0.11176,-0.11157,-0.11097,-0.10983,-0.11011,-0.10681,-0.10657,-0.10834,-0.10687,-0.10702,-0.1078,-0.10649,-0.1049,-0.10343,-0.10218,-0.0995,-0.09849,-0.09696,-0.09396,-0.09131,-0.08963,-0.08797,-0.08602,-0.08267,-0.07892,-0.07648,-0.0724,-0.06716,-0.06683,-0.06557,-0.06269,-0.05902,-0.05765,-0.05677,-0.05487,-0.05478,-0.05466,-0.05348,-0.05324,-0.05122,-0.04939,-0.05034,-0.05074,-0.05026,-0.0504,-0.05025,-0.05139,-0.05042,-0.05119,-0.04932,-0.05039,-0.05102,-0.05045,-0.04985,-0.04966,-0.05097,-0.0517,-0.05288,-0.05379,-0.05473,-0.05224,-0.0528,-0.054,-0.05094,-0.05337,-0.05256],[0.99427,0.97684,0.96306,0.94481,0.93004,0.91305,0.89618,0.88035,0.86476,0.8481,0.83333,0.81931,0.80081,0.78452,0.77472,0.76581,0.75742,0.74194,0.73185,0.71671,0.70941,0.69862,0.68282,0.6747,0.66055,0.64651,0.63403,0.62448,0.61545,0.60246,0.58788,0.57644,0.56259,0.54793,0.53843,0.52756,0.51411,0.50317,0.49211,0.48131,0.47011,0.45376,0.44437,0.42937,0.41937,0.40524,0.38878,0.37221,0.35693,0.34155,0.33006,0.31651,0.30249,0.28915,0.27184,0.25453,0.23415,0.21699,0.20668,0.19025,0.17684,0.15916,0.14809,0.12954,0.11338,0.09812,0.08264,0.06747,0.05218,0.04192,0.03007,0.01365,0.00255,-0.01312,-0.02565,-0.04163,-0.05507,-0.07058,-0.08645,-0.10051,-0.11509,-0.12874,-0.14465,-0.15763,-0.16856,-0.18264,-0.19414,-0.20642,-0.22322,-0.23955,-0.25034,-0.26663,-0.28441,-0.30213,-0.31442,-0.32755,-0.34445,-0.3604,-0.37333,-0.39308,-0.40558],[0.90144,0.89988,0.90042,0.9009,0.90019,0.9024,0.90077,0.89768,0.89812,0.90043,0.90186,0.9021,0.9025,0.90227,0.90227,0.90139,0.89966,0.90145,0.89765,0.89874,0.90039,0.90405,0.90741,0.90647,0.90966,0.9075,0.90881,0.90891,0.90753,0.90659,0.90563,0.90499,0.90447,0.90268,0.90022,0.89909,0.89885,0.89932,0.89753,0.90006,0.90207,0.89934,0.89825,0.89224,0.89269,0.88932,0.88927,0.8891,0.88741,0.88677,0.88864,0.8877,0.88573,0.88438,0.87995,0.87615,0.87253,0.86959,0.867,0.86774,0.87206,0.87149,0.87632,0.87726,0.87869,0.88096,0.88381,0.88391,0.8876,0.88755,0.89084,0.89659,0.90161,0.90329,0.90705,0.90979,0.9136,0.91085,0.90552,0.90482,0.90372,0.90365,0.90692,0.90632,0.90432,0.90434,0.9031,0.90006,0.89858,0.89627,0.89275,0.89094,0.8896,0.88925,0.88613,0.88192,0.87872,0.88048,0.87547,0.87419,0.87337],[-21.47342,-20.80405,-19.28216,-17.66916,-16.57232,-16.08291,-15.32475,-13.7461,-12.18238,-10.27774,-8.35061,-6.28227,-4.66713,-3.39809,-1.84082,-0.83661,-0.07154,0.87158,2.30228,2.91893,3.20357,3.40224,4.32978,4.57256,4.37124,5.9495,6.8323,7.23549,7.70659,8.65519,9.25937,9.56406,10.44318,10.68021,11.19288,11.28992,11.74859,12.32769,12.87643,13.08836,13.81231,14.79258,15.53421,16.61909,17.08088,17.73939,19.256,20.09094,20.9821,22.1511,23.81319,25.66171,27.13724,28.72642,30.93524,33.06363,34.49146,36.57304,39.08104,40.94677,42.81767,44.95305,46.69928,48.67093,50.15245,51.85854,53.07817,54.42736,54.922,54.1386,53.75305,53.49332,52.18211,51.0161,48.96668,47.62767,45.64246,43.36843,41.41079,39.45564,37.10247,34.19218,30.98819,27.03527,22.43372,19.16949,16.47315,13.2945,8.60207,4.09129,-0.08939,-4.2195,-8.69748,-13.41837,-16.76508,-19.30276,-21.41543,-23.27329,-23.86484,-23.97344,-23.28134],[-1.87435,-1.64729,-1.63571,-1.70343,-1.52729,-1.52718,-1.20355,-1.04389,-1.21201,-0.87017,-0.67754,-0.84943,-0.34975,0.09621,-0.21416,-0.06709,-0.07323,-0.29621,0.28511,0.73177,0.63431,0.83285,0.65602,0.68989,0.50868,0.47485,0.26107,0.36869,0.73352,1.31854,1.3974,1.03993,0.93662,1.02684,0.95225,1.19597,1.58258,1.84669,1.79456,1.52627,1.39496,1.53861,1.20559,1.53975,1.29899,1.3352,1.25583,0.9752,0.68628,0.41039,0.15956,0.23254,0.0987,-0.05034,-0.006,-0.01187,0.11459,-0.04561,-0.45953,-0.33267,-0.37342,-0.19268,0.15453,0.0678,0.12501,0.02568,0.25064,0.61632,0.76008,0.79252,1.08582,1.18561,1.48798,1.63513,1.52712,1.66571,2.36962,2.93136,2.59717,2.32101,2.36766,2.54651,1.85501,1.75687,2.16921,1.95176,1.5162,0.68941,0.57933,0.86961,0.95085,0.44843,0.03941,0.33168,-0.13008,-0.1845,-0.6097,-0.41665,-0.78116,-0.71608,-0.254],[-10.1263,-11.03928,-10.44162,-10.79738,-12.64778,-12.7806,-11.55282,-11.49605,-11.27782,-10.79347,-10.28235,-10.60462,-12.1439,-12.74762,-12.4092,-11.79457,-11.36601,-10.43726,-9.83209,-8.10441,-7.41892,-8.86956,-9.73679,-8.88037,-8.56337,-8.28444,-7.72715,-8.05073,-8.71721,-7.49923,-7.7126,-7.57877,-7.5618,-7.88234,-8.29709,-8.35827,-7.85969,-7.03683,-6.92233,-6.23104,-5.45348,-4.66382,-5.55229,-3.80013,-2.74539,-2.62691,-2.85698,-2.32511,-2.09223,-3.22583,-4.11631,-4.22319,-3.8212,-3.84953,-3.34277,-2.16302,-1.68053,-2.8316,-2.5879,-3.54078,-4.43519,-5.37657,-6.16277,-7.05241,-6.43144,-6.01454,-5.61864,-5.90872,-5.71972,-6.56472,-7.26054,-7.45486,-7.90736,-9.05634,-9.84469,-11.2344,-11.7386,-11.47553,-10.81441,-11.19311,-10.59187,-9.31074,-9.13942,-8.09708,-8.88874,-7.91321,-7.64344,-6.6274,-7.46411,-8.27308,-9.31931,-8.9096,-8.2925,-7.64656,-7.19726,-7.31848,-7.43695,-7.2945,-5.97789,-4.50492,-4.17826],[-5.04348,-5.01059,-3.43781,-2.10921,-1.22812,-1.44972,-1.24909,0.33951,1.90708,3.69218,5.61238,7.86682,8.63726,8.97551,10.5542,11.54994,12.14573,11.96582,13.53003,12.24602,11.82283,10.92074,10.66792,10.34028,8.28045,9.08439,9.03916,8.77171,8.66796,8.07812,7.35731,6.86351,6.29395,5.04066,5.17453,4.4766,3.53922,3.04885,2.74472,1.99929,2.04886,1.72199,2.35449,2.23527,2.17548,1.5877,2.42704,2.2825,2.43386,3.18827,5.28475,7.28946,8.65825,10.45835,12.83842,14.97001,15.68085,18.87065,23.41161,27.03235,30.99234,34.96023,39.48083,42.76124,46.01797,49.87984,52.44233,55.77081,58.29464,60.10418,61.79206,62.91463,63.73191,64.06966,63.69684,63.41382,62.70835,61.52748,60.64109,59.71058,58.03753,55.78786,52.87971,48.96806,45.16653,41.94421,40.05793,37.5567,32.23441,27.45012,23.4315,18.39957,12.23185,5.84083,2.11008,-0.32523,-2.89349,-5.46695,-5.62381,-6.49916,-5.52521],[0.38738,0.65713,0.39603,-0.3137,-0.17037,-0.43367,-0.29018,-0.02297,-0.30694,0.41926,0.67194,-0.01864,0.30901,0.66131,0.05111,0.22154,0.25137,-0.14697,1.32543,2.34305,2.32842,1.98487,1.39281,1.53714,1.10268,1.12436,0.83973,1.03449,1.48922,2.84739,2.85955,2.60111,2.51498,2.21837,2.06123,2.09792,2.61488,3.13388,3.13971,2.62758,2.88765,3.26207,2.45709,3.32146,3.10118,3.11001,3.11304,2.80582,2.49317,2.14218,2.14664,2.49107,2.68517,3.00727,3.84862,5.20541,6.04246,5.77441,6.54933,6.64886,6.88062,6.95955,7.76969,8.80849,9.42951,10.03051,12.43962,12.54728,11.43444,9.60827,6.77839,5.50718,5.34277,3.38424,2.19111,0.28522,0.41588,3.46375,3.28722,1.1755,2.17671,2.84862,2.74767,3.90828,3.6625,4.53573,3.88721,4.1745,4.01475,4.39342,3.4588,2.31544,1.42864,1.43224,0.49833,0.75373,0.05748,-0.21888,-0.45333,-1.0169,-0.18507],[-20.39795,-20.19983,-19.28802,-19.68618,-19.28997,-17.28133,-16.24928,-14.76881,-14.26895,-15.04547,-15.22222,-14.44635,-13.52911,-12.78568,-12.52537,-13.61313,-14.31841,-15.19631,-15.48975,-16.88866,-17.71545,-16.84581,-15.54521,-16.19924,-16.67432,-16.33312,-16.74249,-15.95732,-15.93829,-17.2393,-16.03683,-16.0024,-16.8917,-16.78708,-16.81981,-16.67417,-16.01419,-15.19944,-14.35785,-13.95106,-14.46018,-14.76722,-13.40963,-14.19059,-13.96848,-13.31953,-12.77781,-12.69781,-12.12834,-10.79765,-10.22443,-9.94315,-9.84735,-9.81886,-9.83519,-11.09422,-11.1732,-10.22207,-10.47043,-8.94216,-8.4674,-6.64026,-5.98157,-7.55315,-7.09856,-6.49887,-6.79679,-5.92628,-4.57735,-3.79994,-2.84266,-2.60771,-2.85337,-3.35486,-3.63278,-3.96025,-4.40298,-5.63757,-5.55069,-5.5434,-5.69679,-5.02977,-5.52036,-5.80614,-5.83627,-6.08627,-6.40731,-7.10389,-8.70203,-10.549,-11.03827,-10.19815,-9.47787,-10.00279,-10.00852,-8.92221,-10.79592,-12.28576,-11.48518,-11.24367,-10.82051],[-0.10103,-0.09963,-0.09806,-0.0947,-0.09324,-0.09293,-0.09522,-0.09808,-0.09857,-0.10198,-0.1034,-0.10272,-0.10649,-0.10955,-0.1076,-0.10836,-0.10801,-0.10533,-0.10953,-0.11222,-0.11192,-0.11266,-0.11156,-0.11173,-0.11117,-0.11087,-0.10969,-0.11049,-0.11165,-0.11354,-0.11446,-0.11449,-0.11408,-0.1131,-0.11342,-0.11348,-0.11533,-0.11711,-0.11702,-0.11616,-0.1153,-0.11682,-0.1151,-0.11675,-0.11687,-0.11848,-0.11687,-0.11516,-0.11341,-0.11191,-0.10992,-0.10978,-0.10915,-0.10827,-0.10844,-0.10961,-0.11079,-0.1091,-0.10676,-0.1068,-0.10722,-0.11067,-0.11182,-0.11205,-0.11014,-0.10777,-0.10721,-0.10731,-0.10573,-0.10542,-0.10392,-0.10145,-0.1,-0.09713,-0.09491,-0.09324,-0.09217,-0.09084,-0.08695,-0.08244,-0.08044,-0.07903,-0.07604,-0.07448,-0.07352,-0.0737,-0.07064,-0.06873,-0.06683,-0.06506,-0.06303,-0.06197,-0.06101,-0.06031,-0.05861,-0.05927,-0.05909,-0.05902,-0.05741,-0.05688,-0.05785],[0.8723,0.85929,0.84555,0.83016,0.81683,0.8051,0.7922,0.77613,0.76067,0.74456,0.72976,0.71472,0.70226,0.69272,0.68281,0.67392,0.66681,0.65993,0.648,0.64574,0.64358,0.64133,0.63491,0.63084,0.63081,0.6226,0.61738,0.61259,0.60731,0.60412,0.59954,0.59432,0.59116,0.58791,0.58148,0.57646,0.57278,0.56916,0.56461,0.56121,0.55428,0.54659,0.53972,0.53168,0.52542,0.52039,0.50914,0.49981,0.4903,0.47887,0.4647,0.44992,0.43649,0.42147,0.40219,0.38283,0.3664,0.34267,0.31709,0.28897,0.2608,0.23094,0.19988,0.17062,0.1409,0.10933,0.08205,0.05318,0.02442,-0.00315,-0.02847,-0.0546,-0.08096,-0.1072,-0.13169,-0.15501,-0.17707,-0.2004,-0.22447,-0.24614,-0.26569,-0.28415,-0.30273,-0.31659,-0.33253,-0.34753,-0.36501,-0.38273,-0.39551,-0.41039,-0.42188,-0.43166,-0.43756,-0.44376,-0.45314,-0.46695,-0.48051,-0.49138,-0.50724,-0.52115,-0.53629],[0.49159,0.48871,0.48904,0.48847,0.48731,0.48807,0.4854,0.48237,0.48275,0.48494,0.48637,0.4868,0.48577,0.48398,0.48399,0.48311,0.48109,0.48117,0.47768,0.47642,0.47724,0.47965,0.48184,0.4805,0.48244,0.47995,0.48091,0.48085,0.47933,0.4784,0.4775,0.47716,0.47716,0.47632,0.47413,0.47364,0.47464,0.47622,0.47551,0.47937,0.48224,0.48139,0.4808,0.47649,0.4779,0.47695,0.47842,0.48041,0.48058,0.48123,0.48223,0.48091,0.47916,0.47733,0.47237,0.46804,0.46584,0.46083,0.45393,0.45194,0.45323,0.45104,0.45354,0.45339,0.45366,0.45521,0.45829,0.45877,0.46306,0.46469,0.46944,0.47639,0.48419,0.48777,0.49447,0.49913,0.50523,0.50471,0.50177,0.50335,0.50396,0.50554,0.50973,0.50933,0.50943,0.50978,0.5109,0.5102,0.50688,0.50387,0.50053,0.49589,0.48975,0.48514,0.48097,0.47705,0.4727,0.47277,0.46873,0.46554,0.46557],[-3.66902,-2.98933,-3.44457,-2.74423,-3.00485,-2.54919,-1.98242,-1.3822,-0.80622,-0.58921,-0.38918,-0.50827,-0.06003,-0.04641,-0.68837,-1.09608,-1.3605,-1.20354,-1.0995,-0.74573,-1.60236,-2.15393,-1.78194,-2.1651,-2.41665,-2.06451,-1.89704,-2.06963,-2.21116,-2.16193,-2.60778,-2.61145,-2.54301,-2.55929,-2.49107,-2.79254,-3.24255,-3.80148,-4.00295,-4.19991,-3.83172,-4.31018,-4.66461,-4.39136,-5.06546,-4.79635,-4.91535,-4.14376,-3.27173,-3.12598,-3.81599,-3.72933,-3.52915,-3.60892,-3.232,-3.03955,-2.48977,-2.57275,-2.48118,-2.25329,-2.26686,-2.02104,-2.06749,-1.58438,-1.71844,-1.78777,-1.51579,-0.80136,-0.71622,-1.05223,-1.12593,-1.06581,-1.15858,-0.84173,-0.90528,-0.50272,-0.77006,-0.94806,-1.18007,-0.68985,-0.59446,-1.34932,-0.93156,-1.1664,-1.42376,-1.20102,-1.5692,-1.80132,-2.07618,-1.68933,-2.50044,-3.48847,-2.51446,-2.43365,-3.34399,-2.98235,-2.31732,-2.51946,-2.37594,-2.08997,-1.826],[0.99524,0.4873,0.37335,0.43283,0.26592,0.40751,0.45698,0.77441,0.66892,0.47971,0.39746,0.69112,0.91785,0.85232,0.62169,0.82703,0.97563,1.15633,1.45849,1.47858,1.03007,0.74663,-0.21337,-0.28132,-0.50011,-0.38685,-0.18046,-0.33163,-0.13723,0.06455,-0.05862,-0.40683,-0.38016,-0.47431,-0.68052,-0.69998,-0.75974,-0.74681,-0.89335,-0.90175,-0.65144,-0.30625,-0.10443,0.13542,0.26264,0.57188,0.62041,0.59608,0.55142,0.51987,0.78467,1.51435,1.36658,1.22658,1.20255,1.4315,1.67087,2.16489,2.13334,2.02249,1.84488,2.18482,1.64599,1.62275,1.64248,1.25504,0.96257,1.07019,1.03467,0.9377,0.83999,0.82873,0.79643,0.46995,-0.05599,-0.1436,0.10334,0.24861,0.39963,0.62075,0.8986,0.72375,0.48862,0.62313,0.61677,0.83183,0.72439,0.71868,0.84483,1.02755,1.07588,0.89591,0.67332,0.03775,-0.08282,0.08539,0.44934,0.30645,0.16371,0.21713,-0.12682],[9.58507,10.61159,9.83543,9.72237,10.08381,10.61317,11.33941,11.05236,10.1207,9.83026,9.38592,8.28109,8.1111,8.23391,6.64026,5.64397,3.62751,5.00815,3.25591,2.18447,1.32473,-0.75978,-0.65436,-2.64643,-2.11159,-1.18158,-1.55948,-3.1944,-4.01041,-3.72964,-3.15112,-4.05456,-2.28988,-1.6027,-3.91718,-4.92317,-4.09029,-5.26638,-6.98295,-7.24279,-7.99469,-7.50663,-8.14217,-8.23331,-9.37261,-9.40974,-8.1009,-7.73655,-8.17169,-8.15269,-8.6448,-8.15244,-8.84651,-10.48637,-11.4851,-11.17201,-10.69247,-8.83597,-11.0671,-11.09984,-11.19067,-10.26503,-11.77842,-10.9856,-9.9781,-9.62946,-8.84032,-8.68274,-6.76051,-6.1963,-5.34237,-1.71315,-1.16292,-0.84893,0.17812,0.86658,0.39299,1.31477,2.53428,3.4875,2.69522,2.24534,3.79131,5.28848,5.19419,5.12751,5.2784,4.97676,6.5521,7.5248,6.8806,8.84186,9.1216,11.14733,11.33804,11.00371,12.47838,13.84151,12.96122,14.59036,14.6327]],[\"S1\",\"Day1\",\"2022_04_01_09_29_10\",[87.41673,86.77461,85.66656,84.18053,83.05084,83.04235,81.51286,79.79319,77.44989,75.68206,74.50541,73.66085,73.32945,73.05145,72.90733,72.46414,71.81373,71.0706,71.12428,71.91769,71.61926,70.70741,70.5564,70.19009,69.80283,69.71676,69.50257,69.03525,68.80178,68.34617,69.13558,68.7091,69.14485,68.81088,67.9649,67.62669,67.6101,67.3445,67.89742,66.14362,65.64967,65.98425,65.86798,65.34774,64.35632,63.67039,62.45571,62.49473,61.849,61.29525,60.64699,58.24194,55.96041,53.52927,50.76501,47.32442,43.67876,39.69012,35.73959,30.57904,25.66644,19.2571,10.38773,2.84606,-3.27643,-5.31335,-9.41893,-12.49584,-15.48378,-16.07988,-14.2478,-12.64783,-9.85277,-6.1771,-2.89355,1.97141,3.83248,7.05345,11.18771,15.32341,20.03643,25.08332,29.92,33.30748,38.07559,41.64086,46.50191,50.6156,54.39981,59.03444,62.9357,66.73144,70.75742,75.89273,79.97611,82.87432,85.28787,86.50118,88.16291,88.78984,89.09422],[-4.23651,-4.78036,-5.77224,-6.43606,-7.03829,-7.01716,-5.58077,-4.71086,-3.53274,-3.68345,-3.58558,-3.17923,-3.23317,-2.99368,-3.22334,-3.55153,-2.91652,-2.57911,-3.03974,-3.22112,-3.28826,-3.24116,-3.24004,-2.69625,-2.55636,-3.37194,-3.59909,-3.91457,-3.21522,-3.13264,-2.95316,-4.03755,-3.60036,-4.10777,-4.54206,-4.77213,-5.15379,-4.34843,-4.77518,-4.618,-3.97384,-4.81853,-4.23973,-3.60825,-4.2677,-4.72218,-5.33496,-6.60785,-7.09496,-7.4096,-7.78717,-7.11689,-6.65058,-6.6639,-6.30991,-5.81896,-5.23855,-5.85493,-6.58637,-6.41276,-6.79737,-5.65814,-3.55063,-1.18214,-1.21846,-0.21088,-0.35258,-0.85357,-1.08328,-1.08962,-0.53589,-0.49416,-0.52844,-0.67612,-1.56491,-3.04712,-4.34377,-5.07325,-7.83786,-9.12054,-8.98222,-11.08827,-12.73933,-13.9184,-14.48348,-15.24605,-15.59539,-15.59534,-16.41939,-17.2232,-18.06086,-18.03584,-16.2024,-15.54086,-14.49748,-13.28082,-13.67807,-12.14023,-11.1282,-10.01244,-10.25127],[-7.45477,-7.86325,-10.60265,-12.33362,-12.63587,-12.67446,-12.29683,-11.69232,-11.79486,-10.42636,-8.11401,-6.98971,-5.79893,-4.8012,-3.94674,-3.12302,-2.84021,-3.22268,-4.28217,-4.41455,-5.14616,-5.77064,-4.35245,-3.27037,-5.08482,-5.60616,-5.25674,-4.77728,-6.63798,-7.1495,-5.91929,-5.51143,-5.49745,-5.82925,-7.26521,-6.25876,-7.13483,-7.27309,-7.45279,-5.6231,-4.72482,-6.38291,-6.70251,-4.87833,-6.03306,-7.90423,-6.16415,-8.10931,-9.98024,-10.20024,-7.64174,-7.19206,-6.96292,-8.11247,-8.3421,-8.86103,-9.32754,-10.64933,-10.68807,-12.57532,-13.92537,-14.07407,-14.25494,-16.73828,-16.98917,-16.69258,-17.85865,-17.35684,-18.5906,-17.5814,-14.09568,-13.24751,-8.15932,-8.64064,-10.60316,-15.75764,-18.21889,-22.12164,-25.29897,-25.77284,-27.13209,-21.85096,-20.23261,-20.5326,-21.62901,-23.34223,-21.21162,-20.46836,-19.18001,-16.85708,-16.09243,-15.32648,-14.71572,-13.51577,-13.30663,-13.60498,-12.36427,-14.28931,-13.09081,-14.46076,-15.50329],[13.51488,12.97384,12.34107,11.22671,10.25066,10.24451,8.40728,6.45123,3.92131,2.02376,0.59971,-0.39197,-0.81169,-1.18418,-1.37419,-1.86232,-2.55225,-3.284,-3.14482,-2.33088,-2.57028,-3.4377,-3.69486,-4.16058,-4.43858,-4.4336,-4.65633,-5.1432,-5.27704,-5.69669,-5.01998,-5.39824,-4.99461,-5.26192,-5.92667,-6.35128,-6.23888,-6.56425,-5.95226,-7.90993,-8.52903,-7.98119,-8.10469,-8.85307,-9.66437,-10.1364,-11.47244,-11.10348,-11.376,-11.86319,-12.89869,-15.42073,-17.77986,-20.04766,-22.8128,-26.23762,-29.89426,-33.61118,-37.45659,-42.33982,-46.94888,-53.56227,-62.83743,-70.68262,-76.76505,-79.108,-83.06953,-86.04971,-88.8429,-89.54023,-88.17126,-86.63124,-84.13671,-80.4157,-76.86398,-71.18579,-68.64624,-64.42076,-58.63771,-53.82638,-48.77677,-44.59079,-39.79055,-36.01538,-30.70866,-26.32374,-22.14109,-18.30396,-14.79698,-10.83536,-7.07098,-3.55506,-0.02343,4.62988,8.50301,11.30787,13.43465,14.93237,16.13128,16.89076,17.49014],[6.02373,6.26355,8.59967,10.05418,10.16384,10.20639,10.26918,9.9433,10.37754,9.02474,6.83596,5.86968,4.71112,3.81808,2.93445,2.05414,1.95341,2.41227,3.30671,3.38465,4.06927,4.68198,3.31981,2.42672,4.20924,4.48839,4.09068,3.54431,5.52204,6.03575,4.90338,4.21527,4.32146,4.50092,5.7574,4.72972,5.46267,5.81859,5.87242,4.1629,3.47764,4.8364,5.30128,3.726,4.65025,6.31969,4.48122,5.98806,7.62435,7.74408,5.20747,4.96684,4.88079,5.97276,6.29144,6.92533,7.53535,8.61947,8.44663,10.29078,11.45761,11.93731,12.72506,15.78049,16.01083,16.00982,17.0895,16.46671,17.58393,16.61465,13.42549,12.62109,7.71805,8.14101,9.78468,14.30578,16.27421,19.73555,21.81671,21.79599,23.10144,17.49175,15.4304,15.29681,16.08239,17.34562,15.30341,14.63838,13.1882,10.82268,9.85124,9.17501,9.23488,8.35953,8.5009,9.16138,7.89057,10.15635,9.35582,10.98242,11.88215],[-6.10511,-6.74454,-8.48173,-9.63161,-10.30598,-10.29672,-8.78994,-7.76674,-6.64955,-6.40521,-5.65895,-4.95458,-4.67974,-4.17613,-4.16599,-4.25935,-3.57134,-3.34935,-4.07973,-4.29046,-4.55462,-4.6792,-4.29236,-3.47452,-3.83216,-4.76043,-4.88446,-5.05755,-4.89272,-4.95348,-4.44232,-5.37683,-4.9514,-5.53174,-6.34752,-6.29078,-6.90164,-6.16281,-6.6248,-5.9672,-5.10078,-6.36945,-5.90018,-4.78836,-5.74654,-6.70043,-6.80921,-8.57413,-9.58624,-9.95336,-9.57955,-8.81154,-8.29678,-8.63251,-8.3559,-8.02903,-7.59942,-8.57655,-9.29419,-9.68162,-10.45884,-9.39267,-7.38466,-5.77437,-5.88542,-4.79245,-5.27558,-5.62955,-6.22673,-5.93357,-4.3671,-4.08982,-2.70599,-2.98276,-4.39456,-7.33402,-9.36203,-11.38739,-15.2524,-16.75658,-17.11974,-17.25763,-18.29967,-19.54733,-20.49795,-21.86338,-21.42353,-21.14618,-21.48833,-21.45909,-22.00584,-21.73195,-19.78228,-18.77085,-17.70542,-16.63044,-16.62897,-15.74721,-14.40013,-13.74547,-14.30477],[-10.46572,-10.23834,-10.47268,-10.7167,-10.39735,-9.84158,-10.73485,-11.46707,-12.8116,-12.38932,-11.34897,-10.14268,-8.50057,-7.03432,-5.11907,-3.94947,-4.03145,-4.27412,-3.4276,-1.81689,-1.48876,-2.07226,-0.98895,-0.6268,-0.97636,-0.89392,-0.53568,-0.18649,-0.10557,0.09863,1.92429,2.28364,2.52809,1.92647,2.25079,2.42459,2.57768,2.73989,3.23402,2.99358,3.14065,3.80162,3.96915,4.80308,4.7579,4.1185,4.0509,4.44179,4.21963,4.74767,6.50312,5.28759,4.53891,3.51825,1.85027,0.11274,-1.45137,-4.04915,-5.20743,-8.51642,-11.19675,-15.05255,-21.71446,-28.44318,-32.18126,-32.80315,-35.48631,-36.33981,-38.94043,-39.05092,-36.81552,-34.86298,-31.35161,-28.62613,-27.24622,-25.50321,-25.68061,-25.69672,-23.59143,-21.95932,-20.99743,-16.02741,-13.30877,-13.37077,-12.74812,-13.45391,-12.13604,-11.79773,-11.27924,-9.65631,-9.06203,-8.34848,-8.41797,-7.46835,-7.20107,-7.79328,-7.35802,-9.15809,-8.83481,-9.86064,-9.90715],[4.25596,4.07577,6.03324,6.98211,6.95313,6.88504,7.11696,6.86805,6.75792,5.26397,3.32489,2.71843,1.76459,1.29614,0.84974,0.0953,0.29692,0.45201,1.31044,2.16579,2.95316,3.72005,2.47742,1.59891,3.45468,3.76897,3.31683,2.63005,5.12782,5.72447,5.16421,4.31672,4.59944,4.1524,5.23008,3.89772,4.75969,5.28271,5.30758,3.21439,2.71423,4.55366,5.54587,4.43938,5.32059,7.15184,5.44908,7.28,9.01166,9.23516,7.02521,6.61479,6.21239,6.66798,6.43418,6.38264,6.4006,6.09879,5.2874,5.55936,5.53241,3.98966,1.65491,2.01157,0.84706,1.61103,1.73767,1.02714,-0.30664,-2.15845,-3.45071,-3.45327,-6.41464,-5.10528,-3.50554,0.20045,1.24156,4.61206,6.4456,6.77069,9.21746,5.68437,4.96817,4.87301,6.83936,8.86217,8.31478,8.62262,7.76127,6.27166,5.74359,5.83789,6.97631,7.43151,8.08743,8.63545,7.11506,8.86421,8.42889,9.67701,10.42312],[13.17427,13.56059,13.92147,13.81495,13.87973,14.5422,13.76416,13.51116,14.44567,14.43497,15.47889,16.44899,17.022,16.35111,16.78138,17.73512,17.98055,17.24831,16.34596,15.55804,15.35868,15.57741,15.2854,13.82962,13.47303,13.90711,13.74777,13.82646,13.50085,13.62132,16.21447,14.64191,14.91775,13.99455,16.03421,16.61576,16.65588,16.78245,17.54626,17.99797,18.95515,19.5478,21.13728,21.77368,20.46777,20.75361,22.21346,22.48865,22.9,22.5819,21.1277,22.46595,23.04798,22.57571,23.1701,23.81758,24.02324,22.86237,22.38626,21.71117,20.68922,20.93102,19.99392,20.07692,18.55471,19.15783,18.09186,17.01786,17.77346,18.71881,19.06366,19.44136,19.96948,20.36974,20.36083,20.23726,19.55544,19.94232,19.24978,19.78638,21.21933,20.68957,20.27895,19.64277,19.66891,19.28855,19.52767,19.82699,19.02572,18.77424,17.7799,17.78717,18.3329,19.58428,19.90466,20.99445,21.18104,22.57599,23.06648,23.12304,23.19245],[64.60248,64.79008,65.05491,65.05428,65.36874,65.94148,65.06902,64.25629,62.93436,62.9481,63.48066,64.48531,65.83533,67.20011,68.96259,69.84614,69.80154,69.66361,70.81152,72.69182,73.23927,72.85821,73.61521,73.79879,73.90783,74.05755,74.30836,74.48943,75.17889,75.5397,77.26791,77.38014,77.7008,76.97585,77.61366,77.39731,77.80697,78.12997,78.64082,77.72546,77.67749,78.95208,79.46566,79.87286,80.17783,80.21917,79.52289,80.65133,81.20765,81.81792,82.58004,81.21712,80.31118,79.48219,77.71609,75.95911,74.40177,71.67272,70.18124,66.98595,64.30469,59.853,52.40927,45.79174,41.77804,41.35823,38.78008,37.77906,34.73189,33.96784,35.76841,37.6622,40.18962,43.22495,45.12558,48.09124,48.32924,49.47109,52.2241,54.05172,55.96108,59.51691,61.98679,61.88856,63.22211,63.24656,64.37326,64.84343,65.01294,66.08486,66.4903,67.23166,67.55952,68.71777,69.24327,68.92451,68.75708,67.74716,67.89864,67.4325,67.72778],[13.81875,14.14442,14.98995,15.12227,15.17764,15.7983,15.1066,14.80195,15.67453,15.28989,15.79863,16.57225,16.8692,16.0969,16.38803,17.09693,17.38811,16.72844,16.09482,15.56811,15.58377,15.99668,15.38657,13.75269,13.89754,14.3993,14.12741,14.02415,14.3548,14.62366,16.98017,15.24857,15.58694,14.58249,16.82308,17.04257,17.30281,17.55736,18.29914,18.1961,18.9842,20.03717,21.8196,22.15436,21.10818,21.84217,22.83134,23.55036,24.33822,24.0829,22.17722,23.36278,23.82685,23.48236,23.99814,24.60973,24.81219,23.61984,22.95816,22.37601,21.38467,21.22409,19.69783,19.87531,18.09245,18.88217,17.89133,16.66468,17.02074,17.39529,17.34308,17.69855,17.29034,18.07865,18.557,19.52984,19.16672,20.42214,20.22704,20.79991,22.77252,21.42897,20.84464,20.21108,20.7223,20.83639,20.93734,21.29816,20.3224,19.72443,18.6335,18.66499,19.46951,20.78478,21.24789,22.42476,22.24702,23.99711,24.37118,24.70583,24.93462],[-0.63559,-0.35383,-2.21519,-3.19467,-3.14895,-2.9128,-3.343,-3.15683,-2.80979,-1.30989,0.91092,1.78802,2.90549,3.18741,3.75729,4.78912,4.65845,4.28992,3.17122,2.09504,1.25124,0.54279,1.70658,2.18285,0.23929,0.04505,0.45185,1.15689,-1.4189,-1.98419,-0.74296,-0.30732,-0.51727,-0.31474,-0.85766,0.64357,-0.21733,-0.71438,-0.53842,1.71472,2.48954,0.76969,0.1742,1.49712,0.22384,-1.59866,0.55762,-1.29003,-3.03752,-3.35488,-1.37436,-0.59372,-0.01704,-0.62504,-0.21911,0.00753,0.04382,0.05434,0.78046,0.31329,0.06482,1.7356,3.86649,3.52807,4.27012,3.6705,3.23686,3.64647,5.2043,7.34496,8.74539,8.86528,11.99034,10.81851,9.20574,5.42604,4.16296,0.81362,-1.25754,-1.48458,-3.65795,-0.08629,0.53814,0.46794,-1.55871,-3.75655,-3.12754,-3.37398,-2.6821,-1.2014,-0.92253,-1.01571,-2.0428,-2.19502,-2.79683,-3.1021,-1.45611,-2.95839,-2.36999,-3.69372,-4.47967],[0.09615,0.09481,0.09337,0.09028,0.08848,0.08635,0.08677,0.08766,0.08873,0.08824,0.08863,0.08871,0.08793,0.08806,0.08759,0.08715,0.08882,0.08906,0.08775,0.08711,0.08646,0.08709,0.08736,0.08792,0.08827,0.0869,0.08538,0.08482,0.08745,0.08753,0.08627,0.08616,0.08836,0.08764,0.08583,0.0848,0.08381,0.08388,0.08282,0.08318,0.08446,0.08303,0.08312,0.08459,0.08456,0.08466,0.08418,0.08065,0.07932,0.07917,0.079,0.07943,0.07926,0.07865,0.08017,0.08107,0.08272,0.08071,0.07898,0.07927,0.07829,0.0806,0.08194,0.08554,0.0851,0.08829,0.08615,0.08464,0.08382,0.08183,0.08134,0.08034,0.07935,0.07786,0.07673,0.07287,0.07041,0.07225,0.06823,0.06709,0.07029,0.06998,0.07021,0.07113,0.07379,0.07881,0.08308,0.08624,0.08935,0.09113,0.09183,0.09415,0.09761,0.1002,0.10269,0.10348,0.10293,0.10379,0.10487,0.10353,0.10078],[1.35775,1.35161,1.34725,1.34457,1.33959,1.33176,1.32288,1.31515,1.30914,1.30502,1.30178,1.29982,1.29768,1.29711,1.29887,1.2982,1.29632,1.29497,1.29549,1.29605,1.29605,1.29419,1.29359,1.29433,1.29492,1.29391,1.29114,1.2896,1.29262,1.29369,1.29475,1.29476,1.29224,1.28616,1.29017,1.28831,1.28698,1.28618,1.28243,1.28199,1.28037,1.27871,1.2771,1.27766,1.27811,1.27502,1.27123,1.27088,1.27112,1.26955,1.26523,1.26104,1.25814,1.2542,1.2488,1.24373,1.23669,1.22681,1.21638,1.20408,1.19148,1.17442,1.15297,1.13362,1.11148,1.0936,1.07016,1.04682,1.02064,0.99396,0.9642,0.93818,0.91163,0.88296,0.85436,0.82714,0.79591,0.76317,0.73273,0.7021,0.66892,0.63944,0.60241,0.56569,0.53113,0.49447,0.45849,0.4228,0.3855,0.34838,0.30993,0.27577,0.2431,0.20882,0.17622,0.14718,0.12027,0.09659,0.07594,0.0572,0.0431],[0.1354,0.13209,0.12724,0.12385,0.11911,0.1135,0.11073,0.10696,0.10518,0.10155,0.10054,0.10016,0.09933,0.09907,0.09904,0.09922,0.09915,0.10094,0.10102,0.09986,0.09938,0.10042,0.10172,0.10274,0.10243,0.10179,0.10209,0.10442,0.10497,0.10675,0.10537,0.10695,0.10672,0.10284,0.10488,0.1048,0.10387,0.10506,0.10496,0.1073,0.10843,0.10852,0.10855,0.11118,0.11374,0.11449,0.11567,0.11524,0.1185,0.12025,0.12155,0.12607,0.13013,0.13478,0.13933,0.14579,0.15278,0.15853,0.16534,0.17326,0.17952,0.18778,0.196,0.20601,0.21476,0.22313,0.23268,0.24061,0.24676,0.2491,0.25208,0.25542,0.25505,0.25689,0.25555,0.24994,0.24479,0.23779,0.23035,0.22132,0.21342,0.20546,0.19685,0.18549,0.17584,0.16616,0.15573,0.14799,0.14132,0.13372,0.12888,0.12557,0.12284,0.11786,0.11527,0.11479,0.11444,0.11497,0.11453,0.11232,0.10953],[21.44967,20.77714,20.23128,19.65761,19.53387,18.85488,18.81478,18.40167,18.48418,18.19879,17.44047,16.8821,17.08419,15.97008,14.88366,14.41748,13.74711,12.79191,11.68948,10.95393,10.31242,9.77969,9.46044,8.14487,7.0878,5.28917,4.20085,3.00895,1.63544,1.38354,0.37136,1.01628,-1.59309,-2.71393,-2.97689,-4.64037,-5.97881,-6.93065,-7.59334,-8.39767,-9.23914,-9.71635,-10.79091,-11.43916,-12.25498,-12.94017,-13.85636,-14.7107,-15.41621,-16.29329,-16.79844,-17.21966,-17.54224,-17.4976,-18.01434,-17.69354,-17.44893,-17.67793,-16.21011,-15.54574,-14.76392,-13.11769,-10.989,-8.33734,-6.12467,-4.80067,-3.03297,-1.00106,1.34604,3.56437,5.15525,6.53,8.11418,9.81265,11.25991,12.0599,13.41044,15.22546,16.60205,17.03113,18.08288,18.82098,19.85848,20.1196,20.36381,20.47488,20.14162,20.36503,20.47043,20.24302,19.90201,19.54667,19.29251,18.70142,18.19264,17.66299,16.98948,16.69242,16.49078,16.14183,15.86108],[3.28256,3.50508,3.01014,2.7477,2.56375,2.12995,1.65775,1.44043,1.61818,1.48201,1.12743,0.87063,0.64352,1.07229,1.22686,1.08626,0.76373,0.9979,0.76126,0.23537,0.20768,-0.08447,0.17112,0.3782,0.37763,0.14374,-0.15146,0.08538,-0.11754,0.25312,0.09584,0.76053,1.22636,1.18559,1.52264,1.74279,1.58504,1.36564,1.695,1.88779,1.96815,2.05633,1.8781,1.96,2.25995,2.15367,1.90178,1.79165,1.85375,2.15098,2.36271,2.32931,2.67834,3.06917,3.38405,3.58516,3.89493,3.91473,3.72406,3.88423,3.60219,4.20044,4.85198,5.89241,5.86176,5.48503,5.09596,4.96957,5.07694,5.10537,5.15009,5.41885,5.42426,5.51805,5.42068,5.71518,5.81891,6.16218,6.44369,6.78399,6.92037,7.12884,7.04528,6.71177,6.76138,6.7697,6.41344,6.07874,6.14351,6.08057,6.18818,6.02051,5.74472,5.3305,5.21225,4.98615,4.94347,4.53821,4.18403,3.9034,3.43111],[-0.40814,-1.43803,-2.86841,-3.13613,-3.43476,-4.22789,-0.86693,0.77657,0.0553,0.10903,-1.46176,-2.6065,-3.46911,-1.40925,-1.98203,-3.98187,-3.78643,-2.01399,-0.69947,0.96068,1.25447,0.68919,1.76566,5.63796,6.20549,4.54745,4.8714,4.76524,5.94126,5.92948,1.55795,4.04084,4.29995,6.02779,1.76664,1.2902,1.41249,2.72906,1.69189,2.37941,2.38332,1.03,-0.63696,0.15177,2.7229,2.12233,0.01141,-1.3801,-2.16217,-1.93294,0.07346,-1.93458,-1.96484,-0.90921,-1.6121,-2.57989,-2.72492,-1.85448,-2.25165,-1.8506,-1.36361,-2.52111,-2.16491,-2.80782,-2.81326,-2.27068,-2.21282,-1.34616,-9.57186,-16.30882,-13.38426,-11.53254,-11.39039,-8.78537,-8.81201,-8.06962,-8.39569,-8.24954,-8.32241,-10.67487,-11.64122,-11.12846,-10.29194,-10.54611,-9.81666,-9.08621,-9.12482,-9.32197,-8.24685,-8.1704,-7.75459,-7.90102,-6.65956,-8.00971,-7.43266,-8.26781,-8.69897,-9.52966,-8.69576,-7.28294,-7.17271],[27.1656,26.45877,26.4153,25.79416,25.40495,24.33366,24.64494,23.90346,24.23663,23.99008,22.16269,21.02527,22.0404,20.0523,17.77916,17.69914,17.40183,16.3186,15.19436,15.23912,14.95072,14.671,14.92529,13.53522,13.1054,11.03224,9.88432,8.14379,6.19749,6.38752,4.63321,6.55809,3.23103,2.88743,1.79039,-0.32372,-1.69406,-2.85998,-3.05238,-3.09964,-3.89793,-4.30654,-5.49861,-6.00712,-6.83643,-7.47711,-8.5304,-9.28932,-9.69267,-10.77177,-11.32817,-11.95662,-12.03676,-11.94976,-12.96679,-12.54858,-12.56035,-13.41796,-13.03349,-12.87472,-12.50616,-10.71527,-8.39519,-4.51895,-2.42464,-1.50305,-0.24124,1.44842,4.53591,7.12611,8.73607,9.54606,10.82151,12.39333,14.20184,14.84425,16.15307,18.32181,19.71983,20.06254,21.7817,22.32511,22.58395,22.87654,23.55775,23.80413,23.35604,24.09944,24.89297,24.65823,23.76556,22.99134,22.81538,22.48095,22.30343,21.80756,21.21502,20.84538,20.90702,19.83566,19.30912],[9.21531,9.53662,8.67133,8.85329,8.53577,8.24852,8.06083,7.99253,7.82992,8.37049,7.76784,6.63936,5.90954,7.01869,8.11765,7.35837,6.3012,6.0397,5.14729,4.72218,4.06845,2.91347,2.997,3.10819,3.02132,2.9511,2.75878,2.87614,2.7884,2.61709,2.19728,2.30799,3.84652,3.35723,3.51325,4.17492,4.32758,3.86035,4.53532,4.41842,4.52779,4.83439,4.80085,4.76353,5.15626,5.24228,4.90025,5.00555,5.32004,5.78748,5.81264,5.55813,5.72518,6.03192,6.68418,7.08496,7.38067,7.12023,6.99429,6.59026,5.4333,5.66384,6.29707,6.95284,6.42732,5.99972,5.63877,5.53963,5.9008,5.52826,5.97309,5.93621,5.84599,5.96827,5.50621,5.36886,6.04288,6.55704,6.8912,7.39297,8.15651,8.43638,7.95041,8.22808,8.60186,9.37844,8.12788,8.09669,8.97082,8.7054,9.53831,9.9533,9.4798,9.04539,9.32699,8.92105,9.06277,8.15556,8.19483,7.82833,7.33461],[-12.26992,-12.7632,-12.53092,-14.11167,-13.47276,-14.49012,-11.55657,-9.85352,-9.84245,-11.2753,-13.60984,-14.16628,-12.28505,-12.09657,-15.85245,-16.72567,-14.97785,-12.68086,-10.1983,-7.86672,-5.70046,-3.98469,-2.06065,2.82483,4.27739,2.32881,1.20145,2.73146,4.05277,5.693,3.13022,11.6435,8.58571,7.38729,10.39274,8.72578,6.68875,10.79772,11.9473,9.39013,10.77049,10.58854,8.06726,11.1445,14.27465,13.08744,11.86656,11.47863,11.22516,11.93731,13.37721,11.70033,11.12425,12.56791,12.20456,12.25772,10.86636,10.07581,11.00512,9.24711,7.9975,5.84015,5.42964,6.88084,4.48138,2.16865,1.56257,0.47622,-7.36975,-11.76507,-12.8623,-12.2576,-11.14407,-8.90938,-9.80626,-8.2347,-9.83954,-10.78049,-10.53184,-11.92349,-14.84824,-14.98029,-14.37771,-15.21724,-14.69869,-15.66803,-14.30234,-15.02583,-15.8423,-15.74507,-15.89578,-17.86564,-15.14803,-15.42139,-15.90467,-15.86303,-16.46336,-16.72907,-16.36332,-14.82073,-14.07346],[0.06197,0.06124,0.0643,0.06595,0.06669,0.06946,0.07175,0.07281,0.07314,0.07518,0.07777,0.0798,0.08254,0.08109,0.08089,0.08261,0.08457,0.08516,0.08829,0.09038,0.09031,0.09095,0.09055,0.09006,0.08976,0.09015,0.09177,0.09099,0.09255,0.09001,0.09066,0.08693,0.08517,0.08718,0.08652,0.08599,0.08643,0.08742,0.08607,0.08562,0.08519,0.08382,0.08359,0.08269,0.0809,0.08102,0.08133,0.08085,0.08059,0.07956,0.07792,0.07571,0.07234,0.06989,0.06701,0.06493,0.06294,0.06099,0.0601,0.05843,0.05817,0.05539,0.05263,0.04778,0.0465,0.04743,0.04733,0.04655,0.04425,0.04235,0.04211,0.04087,0.04072,0.0403,0.04196,0.04249,0.04245,0.04118,0.04106,0.04018,0.04028,0.04041,0.04218,0.04408,0.04365,0.04333,0.04479,0.04554,0.04499,0.04581,0.04454,0.04635,0.04625,0.04665,0.04808,0.04951,0.05044,0.05285,0.0549,0.05621,0.05885],[1.65903,1.64308,1.62719,1.60901,1.59435,1.57854,1.56427,1.54828,1.53389,1.51605,1.49523,1.47651,1.46634,1.4464,1.42536,1.41311,1.40301,1.39032,1.37622,1.36568,1.35575,1.34623,1.33757,1.32596,1.31545,1.29983,1.2862,1.27178,1.25845,1.25204,1.23887,1.24103,1.21991,1.20848,1.20018,1.18535,1.1713,1.15916,1.1507,1.13849,1.12677,1.1155,1.10053,1.08988,1.07659,1.06382,1.04967,1.03605,1.02346,1.00841,0.99286,0.97824,0.96472,0.95172,0.93533,0.92077,0.90295,0.88524,0.87145,0.85167,0.83224,0.81529,0.80028,0.7922,0.77637,0.7587,0.74197,0.72641,0.71592,0.70525,0.68819,0.671,0.65858,0.64468,0.63175,0.6187,0.60541,0.59451,0.58447,0.56864,0.55512,0.54397,0.53033,0.51796,0.50568,0.49083,0.47611,0.46468,0.45368,0.44072,0.42542,0.4084,0.39566,0.38435,0.37305,0.36054,0.34688,0.33272,0.32002,0.30429,0.28826],[0.89212,0.89291,0.89657,0.89171,0.89075,0.88995,0.88702,0.88848,0.88559,0.88416,0.88555,0.88848,0.89412,0.89194,0.88544,0.88984,0.89534,0.89462,0.89455,0.89778,0.89921,0.90221,0.90234,0.90518,0.90551,0.90707,0.90647,0.90675,0.91299,0.9114,0.9187,0.9161,0.91252,0.91521,0.91633,0.91393,0.91284,0.91205,0.9136,0.91363,0.91421,0.91336,0.91239,0.91231,0.91163,0.90822,0.90493,0.90429,0.90462,0.90315,0.89984,0.89705,0.89281,0.89076,0.88979,0.89096,0.88731,0.88339,0.88311,0.88476,0.88426,0.88219,0.88433,0.88454,0.8899,0.89618,0.89907,0.8972,0.90107,0.90143,0.90421,0.90194,0.90301,0.90504,0.90525,0.90677,0.90785,0.90835,0.9083,0.90585,0.90626,0.90647,0.90543,0.90876,0.90938,0.90896,0.90944,0.90993,0.91034,0.90921,0.90823,0.90519,0.90333,0.90588,0.90704,0.90598,0.90437,0.90261,0.90117,0.89481,0.89179],[-21.99187,-21.16281,-19.73577,-18.29576,-16.90403,-16.302,-15.60441,-14.65859,-13.45049,-11.73826,-9.97763,-8.0633,-6.42469,-4.94959,-3.1048,-1.76084,-1.09001,-0.55655,0.38882,1.35709,2.1775,2.77747,3.59751,4.02995,4.54312,4.78699,5.20941,5.81942,6.78861,7.61443,8.63845,9.02236,8.93512,8.46519,9.99926,10.10439,10.50482,11.14948,11.0785,11.95407,12.50765,13.3941,14.16228,15.136,16.30462,17.06825,17.68782,18.64324,19.79235,20.85151,22.06619,23.37997,24.88692,26.51736,27.75117,29.69998,32.00624,33.3274,35.79277,37.9489,40.21467,42.59241,44.40331,46.14975,48.09878,50.06145,51.52888,53.27606,53.68049,53.75612,53.48619,53.69548,53.00979,52.32414,50.86662,48.82343,46.91193,45.01435,42.82231,40.24121,37.89538,35.41632,32.46385,28.70372,25.3314,21.92441,18.35348,14.96871,11.21087,7.47823,3.75858,0.80855,-2.33181,-5.91084,-9.31506,-12.25695,-14.9199,-16.68336,-18.06857,-19.05053,-19.09702],[-1.44623,-1.11252,-0.96054,-0.60075,-0.42329,-0.16081,-0.40945,-0.60853,-0.53702,-0.31603,-0.38186,-0.37353,-0.08829,0.12914,0.30794,0.48237,0.19479,0.48203,0.88072,0.73029,0.78588,0.47689,0.6501,0.71813,0.62123,0.63094,0.77623,0.9957,0.62185,0.63464,0.74883,0.93752,0.85127,1.22772,1.77019,2.07845,2.12108,2.01425,2.34134,2.43548,2.2781,2.38905,2.15377,1.89535,1.97101,1.84759,1.6771,2.01895,2.25074,2.45885,2.47626,2.03505,1.92632,2.0709,1.76395,1.55103,1.32253,1.30678,1.21806,1.11619,0.93217,0.80251,0.89389,0.7033,0.61352,-0.02416,-0.14786,-0.18971,-0.29023,-0.2567,-0.18186,0.02661,0.14359,0.38012,0.62259,1.54678,1.99029,1.92006,2.78948,3.11471,2.81242,3.0908,3.20794,3.04081,2.64837,1.87192,1.11318,0.43886,-0.00063,-0.18197,-0.34461,-0.624,-1.42959,-2.08023,-2.28266,-2.41216,-2.22359,-2.4424,-2.67758,-2.63142,-2.37109],[-19.22929,-20.309,-22.34517,-23.37654,-24.12001,-24.77863,-22.50635,-21.25982,-21.15859,-21.00908,-21.33851,-21.56879,-21.86233,-20.66072,-21.03439,-22.07241,-21.60904,-20.67824,-20.48814,-19.849,-19.89106,-20.22035,-19.55688,-17.3011,-17.2693,-18.62286,-18.59304,-18.8538,-18.30658,-18.46772,-20.56557,-19.94174,-19.79254,-19.43607,-22.21702,-22.76607,-23.38247,-22.75798,-23.95342,-23.81639,-23.93019,-25.72707,-26.83574,-26.4428,-26.03821,-27.21398,-28.87775,-30.82704,-32.08349,-32.11082,-30.49828,-31.0922,-31.1708,-30.95736,-31.28301,-31.59726,-31.37484,-31.25312,-31.57479,-31.42182,-31.3338,-31.02089,-29.28191,-28.9404,-28.46546,-27.64184,-27.63076,-27.12906,-29.6292,-30.73522,-28.73321,-28.36428,-26.67292,-26.79306,-28.00259,-30.67403,-32.15926,-33.98075,-36.59896,-38.1874,-39.09496,-38.83918,-39.18126,-39.80425,-40.27272,-40.85435,-40.60407,-40.52443,-40.15323,-40.02103,-39.60319,-39.30103,-37.75919,-37.94198,-37.14369,-37.09286,-37.42656,-37.72855,-36.92781,-36.19003,-36.72561],[-0.5292,-0.32587,0.59815,1.47803,2.75459,2.6937,3.22857,3.73215,5.03286,6.45679,7.48331,8.82762,10.67072,11.05062,11.82818,12.73224,12.69804,12.27623,12.10531,12.29118,12.46765,12.5525,13.0247,12.01797,11.46061,9.98428,9.32408,8.70901,8.32869,8.86385,8.9842,9.89656,7.17279,5.47123,6.92612,5.38611,4.44021,4.05861,3.36905,3.38149,3.09618,3.60391,3.42341,3.68925,3.85705,3.98122,3.8401,4.02699,4.53801,4.71735,5.28231,6.30915,7.50788,9.1323,9.90939,12.25916,14.83135,15.86012,19.80746,22.60819,25.60383,29.71739,33.68721,38.17764,42.31185,45.47524,48.65957,52.39905,54.98681,56.72392,58.33662,60.10826,61.02556,62.21552,62.22989,61.19316,60.71226,60.6557,60.0379,57.9864,56.66186,55.05818,53.21507,49.7003,46.5712,43.18845,39.15178,35.87001,32.19632,28.26132,24.23075,20.90391,17.34472,13.10258,9.17382,5.71631,2.45738,0.35555,-1.33083,-2.72244,-3.07696],[1.83999,2.40099,2.02267,2.06848,1.97679,1.77433,1.19587,0.87582,1.08719,1.15988,0.55639,0.07021,-0.08937,0.91129,1.10054,0.66907,0.10625,1.03108,1.47748,1.166,1.26036,0.54034,1.22679,2.25638,2.23452,1.56799,1.4188,1.80867,1.37117,1.80495,1.08477,2.38712,2.61328,2.99801,3.49755,3.93523,3.81134,3.57474,4.13333,4.46393,4.37398,4.50941,3.98828,3.86281,4.41233,4.14586,3.57639,3.71013,3.93171,4.44343,4.84471,4.12497,4.34817,4.94131,4.8364,4.49916,4.40559,4.57508,3.95868,3.99559,3.60448,3.19904,3.75294,3.61531,3.07654,2.21722,1.56481,1.78205,-5.23292,-11.21607,-8.93452,-7.30463,-7.22144,-4.82527,-4.64981,-2.75433,-2.461,-2.2282,-1.1445,-2.29888,-3.05218,-1.88437,-0.73308,-0.59069,0.24788,0.65681,0.38394,-0.04698,0.83403,1.3659,2.14704,2.24695,2.06952,1.34735,1.67983,1.76034,2.367,2.06735,1.72572,1.62487,1.44988],[-18.85201,-18.89343,-19.44876,-20.17418,-20.56871,-20.4585,-21.54745,-21.94112,-21.07058,-20.95306,-19.73891,-18.86632,-18.33025,-19.073,-18.84353,-17.94911,-17.74728,-18.49848,-19.64443,-20.73739,-21.07087,-20.91302,-21.23531,-22.73858,-23.2764,-23.07444,-23.42559,-23.55173,-24.20294,-24.28658,-22.09121,-23.79004,-23.90477,-25.32272,-23.78725,-23.88691,-24.66842,-25.38442,-25.54302,-26.0812,-26.20386,-26.62577,-26.08796,-26.46779,-28.60233,-29.18121,-28.7615,-29.3243,-29.78068,-30.00703,-30.35287,-28.91597,-28.87034,-29.57587,-29.11202,-28.32246,-27.74655,-28.3997,-28.20342,-28.21995,-28.55133,-26.75394,-24.79321,-23.09924,-22.44776,-22.14213,-22.34857,-22.37394,-19.98514,-17.56236,-17.34686,-17.93505,-16.41845,-17.82551,-19.10648,-21.77786,-22.97676,-24.56772,-26.84159,-26.78001,-26.90885,-26.61534,-27.36298,-27.85847,-28.61625,-29.60029,-29.49148,-29.41229,-29.93299,-29.94889,-30.0286,-29.78449,-29.72122,-28.94086,-28.99914,-28.38517,-28.54903,-28.19134,-28.34669,-29.11146,-29.75567],[0.08561,0.08648,0.08598,0.08573,0.08515,0.08481,0.08369,0.08319,0.08479,0.08586,0.08589,0.08607,0.08717,0.08881,0.08973,0.09044,0.09007,0.09235,0.09377,0.09207,0.09181,0.09034,0.09178,0.09278,0.09248,0.09119,0.09068,0.0916,0.09171,0.09184,0.09135,0.09241,0.094,0.09572,0.09749,0.09854,0.09785,0.09726,0.09828,0.09922,0.09937,0.09864,0.09712,0.09681,0.09718,0.09653,0.09503,0.09375,0.09395,0.09505,0.09494,0.09249,0.09163,0.092,0.09138,0.09074,0.09099,0.08917,0.08691,0.0864,0.0841,0.08563,0.08755,0.09016,0.08866,0.08689,0.08399,0.08231,0.08078,0.07909,0.07917,0.07985,0.07974,0.08,0.08096,0.0836,0.0843,0.08549,0.08739,0.08894,0.09002,0.09165,0.09281,0.09233,0.09225,0.09199,0.09091,0.08926,0.08917,0.08954,0.08904,0.08964,0.08757,0.085,0.08558,0.08539,0.08601,0.08551,0.08502,0.08432,0.08356],[1.50832,1.49691,1.48463,1.4703,1.45646,1.44522,1.43119,1.41801,1.40307,1.38716,1.37153,1.35664,1.34508,1.33284,1.31935,1.31034,1.30492,1.29893,1.29259,1.28724,1.28185,1.27611,1.26972,1.26748,1.26451,1.26178,1.25596,1.25011,1.24667,1.24207,1.23619,1.23371,1.23138,1.22802,1.22161,1.21873,1.21428,1.20896,1.20522,1.19874,1.19301,1.18513,1.17778,1.1717,1.16415,1.1562,1.14848,1.14083,1.13314,1.12414,1.11206,1.10035,1.08901,1.07566,1.06277,1.04599,1.02645,1.01031,0.98644,0.96206,0.93723,0.90873,0.87869,0.85174,0.82018,0.79309,0.76373,0.73359,0.70626,0.67969,0.65125,0.62426,0.60057,0.57466,0.5515,0.53288,0.51016,0.48673,0.46726,0.44858,0.42792,0.41182,0.39115,0.37693,0.36303,0.34743,0.33485,0.32183,0.31014,0.29869,0.28572,0.27105,0.25995,0.25256,0.2447,0.23576,0.2267,0.21452,0.20315,0.18978,0.17563],[0.50853,0.50766,0.50976,0.50341,0.50209,0.49955,0.49643,0.4969,0.49423,0.49213,0.49179,0.49351,0.49954,0.49514,0.48657,0.4901,0.49439,0.49211,0.49035,0.49248,0.49308,0.4954,0.49513,0.49657,0.49584,0.49604,0.49476,0.49451,0.50035,0.49871,0.5059,0.50338,0.49997,0.50295,0.50422,0.50266,0.50244,0.50237,0.50459,0.50547,0.50699,0.50674,0.50709,0.50794,0.50854,0.50617,0.50435,0.5052,0.50687,0.50719,0.50498,0.50307,0.49963,0.49761,0.4979,0.49845,0.49441,0.49097,0.48757,0.48795,0.48586,0.48123,0.48053,0.47825,0.48159,0.48669,0.48847,0.486,0.48999,0.49105,0.49473,0.49364,0.49616,0.50016,0.50219,0.50508,0.50834,0.51236,0.51518,0.51393,0.51667,0.51877,0.52009,0.5238,0.52506,0.52492,0.5243,0.5251,0.52581,0.52407,0.52234,0.51832,0.51565,0.51656,0.51649,0.51412,0.51104,0.50843,0.50639,0.4992,0.4954],[-6.98177,-6.99876,-7.23645,-7.31659,-6.94585,-6.53943,-6.87551,-6.5502,-6.72402,-6.95108,-5.83703,-5.04205,-5.58558,-5.04354,-4.3074,-4.47764,-4.54039,-4.36393,-4.14754,-4.8333,-5.02787,-5.08616,-5.63786,-5.53495,-6.12074,-5.85866,-5.84818,-5.23729,-4.65816,-5.01886,-4.20659,-5.178,-4.53521,-5.52283,-4.22183,-3.77817,-3.89434,-3.55047,-3.7831,-4.77998,-4.71931,-4.66438,-4.62773,-4.63047,-4.5248,-4.59941,-4.50268,-4.5403,-4.75687,-4.45169,-4.43893,-4.29456,-4.52917,-4.47419,-3.83684,-3.75263,-3.51726,-3.08249,-1.92615,-1.64855,-1.54338,-1.69407,-1.83949,-2.71262,-2.9046,-2.83856,-2.4216,-2.27295,-2.9612,-3.10348,-3.52606,-3.09108,-2.68269,-2.59197,-3.03698,-2.79984,-2.88939,-3.36853,-3.36368,-3.18678,-4.12253,-4.0191,-3.23281,-3.34519,-3.83783,-4.22938,-3.85672,-4.41418,-5.37431,-5.33405,-4.9623,-4.79596,-4.65667,-4.74765,-5.22794,-5.12376,-5.24737,-5.00467,-5.31622,-4.54491,-4.18902],[0.27338,-0.22071,-0.68058,-0.59965,-0.98826,-1.24019,-1.25311,-1.57129,-1.50456,-1.5307,-1.4301,-1.14546,-1.49516,-1.84278,-2.11531,-1.95288,-1.84017,-1.74915,-1.68358,-1.96527,-1.90002,-1.712,-1.74044,-1.98603,-2.13815,-2.32816,-2.2356,-2.46296,-2.68415,-2.33035,-2.20403,-2.38843,-2.85349,-2.23628,-2.2205,-2.35244,-2.56734,-2.05268,-2.21763,-2.11717,-1.93752,-1.99361,-2.01983,-1.55713,-1.40744,-1.55036,-1.11168,-0.99256,-1.03712,-0.84105,-0.64098,-0.2068,-0.12918,0.02828,0.03665,-0.00651,-0.28238,-0.22114,-0.05,-0.06531,0.29724,0.16254,-0.26257,-0.21445,-0.20349,-0.38116,-0.5149,-0.61277,-0.99308,-0.95701,-0.89789,-0.38808,-0.46217,-0.40741,0.15633,0.37999,0.18315,0.42433,0.32813,-0.14461,0.0432,0.25675,0.73985,0.426,0.28014,0.29732,0.49598,0.52163,0.66843,0.81982,0.27237,0.37003,-0.08195,-0.54745,-0.52077,-0.77389,-0.97049,-0.77128,-0.95467,-1.08163,-1.35904],[13.19182,12.75969,11.13161,12.49139,11.59412,11.84345,12.36019,12.35369,11.55673,13.17465,13.7386,12.84216,10.14194,12.06817,15.29549,14.03389,12.32885,11.64908,10.31237,9.6994,7.71897,5.28205,4.42757,3.37445,2.48008,2.71569,4.11877,2.40992,2.19404,0.4981,-1.39901,-7.38046,-4.13681,-1.24907,-8.56358,-7.45211,-5.35762,-8.18592,-10.39367,-7.13742,-8.53998,-9.73812,-8.94244,-11.2183,-11.80294,-11.26366,-12.15594,-13.19452,-13.76202,-14.28095,-13.69417,-13.9768,-13.40291,-13.75446,-14.15269,-15.17937,-13.9639,-12.29523,-13.59616,-11.37631,-9.50513,-8.45638,-7.68903,-9.68473,-7.27138,-4.4307,-3.76271,-1.80058,-2.12267,-4.44019,-0.3892,0.79767,-0.16137,0.21599,0.98152,0.06971,1.44237,2.50903,2.21513,1.37084,3.41292,4.02405,4.0847,4.85503,5.16792,7.01302,5.39079,5.98903,8.01313,7.91565,8.72542,10.61554,9.20298,8.21942,9.34113,8.46756,8.68319,7.97952,8.55936,8.39328,7.78355],[88.6623,87.73714,86.70211,86.27482,84.35056,82.04768,79.24618,78.12948,76.994,76.52047,75.93417,75.16467,74.3428,73.34784,72.88231,72.97852,72.29524,71.51942,71.22814,71.68037,71.32784,71.20812,70.49565,69.69762,70.41428,70.05695,69.01934,68.89303,67.88366,68.41334,68.12399,67.17705,66.19448,63.67081,61.45622,61.52033,61.25765,61.78412,62.60696,62.48669,61.07769,60.3834,60.74836,60.62251,59.0691,57.44667,56.474,54.66755,53.1936,51.59357,50.0841,49.49944,48.15508,45.1792,41.63492,37.97999,33.62591,27.66719,19.67819,13.72794,7.34069,1.71,-3.5576,-7.62387,-11.29533,-13.79643,-16.14442,-17.56679,-16.52678,-13.9356,-12.43228,-10.70639,-7.84865,-5.15844,-2.44351,3.11143,6.88377,9.34848,14.46897,17.02788,23.05069,27.86061,32.68711,35.97745,42.07199,47.00734,50.68737,54.53899,58.99407,62.43752,67.03862,71.71573,76.21676,79.75932,83.43569,86.14051,89.01179,90.26198,91.44611,92.57681,92.1199],[-7.9553,-8.68621,-9.26222,-9.51383,-8.43935,-6.5215,-5.54808,-5.47465,-5.48295,-5.18884,-5.10555,-5.19048,-5.57431,-5.93604,-6.2019,-6.52157,-6.30075,-6.44094,-6.57309,-6.16079,-6.16176,-6.07008,-6.48171,-6.47929,-6.48412,-6.38332,-6.89397,-7.05596,-6.74165,-6.26706,-6.13169,-6.09413,-6.24571,-7.1305,-7.39045,-7.37639,-7.09531,-6.83907,-6.58154,-5.82339,-6.13559,-6.22153,-5.93574,-6.40434,-5.98533,-5.60418,-5.53268,-4.98957,-5.23193,-5.23837,-5.11106,-4.48043,-4.15749,-4.44109,-3.9648,-4.27332,-4.79054,-4.4955,-4.01925,-4.31867,-4.50896,-4.13284,-4.44656,-4.66068,-3.94018,-4.09189,-4.99292,-5.47542,-5.35646,-7.0681,-8.14646,-8.40608,-9.1574,-9.92269,-11.7942,-13.47597,-14.94677,-16.34299,-17.25775,-19.49827,-19.37971,-19.21455,-18.37027,-20.37905,-20.19549,-20.42252,-20.39287,-20.90231,-21.36754,-22.835,-22.64161,-21.78294,-20.23301,-17.42283,-17.15909,-14.80257,-10.45805,-10.43259,-9.85652,-8.57169,-9.31588],[-16.90005,-14.00508,-13.49635,-8.77213,-4.97374,-4.17498,-3.5083,-4.23584,-4.22659,-4.64819,-4.75492,-4.60512,-4.31329,-5.06038,-5.08532,-4.67666,-4.81412,-4.52398,-3.33385,-3.09787,-3.99451,-3.95083,-4.35755,-4.259,-4.85987,-3.96619,-4.38064,-5.18398,-5.00053,-3.48874,-4.58088,-7.80015,-9.20502,-10.0284,-10.99467,-9.3797,-7.47468,-6.97204,-5.80927,-7.34631,-6.66777,-6.1844,-6.73256,-6.07851,-6.20057,-7.01561,-7.68631,-7.68987,-7.7552,-7.91172,-6.89205,-5.95565,-5.31926,-4.4473,-1.70969,-4.0234,-6.87697,-6.71806,-8.83871,-8.95738,-8.38068,-10.47315,-12.21656,-12.14862,-14.17652,-14.93571,-14.85637,-16.44704,-16.7045,-16.51959,-16.91288,-16.87341,-17.12496,-17.57605,-18.58851,-23.39282,-21.23101,-20.51694,-16.70764,-23.67534,-21.03921,-15.34142,-13.64768,-13.40687,-11.84339,-13.01687,-13.54786,-12.65183,-11.10787,-13.77984,-12.95164,-11.13981,-10.61558,-12.7648,-12.25992,-17.1208,-17.89852,-15.62736,-16.29301,-14.07313,-15.80174],[18.28939,16.88897,15.84352,14.47497,11.80929,9.32614,6.41581,5.37468,4.23842,3.79693,3.21768,2.43639,1.6009,0.70777,0.25899,0.31901,-0.35655,-1.16331,-1.59536,-1.17925,-1.42919,-1.55575,-2.20606,-3.01536,-2.22284,-2.69663,-3.66323,-3.67646,-4.72167,-4.40277,-4.55859,-5.10554,-5.86938,-8.1589,-10.17999,-10.38288,-10.98344,-10.54298,-9.90699,-9.8732,-11.3503,-12.10016,-11.68433,-11.86093,-13.43114,-14.97431,-15.8749,-17.73047,-19.17303,-20.7538,-22.39639,-23.13294,-24.56007,-27.60384,-31.38897,-34.81187,-38.8989,-44.88129,-52.69707,-58.59952,-65.02747,-70.46291,-75.46144,-79.49648,-83.03117,-85.39148,-87.55594,-88.604,-87.54555,-84.59198,-82.75855,-80.98322,-77.89964,-74.91754,-71.52559,-63.94703,-60.57848,-58.01542,-54.17489,-48.23573,-43.43885,-40.95119,-36.83672,-33.4275,-27.93238,-22.53634,-18.65793,-15.10238,-11.21446,-6.57153,-2.33815,1.54815,5.76303,9.81524,13.29932,17.25399,19.45227,20.11155,21.34463,21.723,21.79133],[13.6047,10.66003,9.99646,5.50004,2.25702,2.07336,1.72848,2.44191,2.43067,2.9188,3.04504,2.87738,2.48594,3.08807,3.03234,2.54931,2.74551,2.4286,1.25995,1.15754,2.00898,1.99449,2.25857,2.16565,2.73413,1.91646,2.15768,2.87056,2.79032,1.49793,2.57385,5.63903,6.92151,7.42497,8.25425,6.73618,5.02611,4.62768,3.60555,5.29023,4.55314,4.06889,4.67465,3.91337,4.15544,5.0429,5.70128,5.869,5.85759,6.00423,5.0747,4.37338,3.86384,2.94959,0.48025,2.59194,5.15826,5.09385,7.25428,7.27635,6.67053,8.77255,10.32963,10.19853,12.34492,13.01594,12.65511,13.99921,14.2814,13.54339,13.55316,13.42797,13.40717,13.56051,13.83986,17.54989,15.06114,13.877,10.18439,15.34116,13.14799,8.246,7.04178,6.12598,4.8124,5.76697,6.24452,5.27982,3.77068,5.57463,4.9325,3.65581,3.71516,6.58394,6.21905,11.42312,13.67222,11.58555,12.39755,10.76106,12.12452],[-12.84861,-12.58082,-12.96687,-11.70109,-9.52559,-7.45722,-6.33053,-6.47468,-6.47993,-6.32342,-6.27541,-6.31225,-6.59289,-7.15998,-7.42158,-7.60569,-7.43543,-7.48351,-7.25882,-6.79588,-7.06008,-6.9598,-7.4731,-7.44186,-7.62433,-7.26343,-7.87394,-8.26678,-7.91261,-7.01115,-7.20609,-8.13375,-8.71002,-9.81393,-10.3641,-9.85022,-8.99158,-8.59801,-7.99984,-7.73752,-7.83209,-7.76855,-7.65996,-7.91156,-7.5474,-7.42825,-7.56236,-7.04342,-7.29548,-7.34885,-6.91915,-6.03425,-5.53617,-5.54855,-4.28929,-5.26928,-6.60463,-6.27751,-6.46153,-6.78529,-6.79148,-7.07286,-7.9176,-8.10308,-8.05071,-8.44085,-9.29172,-10.2858,-10.25588,-11.85785,-13.03852,-13.27615,-14.08844,-14.98916,-17.13825,-20.5941,-21.16322,-22.21015,-21.66489,-26.48805,-25.29572,-23.04677,-21.6827,-23.493,-22.81078,-23.40713,-23.55405,-23.73845,-23.67978,-25.92799,-25.47195,-24.08307,-22.45391,-20.49411,-20.0752,-19.50412,-15.61426,-14.80319,-14.47644,-12.49353,-13.78834],[-4.8018,-3.93588,-3.51162,-2.70218,-3.87981,-5.53506,-7.33957,-6.59425,-5.7638,-4.61155,-3.34372,-2.82141,-1.62137,-1.23788,-0.28236,-0.2365,-0.21092,-0.04362,0.92894,1.11173,1.4257,1.48122,0.61272,0.72343,2.4517,3.61999,3.30661,4.00266,3.61666,4.93199,4.74905,4.10076,3.82745,1.93735,0.04628,0.05072,0.19158,1.54202,2.79541,2.60308,1.92189,1.78254,2.78457,3.70764,2.68898,1.8108,2.00213,1.19325,0.71294,0.49286,0.38534,0.90191,0.96828,-0.22337,-1.19052,-2.85441,-5.81333,-9.66678,-16.10522,-19.87918,-23.90837,-27.69412,-31.74114,-34.29199,-36.13701,-36.82465,-37.18818,-37.54695,-35.89579,-32.49363,-31.14648,-29.85588,-27.61399,-25.55854,-23.78044,-19.06386,-16.65294,-15.61633,-12.72578,-11.69551,-8.29675,-6.15067,-5.22069,-5.40734,-2.93405,-1.51647,-2.10654,-2.08907,-1.46557,-2.63395,-2.08563,-1.95007,-2.29117,-3.65183,-3.67249,-5.03929,-5.56848,-5.88493,-6.11872,-4.89236,-4.91393],[15.25624,12.1086,11.35788,6.81533,3.05678,2.33544,1.47756,2.16235,2.11768,2.81517,3.36722,3.28525,2.43345,2.66296,2.65204,2.4268,2.76768,1.90904,0.48797,0.28162,1.27476,1.10503,1.32348,1.21581,1.93323,1.3967,1.37029,1.82992,1.68916,0.65293,1.50211,4.66487,6.15692,6.32143,6.96535,5.26372,3.21067,2.81475,2.13425,4.34982,3.34195,2.47324,3.54733,3.10299,2.99451,3.79634,4.43545,4.70763,4.6312,4.72376,4.1379,4.1626,4.03405,2.83924,0.32351,1.91977,3.54128,2.3431,3.25404,2.72796,0.55018,0.92168,0.78399,0.07421,1.77359,2.03221,1.43422,2.47728,2.88764,1.49085,1.12406,1.48509,1.84613,2.37664,2.34425,6.64603,3.98828,2.6841,0.05562,5.68439,5.74586,1.37862,0.90229,-0.69919,-0.77121,1.21152,2.48782,1.86996,0.85719,2.6952,2.92459,2.13596,2.8397,5.52719,5.1988,10.64999,14.0211,11.9732,12.88073,11.3075,12.35068],[-1.25421,-2.00243,-1.93447,-1.91988,0.18567,0.66502,2.44152,2.48648,3.19052,3.85741,2.90522,3.08016,2.20097,0.74052,-0.06741,0.40078,0.53225,1.10478,0.65717,0.19236,0.0598,-0.09402,1.59049,1.48062,-0.27744,0.70924,1.60375,0.07946,0.52445,1.49168,0.78168,0.65731,1.11466,0.49001,0.76602,0.9949,1.56185,2.70814,3.75011,4.23747,4.63201,4.36895,4.88965,5.75278,6.35737,6.7564,7.25852,7.68779,8.05891,9.07428,10.25198,11.19571,11.30542,10.86809,11.07048,10.31554,9.35783,9.77455,9.0768,7.75837,7.90196,8.84778,7.63111,6.44216,6.77766,6.39564,4.85963,3.96603,5.38024,5.82184,5.382,5.40918,5.33808,5.31751,4.36841,4.90514,4.64847,3.88018,4.10365,2.4253,3.5731,4.16425,4.95113,4.28354,4.53019,4.20112,4.0201,3.0487,2.89061,1.22511,1.34422,2.65807,3.04869,4.68492,3.61439,5.00712,4.91788,5.12875,5.05784,6.08926,5.16933],[68.55006,69.11961,69.53985,70.28548,69.25028,67.59535,65.80604,66.5831,67.4269,68.63991,69.91597,70.43979,71.56149,71.90572,72.82681,72.88905,72.92538,73.09259,74.02861,74.20951,74.52608,74.57907,73.74023,73.84059,75.5523,76.73322,76.43401,77.11188,76.72806,78.04427,77.86007,77.30452,77.11845,75.18014,73.34226,73.29521,73.393,74.75048,76.00322,75.9914,75.24612,75.01694,76.13095,77.03181,76.01569,75.23994,75.53675,74.78046,74.30293,74.13435,73.94677,74.48821,74.52654,73.10118,71.66434,70.29194,67.64041,63.57833,57.28328,53.43626,49.09737,45.34634,41.31628,38.70389,37.05154,36.39021,35.96545,35.68459,37.39378,40.66902,41.97651,43.30339,45.57725,47.68739,49.43257,54.61617,56.74279,57.61574,60.34709,61.6739,65.16402,67.00856,67.88461,67.60182,70.05711,71.61977,71.12527,71.0837,71.65399,70.52422,71.09048,71.23121,70.93542,69.88328,69.7524,69.13371,69.04758,68.48009,68.36226,69.52996,69.51102],[3.22798,1.62214,1.46667,0.15377,1.06568,1.31485,2.76516,3.00661,3.6671,4.50643,3.75492,3.89851,2.812,1.48192,0.70648,1.08859,1.31326,1.61155,0.77068,0.26591,0.42785,0.23134,1.90631,1.77003,0.29662,1.08455,1.93261,0.60794,0.9928,1.61695,1.18471,1.98157,2.84859,2.30081,2.74919,2.47657,2.42566,3.4071,4.20672,5.31102,5.39787,4.89729,5.70409,6.40195,6.94915,7.5605,8.22203,8.70969,9.04283,10.03993,11.00087,11.91073,11.97898,11.22125,10.68291,10.42048,9.97787,10.03148,9.6251,8.21298,7.71952,8.73222,7.52856,6.18485,6.99899,6.7089,5.06635,4.51261,5.98421,6.00293,5.47615,5.60669,5.64341,5.7761,4.86163,6.59689,5.5964,4.49176,3.9433,3.95897,5.0761,4.38384,4.99981,3.89374,4.10902,4.37144,4.56768,3.45974,3.0149,1.9546,2.13489,3.16293,3.74049,6.07223,4.95836,7.80394,8.62923,8.27882,8.45597,9.006,8.41873],[-14.9702,-12.16453,-11.42685,-7.07765,-2.87112,-2.04164,-0.70495,-1.34812,-1.10148,-1.57801,-2.38275,-2.25368,-1.69056,-2.33336,-2.55715,-2.20576,-2.49391,-1.50597,-0.2758,-0.21354,-1.20231,-1.08468,-0.8043,-0.73312,-1.93035,-1.13036,-0.8453,-1.72782,-1.46383,-0.19125,-1.20989,-4.27495,-5.5728,-5.9097,-6.44776,-4.75117,-2.62052,-1.90901,-0.95587,-2.94374,-1.86194,-1.10145,-1.98483,-1.30814,-1.02952,-1.68845,-2.16404,-2.30504,-2.12521,-1.92599,-1.01638,-0.77005,-0.61185,0.43024,2.94139,1.16571,-0.69371,0.59377,-0.4936,-0.36764,1.78143,1.69963,1.47421,1.80989,0.26988,-0.09001,0.03914,-1.22234,-1.20773,0.26394,0.4894,0.14985,-0.21781,-0.73485,-0.97598,-4.97072,-2.48123,-1.44424,1.14109,-4.74522,-4.47598,-0.11075,0.57706,1.91762,2.05946,0.06137,-1.21664,-0.90499,0.0199,-2.22373,-2.40905,-1.27333,-1.83454,-3.95156,-3.93838,-8.81974,-12.12197,-10.07206,-10.97437,-9.16743,-10.42862],[-0.10601,-0.103,-0.10004,-0.09812,-0.09517,-0.09552,-0.09557,-0.09725,-0.09818,-0.099,-0.09962,-0.10012,-0.09812,-0.09726,-0.0965,-0.09694,-0.09765,-0.09741,-0.09671,-0.0972,-0.09769,-0.09748,-0.09664,-0.09794,-0.09799,-0.09724,-0.09666,-0.09661,-0.0963,-0.09725,-0.09778,-0.10048,-0.10133,-0.10078,-0.10147,-0.10039,-0.0997,-0.09929,-0.09908,-0.10072,-0.10096,-0.1007,-0.10079,-0.10102,-0.10117,-0.10189,-0.10178,-0.10316,-0.1027,-0.10315,-0.10438,-0.10544,-0.10706,-0.10729,-0.10895,-0.10858,-0.10807,-0.10813,-0.1082,-0.10602,-0.10434,-0.10546,-0.10373,-0.10193,-0.10168,-0.09921,-0.09577,-0.09392,-0.09253,-0.08755,-0.08445,-0.08304,-0.08042,-0.07907,-0.07592,-0.0708,-0.06587,-0.06144,-0.0604,-0.0555,-0.05694,-0.05552,-0.05828,-0.0554,-0.05543,-0.05579,-0.06016,-0.06186,-0.06403,-0.06304,-0.06574,-0.06689,-0.06936,-0.0717,-0.07267,-0.0746,-0.0797,-0.0803,-0.08197,-0.08034,-0.07865],[0.69386,0.68962,0.68531,0.67813,0.67078,0.66184,0.65584,0.65117,0.64949,0.64742,0.6471,0.64659,0.64575,0.64584,0.64556,0.64158,0.6414,0.6422,0.64191,0.64013,0.64033,0.63966,0.63806,0.63506,0.63627,0.63946,0.63824,0.63674,0.63673,0.63611,0.63537,0.63309,0.63192,0.6293,0.62615,0.62335,0.62208,0.62175,0.62068,0.61914,0.61534,0.61219,0.6131,0.61217,0.60788,0.60548,0.60525,0.60294,0.5991,0.59564,0.59275,0.58979,0.5864,0.57988,0.57119,0.56405,0.55452,0.54237,0.52956,0.51527,0.49677,0.47715,0.4565,0.43565,0.41626,0.39587,0.37114,0.34872,0.32363,0.29786,0.2718,0.2443,0.21534,0.18311,0.15168,0.1267,0.097,0.06087,0.03062,-0.00437,-0.03352,-0.0676,-0.10149,-0.14493,-0.17925,-0.21426,-0.25311,-0.29289,-0.331,-0.37447,-0.41361,-0.4518,-0.48795,-0.5231,-0.55884,-0.58964,-0.61873,-0.64242,-0.66309,-0.6782,-0.69016],[0.11097,0.10736,0.10387,0.09974,0.09816,0.09531,0.09318,0.09071,0.08973,0.08798,0.08753,0.08728,0.08768,0.08901,0.09048,0.08939,0.08998,0.0916,0.09346,0.09217,0.09267,0.09277,0.0932,0.0949,0.09266,0.09499,0.09771,0.09888,0.10129,0.10121,0.1016,0.10215,0.1047,0.10794,0.10935,0.10853,0.1097,0.11099,0.11198,0.11253,0.11413,0.11378,0.11299,0.11407,0.11526,0.11843,0.12191,0.12442,0.1266,0.12897,0.13131,0.1327,0.13509,0.13964,0.14598,0.15252,0.1587,0.16697,0.1747,0.17826,0.18503,0.19337,0.19927,0.20576,0.21325,0.22217,0.23031,0.23603,0.24235,0.24627,0.24735,0.24896,0.24686,0.24482,0.24112,0.24018,0.23512,0.23131,0.22105,0.21225,0.20435,0.19596,0.18794,0.17572,0.16619,0.15881,0.14878,0.14355,0.13559,0.12755,0.12428,0.1215,0.12023,0.11908,0.11926,0.11877,0.11728,0.12042,0.11888,0.11677,0.11418],[14.57905,15.02676,14.65246,14.43129,13.91155,13.71354,13.61748,13.86688,13.92026,13.74613,13.73336,13.14782,13.28472,13.31018,13.10996,11.55684,11.19938,10.26995,9.31373,8.41709,7.12058,5.34641,3.7187,3.50059,2.15652,1.89441,1.56336,1.12139,-0.69472,-1.10487,-2.02718,-3.28674,-3.65417,-4.47707,-5.02834,-7.01484,-8.46688,-8.11956,-9.15135,-10.5715,-11.20753,-12.38449,-13.81231,-13.86879,-14.28341,-15.2074,-15.97549,-16.40841,-16.78217,-17.69472,-17.90358,-18.2995,-18.98606,-19.2335,-18.57447,-17.99351,-17.6867,-16.56026,-15.16156,-13.95896,-12.11208,-9.77503,-8.58067,-7.03487,-5.19696,-3.1085,-0.72578,0.48202,3.19109,5.09305,6.54671,8.41547,10.31274,12.60609,14.57396,14.92075,15.30845,17.07507,17.48986,19.03725,20.20018,20.71008,21.32424,21.77685,22.22831,22.70255,22.51813,22.8444,22.4192,22.08929,22.12678,21.21352,20.44274,19.42253,18.89349,18.47793,18.057,17.63192,17.46987,17.91576,17.81194],[2.76289,2.49797,2.24585,1.89845,1.58183,1.38132,1.26916,1.49717,1.087,0.98892,0.46203,-0.05533,0.22299,0.19014,-0.0008,-0.6085,-0.89964,-0.79122,-0.70084,-0.55765,-0.60726,-0.58141,-0.84371,-0.32054,-0.37972,-0.52977,-0.16069,0.12127,0.17567,0.45808,0.66635,1.05116,0.96352,0.96747,1.23362,0.86527,0.98919,1.555,1.33934,1.17185,1.53979,1.92119,1.4606,1.38047,1.50483,1.65206,1.90982,1.7724,1.72304,1.99556,2.067,1.98407,2.09337,2.31074,2.74087,3.05114,3.37741,3.93413,3.93532,3.51565,3.58262,4.34143,4.96998,5.14567,5.12329,5.39516,5.55051,5.39886,5.08234,5.15239,5.14852,4.98376,4.97074,5.08305,5.15738,5.2461,5.21357,4.94539,4.62178,4.07671,3.94278,3.85692,3.89511,3.77704,3.63088,3.3756,2.86513,2.86456,2.86477,2.35559,1.95015,1.51112,1.19323,1.21907,1.01299,1.39156,1.19505,1.17201,1.17984,1.36253,1.33132],[4.92428,6.4039,5.91409,6.87069,4.64279,5.76806,3.32721,3.3291,2.12269,1.18816,3.26304,2.83361,4.34796,6.8213,8.27734,7.10126,7.0112,5.85672,7.11048,8.67817,8.81561,9.46596,5.78971,6.26459,9.88202,8.54704,6.42889,9.40922,9.26921,8.77221,10.41563,10.09081,9.07173,9.70876,9.14635,9.84677,10.24919,9.20652,8.71278,8.78008,8.60188,10.08703,10.13216,8.94818,8.88664,9.00931,8.75166,9.26919,9.11184,7.89592,6.72671,6.37221,7.15428,8.36913,9.44029,10.24066,10.73892,9.62699,10.20103,11.61602,9.11945,6.2572,6.56424,7.68437,7.74092,8.09926,9.80264,11.21407,7.54552,2.27398,1.17492,1.40703,1.32177,1.04157,0.90315,-2.87828,-4.43537,-4.84659,-5.3601,-5.32681,-6.28486,-5.31749,-5.11217,-5.99363,-5.14686,-4.5671,-4.19036,-1.84271,-1.12286,0.24846,0.60398,-0.63128,0.34324,-0.64195,2.06932,0.97595,5.79878,5.74089,6.20884,5.76712,6.42283],[17.68575,18.73827,17.71946,17.2079,16.65819,16.44392,15.78439,14.78687,15.16075,14.87859,15.25527,15.03637,15.91212,16.10746,15.88795,13.94378,13.59313,13.3349,12.55307,11.94148,10.16643,8.0122,6.32426,6.52978,4.95762,4.76599,4.90958,4.5496,2.43392,2.95896,2.14544,0.13336,-0.25637,-0.60882,-0.67383,-2.86248,-4.21953,-2.55502,-3.41219,-5.2109,-5.96919,-7.18788,-8.92537,-8.57228,-8.81919,-9.81417,-10.59528,-10.978,-11.52819,-13.21875,-13.3399,-13.95354,-15.19486,-15.67083,-14.71929,-14.33827,-14.12289,-13.2098,-11.79506,-10.8535,-9.26841,-7.25865,-6.29056,-4.41885,-3.16719,-1.30731,0.64862,1.15457,3.97024,5.54112,6.55422,8.273,10.0183,12.44353,14.5035,15.3786,16.02963,17.01833,18.06465,19.56887,21.43698,21.83598,22.22278,22.65167,23.39993,23.69299,23.7506,24.63074,23.94716,23.69185,24.72839,23.38075,22.94939,22.44203,22.45238,21.74659,20.86311,19.57624,19.61994,20.25962,20.48615],[7.09995,6.69121,6.85813,6.20805,6.10036,4.79008,4.65423,4.97756,3.87255,3.74265,2.64944,1.75484,2.71152,1.77882,0.75769,-0.26531,-1.17103,-1.19432,-0.72439,-1.37187,-1.11222,-1.0186,-1.26884,-0.27447,-0.00178,-0.46212,0.02976,0.31036,-0.04038,0.36007,0.66323,1.79013,1.48126,1.28883,1.64492,1.56929,1.93804,2.51005,2.67479,2.40847,2.89134,3.40684,2.29555,2.2014,2.27257,2.1917,2.61946,2.5217,2.49628,2.54099,3.10307,3.70236,4.06059,4.4784,4.6681,4.74431,4.47709,5.18431,4.95732,3.84659,3.74135,4.23418,4.55725,4.46839,4.39827,4.63687,4.56011,4.08294,3.79446,3.97959,3.916,3.62451,3.67779,3.87553,3.67966,4.94609,4.97905,4.41398,3.95802,3.69693,4.06414,4.23914,4.29925,4.71069,4.65518,3.99227,3.92758,4.28388,4.17865,4.07708,4.32771,4.49667,4.18834,4.31105,4.95307,5.80691,5.54065,5.18494,5.41517,5.95631,5.83458],[-8.55764,-5.98002,-7.67764,-6.69051,-10.09729,-6.76514,-8.80315,-9.7198,-7.96332,-7.68499,-4.54862,-4.99928,-4.98442,0.50753,4.0966,3.55564,5.31001,3.16713,2.7824,8.39517,9.49393,9.20944,6.00746,7.24475,9.97968,9.96248,8.91863,11.7592,10.57242,11.90946,14.59797,13.91828,14.02578,14.5858,15.8967,15.87607,15.42552,17.01592,16.59436,17.00721,18.63227,20.05975,18.29954,17.87392,17.86647,17.50623,17.13434,17.43272,17.83494,15.79374,15.58397,15.71447,16.72219,18.18831,19.32719,20.64974,21.037,21.27207,22.85113,23.10737,20.16182,17.73914,17.55309,18.08954,17.69687,17.86707,17.83299,16.85804,10.01831,3.45537,2.28541,2.26559,1.9108,1.42289,1.60234,-4.08503,-5.37029,-4.80908,-5.96898,-7.22189,-8.38355,-8.00786,-7.78713,-10.39412,-10.12067,-8.77763,-9.40882,-7.42384,-7.4834,-6.47162,-6.53367,-9.1833,-8.15228,-8.69685,-8.39096,-10.31625,-6.09085,-6.38009,-5.88725,-6.35196,-4.93863],[-0.06969,-0.07078,-0.07078,-0.07235,-0.07364,-0.07805,-0.0802,-0.08113,-0.08573,-0.08699,-0.09064,-0.09492,-0.0953,-0.09773,-0.09901,-0.1023,-0.10416,-0.10691,-0.10804,-0.10823,-0.10843,-0.10906,-0.11005,-0.10761,-0.10854,-0.10817,-0.10703,-0.10688,-0.10626,-0.10466,-0.10478,-0.1041,-0.1046,-0.10436,-0.1024,-0.10489,-0.10553,-0.1028,-0.10351,-0.10285,-0.10142,-0.1005,-0.10245,-0.10284,-0.10289,-0.10196,-0.10069,-0.10097,-0.10071,-0.09945,-0.09766,-0.09528,-0.09345,-0.0914,-0.08804,-0.08636,-0.08504,-0.08119,-0.07866,-0.07754,-0.07689,-0.07272,-0.06954,-0.06787,-0.06559,-0.06217,-0.06043,-0.06038,-0.05872,-0.05708,-0.057,-0.05653,-0.05528,-0.05352,-0.05286,-0.05297,-0.05405,-0.0547,-0.05648,-0.05749,-0.05548,-0.05547,-0.056,-0.05636,-0.05691,-0.05816,-0.06004,-0.0592,-0.05916,-0.05934,-0.06098,-0.06186,-0.06185,-0.06303,-0.0651,-0.06197,-0.06136,-0.06039,-0.0612,-0.06001,-0.06095],[0.93538,0.92613,0.90926,0.89367,0.87662,0.86287,0.84849,0.8321,0.81842,0.80345,0.78992,0.77677,0.76465,0.75574,0.74458,0.72978,0.72039,0.70822,0.69267,0.68641,0.67211,0.65744,0.64496,0.63414,0.61895,0.60948,0.60122,0.59138,0.57366,0.56445,0.55634,0.54228,0.5331,0.52143,0.51197,0.49563,0.48169,0.47793,0.46602,0.45238,0.44056,0.42605,0.4105,0.40165,0.39027,0.37587,0.3616,0.34834,0.33615,0.31789,0.30505,0.29045,0.27292,0.25657,0.24144,0.22608,0.21022,0.19601,0.18318,0.1654,0.14907,0.13566,0.11877,0.10307,0.08572,0.07237,0.05821,0.04031,0.03118,0.0182,0.00475,-0.00749,-0.01948,-0.03057,-0.04001,-0.05923,-0.07635,-0.09075,-0.10716,-0.12084,-0.13139,-0.14697,-0.1579,-0.17416,-0.18452,-0.19617,-0.21261,-0.22606,-0.24159,-0.2548,-0.26895,-0.28546,-0.29806,-0.31121,-0.32369,-0.33826,-0.35452,-0.37085,-0.38371,-0.39632,-0.40999],[0.89392,0.89569,0.89365,0.89479,0.89503,0.89715,0.89345,0.88945,0.89461,0.89493,0.89378,0.89721,0.89964,0.89875,0.90041,0.90401,0.89778,0.89921,0.90046,0.9018,0.90071,0.90283,0.90543,0.90561,0.90792,0.90799,0.90974,0.90874,0.90179,0.90288,0.9051,0.9019,0.90197,0.90021,0.89988,0.90082,0.90041,0.9032,0.90375,0.90399,0.90008,0.8986,0.89824,0.90054,0.90164,0.89941,0.89949,0.90048,0.89702,0.89057,0.88733,0.88784,0.88605,0.88181,0.87754,0.87445,0.87134,0.87022,0.87209,0.8735,0.87527,0.87635,0.87551,0.87588,0.87831,0.87839,0.88009,0.88326,0.88789,0.89174,0.89336,0.89612,0.89727,0.90303,0.90771,0.90967,0.91199,0.91124,0.90777,0.90601,0.90651,0.90769,0.90911,0.90761,0.90873,0.90901,0.90718,0.90584,0.90512,0.90238,0.9004,0.89931,0.89701,0.89663,0.89693,0.89321,0.88902,0.88561,0.88455,0.88088,0.88258],[-19.96979,-18.55546,-17.13223,-15.98659,-15.11766,-14.47724,-13.44405,-11.55237,-9.56421,-7.83936,-5.98181,-4.68398,-2.83219,-1.56736,-0.20046,-0.21508,0.53094,1.40547,2.58296,2.31887,3.00137,3.16126,3.01811,3.91567,4.90564,6.47495,7.15085,7.90521,8.54603,9.38163,9.47007,9.87632,10.68799,11.19878,11.56268,11.42776,11.76156,12.60152,13.08047,13.32389,13.95101,14.36144,15.17564,16.1981,16.76159,17.66117,18.94617,20.08146,21.08674,22.56234,23.98409,25.22586,26.65547,28.18943,30.3246,32.59393,34.27469,36.24931,38.05081,40.07034,42.07967,44.17242,45.21555,46.46194,48.72528,50.49244,52.01634,52.99346,53.93291,54.23617,53.71051,53.30323,52.56837,51.85796,50.2921,49.60521,47.3177,45.15537,42.69249,40.76335,38.91534,36.10005,32.56734,28.30071,24.96611,21.75317,17.9392,14.08012,10.28408,5.45795,1.79508,-2.32894,-6.61079,-10.77361,-14.58519,-17.44655,-19.81716,-21.60375,-22.85532,-22.78778,-22.46645],[-2.28507,-1.95464,-1.81544,-1.67305,-1.40644,-1.01993,-0.84818,-0.72072,-0.62335,-0.66774,-0.80955,-0.82427,-0.1653,0.27884,0.36666,0.11319,-0.02498,0.53451,0.90483,1.01338,0.92017,1.07134,1.05151,1.07298,1.13287,1.02648,1.34792,1.63974,1.64835,1.57631,1.74074,1.6506,1.50216,1.54164,1.43006,1.57594,1.90361,2.16954,2.08114,1.57063,1.70454,2.02066,1.81764,1.76658,1.89321,1.80444,1.91992,1.61772,1.57937,1.60975,1.23489,0.66156,0.28146,0.16412,-0.14544,-0.02864,0.16374,0.13604,-0.25611,-0.49691,-0.26582,-0.24753,0.15748,0.34284,0.08594,0.2244,0.6546,0.79372,0.47214,1.07063,1.49454,1.46247,1.67006,1.82972,2.32796,3.19625,3.99934,4.39814,4.41048,4.71029,4.08853,4.19414,3.88023,4.20128,4.13683,3.9936,3.0635,2.66918,2.34824,1.97506,1.38178,0.87121,0.16617,0.0321,-0.01512,-0.34267,-1.38953,-1.6542,-1.76112,-1.50108,-1.13674],[-11.11827,-10.28825,-10.77512,-9.67141,-9.63194,-8.05698,-8.73113,-8.92958,-9.64784,-10.14706,-9.1363,-9.3512,-8.78507,-7.89669,-7.34592,-7.99903,-7.95884,-8.58078,-7.90164,-6.9692,-7.09547,-6.83711,-9.04744,-8.90375,-7.2991,-7.92005,-9.40928,-8.24466,-8.34264,-8.39703,-7.86446,-8.65506,-9.67612,-10.17257,-11.01745,-10.76878,-10.51361,-11.21892,-11.64517,-11.86765,-12.37812,-12.05403,-12.44082,-13.54868,-13.79834,-14.0843,-14.69433,-14.62624,-15.25892,-16.32347,-17.09683,-17.1721,-16.79841,-16.39746,-15.35975,-15.5782,-15.99832,-16.25102,-15.97984,-15.16125,-15.901,-17.66621,-18.18755,-17.6465,-18.10245,-18.33406,-17.94947,-18.17182,-19.18239,-21.21263,-22.01701,-21.96673,-22.36748,-22.91203,-24.05519,-26.99553,-27.43174,-27.78341,-27.24642,-29.59535,-29.14515,-27.65871,-27.00187,-28.26871,-27.59768,-27.65642,-27.58703,-26.82361,-26.61049,-27.16233,-26.79418,-26.73454,-25.47642,-25.05634,-23.59584,-24.05587,-19.88785,-19.44385,-18.98426,-18.18443,-18.49074],[-5.40665,-3.56474,-2.50949,-1.57039,-1.21616,-0.79586,0.14846,2.2659,4.33592,5.8992,7.75702,8.49703,10.41991,11.60751,12.72628,11.31824,11.75474,11.63947,11.779,10.54514,9.9556,8.30321,6.68936,7.28521,6.82972,8.20609,8.51826,8.63001,7.4583,7.87597,6.89378,6.02188,6.56651,6.21096,6.03607,3.93459,2.73144,3.83365,3.37433,2.30304,2.22639,1.2649,0.76088,1.81614,1.92603,1.88552,2.35739,3.08581,3.73554,4.33561,5.66152,6.60292,7.32514,8.51668,11.20026,13.88902,15.73097,18.87005,22.05112,25.18791,29.29636,34.00548,36.17768,38.85773,43.00773,46.86683,50.60497,52.66651,56.77546,59.43229,60.42432,61.87054,63.05075,64.66253,65.11649,64.96688,63.20354,62.83168,60.77359,60.36093,59.60694,57.3101,54.3825,50.64055,47.7306,44.94204,40.81041,37.1495,32.87418,27.5882,23.9228,18.91931,13.82903,8.66328,4.27181,1.00998,-1.7272,-3.90309,-5.28846,-4.83144,-4.64575],[0.0022,0.14182,0.17135,0.03639,0.07762,0.28157,0.43208,0.90688,0.62043,0.44288,0.08416,-0.4578,0.83796,1.85112,2.20666,0.9111,0.52365,0.94548,1.67368,2.07745,1.8512,1.90499,0.87689,1.54892,1.96328,1.73635,2.16213,3.19961,3.05848,3.2674,3.70392,3.80103,3.53626,3.59763,3.66189,3.15328,3.43268,4.39072,3.96916,3.13069,3.6189,4.22318,3.46493,3.47248,3.73784,3.79807,4.23287,3.93882,3.93675,4.23595,3.97497,3.38677,3.28697,3.72675,4.41346,5.45488,6.40616,7.01405,7.28653,7.7144,7.34325,6.859,8.04609,9.17987,9.11193,9.82,11.7492,13.0032,9.53192,5.66566,5.06142,5.05821,5.10798,4.95312,5.32867,2.83155,2.42221,2.37845,2.02146,2.12462,0.68998,1.82322,2.01765,1.99487,2.79572,3.17915,2.51168,3.83999,4.15669,4.17395,3.40467,2.10804,1.39154,1.15736,1.13536,1.07703,-0.37829,-0.87674,-1.16502,-0.63156,-0.331],[-16.28023,-16.83367,-16.78088,-16.59103,-14.30699,-13.84318,-12.05397,-12.19687,-11.68126,-11.22732,-12.30728,-12.16112,-13.02229,-14.5384,-15.41689,-15.08386,-15.0053,-14.47643,-15.00789,-15.60182,-15.8878,-16.28246,-14.89848,-15.16136,-17.15701,-16.45677,-15.7904,-17.53221,-17.51379,-17.02482,-18.12809,-18.57972,-18.5779,-19.71901,-19.98345,-20.5324,-20.70486,-20.30528,-20.26516,-20.59479,-20.91448,-22.09307,-22.55672,-22.44842,-22.63099,-23.03374,-23.35926,-23.78468,-24.23718,-24.04182,-23.58326,-23.26892,-23.61982,-24.32391,-24.06484,-24.76278,-25.38193,-24.05067,-23.91224,-24.11713,-22.07524,-20.39466,-20.53276,-20.35842,-20.24016,-19.89432,-19.83338,-20.59026,-19.08545,-17.90873,-18.12265,-18.23425,-18.53317,-18.76363,-19.75216,-21.0173,-20.7666,-21.15412,-20.57645,-23.40095,-22.54464,-21.52999,-20.84612,-21.52749,-21.43635,-22.02858,-22.53216,-23.6275,-24.10778,-26.29208,-26.55762,-25.64396,-25.52683,-24.23735,-25.58333,-25.0075,-25.72016,-25.25303,-25.27759,-24.0467,-25.00044],[-0.09033,-0.08945,-0.08756,-0.08654,-0.08546,-0.08837,-0.08969,-0.09232,-0.09385,-0.09438,-0.09409,-0.09451,-0.09697,-0.09915,-0.09901,-0.09776,-0.09744,-0.10099,-0.1028,-0.10407,-0.10389,-0.10472,-0.10374,-0.10521,-0.1057,-0.10421,-0.10583,-0.10779,-0.10757,-0.10808,-0.10976,-0.11196,-0.1118,-0.1116,-0.11162,-0.11136,-0.11293,-0.11442,-0.11352,-0.11161,-0.11293,-0.11486,-0.11336,-0.11315,-0.11414,-0.11431,-0.11497,-0.11422,-0.11358,-0.11436,-0.1131,-0.11011,-0.10909,-0.10867,-0.10852,-0.10916,-0.11027,-0.11058,-0.10805,-0.1038,-0.10366,-0.10514,-0.10664,-0.10628,-0.10383,-0.10244,-0.10186,-0.10067,-0.09666,-0.09554,-0.09543,-0.09373,-0.09239,-0.09146,-0.09136,-0.09213,-0.09297,-0.09161,-0.09099,-0.08794,-0.08492,-0.08427,-0.08509,-0.08457,-0.08403,-0.08338,-0.08144,-0.0806,-0.08056,-0.07694,-0.07555,-0.07315,-0.07077,-0.07214,-0.07267,-0.07237,-0.07029,-0.06915,-0.07002,-0.07019,-0.0709],[0.82771,0.8152,0.80101,0.787,0.7737,0.76137,0.74768,0.7295,0.71542,0.7017,0.68825,0.67935,0.66624,0.65714,0.64745,0.64398,0.63723,0.63188,0.62337,0.62372,0.61903,0.61754,0.61719,0.60799,0.60283,0.59533,0.58953,0.58299,0.57885,0.57271,0.57149,0.56683,0.56039,0.55486,0.5495,0.54792,0.54473,0.53839,0.53411,0.53093,0.52377,0.51785,0.51271,0.50427,0.49589,0.48817,0.4794,0.46926,0.45975,0.44798,0.43662,0.42483,0.41216,0.39753,0.3777,0.35819,0.34011,0.31779,0.29492,0.26852,0.23875,0.20816,0.18243,0.1553,0.12436,0.09549,0.06361,0.03673,0.00744,-0.01966,-0.04388,-0.06993,-0.09586,-0.12367,-0.14733,-0.16904,-0.18895,-0.21602,-0.23546,-0.26017,-0.27892,-0.29807,-0.31328,-0.3327,-0.3462,-0.36117,-0.37642,-0.39212,-0.40472,-0.41571,-0.43016,-0.44037,-0.4476,-0.45359,-0.46234,-0.47395,-0.48724,-0.50054,-0.51225,-0.52803,-0.54096],[0.47994,0.48247,0.47963,0.48028,0.47949,0.48121,0.47733,0.47381,0.479,0.479,0.47778,0.48017,0.48284,0.48199,0.48333,0.48445,0.47774,0.47785,0.47787,0.47818,0.47576,0.47648,0.4781,0.47818,0.47996,0.47999,0.48163,0.48059,0.47354,0.47471,0.47716,0.4744,0.47466,0.47331,0.47335,0.47585,0.47687,0.47938,0.48107,0.48308,0.48013,0.48056,0.48248,0.48489,0.48677,0.48631,0.488,0.48986,0.48719,0.48282,0.48007,0.48149,0.48136,0.47777,0.47206,0.46771,0.46404,0.46069,0.45971,0.45866,0.45737,0.45554,0.45361,0.45259,0.45349,0.45266,0.4539,0.45685,0.46207,0.46684,0.46964,0.47406,0.47751,0.48675,0.49491,0.49759,0.50061,0.5034,0.50062,0.50222,0.50553,0.50802,0.51109,0.51078,0.51309,0.51461,0.51207,0.51166,0.50972,0.50589,0.50391,0.50021,0.4958,0.49283,0.49181,0.48715,0.48194,0.47755,0.47613,0.4735,0.47496],[-4.25809,-4.69396,-4.16562,-3.7371,-3.73497,-3.36589,-2.78394,-1.6546,-1.67636,-1.5289,-1.73639,-1.98667,-2.84955,-2.89271,-2.78915,-2.34567,-2.35191,-2.99884,-3.15092,-3.51637,-3.05982,-2.66189,-2.60649,-3.03661,-2.8012,-2.88078,-3.341,-3.40807,-3.12935,-4.04142,-4.12299,-3.29799,-3.26969,-3.75925,-4.16878,-4.00298,-4.08324,-5.25242,-5.40082,-5.07561,-4.82008,-4.70981,-4.65807,-5.0561,-5.21708,-5.17656,-5.11223,-5.18502,-5.00805,-4.25362,-4.23705,-3.93589,-3.32779,-3.03582,-3.27334,-3.0365,-2.99363,-2.57085,-2.5697,-2.55115,-2.29566,-1.81682,-1.53463,-1.88017,-1.31696,-1.03312,-0.73188,-0.26528,-0.61305,-0.36545,0.06833,0.19574,0.33093,0.18516,0.11796,-0.56659,-0.79995,0.05898,-0.61767,-0.64563,-1.3719,-1.30088,-1.07487,-1.16852,-1.48541,-1.22149,-1.48976,-2.08307,-1.84155,-1.91214,-2.93755,-2.56224,-2.86061,-3.39042,-4.06478,-3.96319,-3.47901,-2.57905,-2.83115,-3.12279,-3.40399],[0.11092,0.12314,-0.11098,0.02396,0.04545,0.36037,0.11788,0.06133,-0.00492,-0.34905,-0.03683,0.29654,0.18774,0.23096,0.41548,0.52076,0.66482,1.00623,0.96176,0.85731,0.37522,0.47061,0.39507,-0.16138,-0.38126,-0.18534,-0.40058,-0.38546,0.16735,-0.06225,-0.16417,-0.73663,-0.49207,-0.2687,-0.30604,-0.41982,-0.56317,-0.57285,-0.84546,-0.4607,-0.25803,-0.19652,0.47072,0.53605,0.6339,0.93944,0.86005,0.83709,1.00809,1.29122,1.06218,0.61201,0.65792,0.61262,0.69398,0.99629,1.49761,1.52562,1.67586,1.89608,1.67149,1.62955,1.6846,1.54226,1.33718,1.03843,0.95644,1.20018,1.14568,1.04276,1.1026,1.22147,1.17046,1.10052,1.25216,0.61242,0.48089,0.49816,0.81808,0.99525,0.65295,0.64814,0.63818,0.84139,1.04423,1.13335,1.13858,1.04806,1.39563,1.14057,0.8504,0.68426,0.58574,0.24638,0.41029,0.1626,0.25711,0.36114,0.15786,-0.01658,-0.158],[14.11108,13.03348,14.30829,14.19389,15.38153,12.96415,12.57597,13.48258,10.45355,9.276,8.10917,8.03276,9.65289,6.50515,4.22903,3.52357,1.58985,2.52405,4.22072,0.10693,-0.75554,0.19256,-0.26142,-0.9709,-0.06358,-1.40507,-2.46517,-2.3219,-1.31466,-3.13608,-4.18458,-3.82198,-4.95624,-4.87983,-6.75141,-6.06006,-5.23135,-7.83987,-7.94641,-8.30072,-10.11171,-10.06626,-8.1951,-8.94215,-8.98474,-8.45785,-8.36312,-8.14918,-8.69504,-7.80436,-8.84394,-9.4673,-9.73248,-10.0189,-10.0298,-10.47245,-10.22779,-11.57296,-12.54775,-11.3149,-10.89425,-11.33585,-10.82948,-10.27667,-9.85923,-9.70349,-8.0052,-5.6467,-2.54583,-1.28506,-1.23969,-1.04248,-0.80312,-0.63034,-1.04559,1.07949,0.82901,-0.19049,0.37084,1.65272,1.99337,2.63192,2.62206,4.40718,4.95675,4.09324,5.1933,5.65176,6.33228,6.83175,7.46515,9.02013,8.97953,8.61465,11.15514,12.10013,12.63423,12.74287,12.79359,12.93423,12.19691]],[\"S1\",\"Day1\",\"2022_04_01_09_29_40\",[84.57944,83.87388,82.63354,80.30312,79.09566,77.38803,76.03479,73.44465,73.22848,72.96964,72.02704,71.4208,71.77718,71.44886,70.8708,70.44139,70.35892,70.77268,70.84624,70.35505,70.04313,70.11731,69.85312,69.745,70.70348,70.43461,69.74989,69.60932,69.23324,69.76389,70.27896,70.00301,69.36618,68.90202,68.06446,68.16348,68.11981,67.4138,67.54895,68.12383,67.42564,67.43849,66.89166,65.40177,64.5718,64.01942,63.67709,62.18477,61.48878,59.15126,56.67444,54.49359,52.01457,49.53906,46.80634,42.95504,38.22442,34.07058,28.72157,22.25206,14.46347,7.65526,0.99861,-2.76768,-6.11525,-10.50855,-14.86535,-16.77758,-15.47095,-13.21771,-11.42529,-8.21518,-6.39624,-3.66908,0.45233,3.15753,6.12957,9.47523,14.93509,19.83834,24.38842,29.92378,32.87108,37.30878,41.82803,46.12173,50.49667,54.65479,59.53261,63.43703,66.87228,69.69344,74.71594,78.79418,82.0953,84.86732,87.08186,88.42032,88.80248,88.97475,89.74218],[-4.14005,-4.7255,-5.06381,-4.41461,-3.01085,-1.41389,-0.15376,0.46902,0.05119,-0.02134,-0.08062,-0.41273,-0.79239,-0.87795,-0.25287,0.12144,0.11275,0.08353,0.00683,0.2492,0.25757,-0.14898,-0.45744,-0.45418,-0.8807,-1.30398,-1.15771,-0.24178,0.40369,-0.41881,-0.20336,0.0414,-1.09424,-1.62358,-1.87409,-2.29614,-1.09128,-1.25637,-1.06329,-1.85193,-1.3305,-0.58362,-1.42483,-1.42777,-1.23343,-2.97964,-4.0403,-4.43292,-5.93825,-4.55904,-4.0622,-4.75656,-3.85236,-3.67377,-4.01871,-4.29481,-4.65635,-4.14047,-3.96041,-3.45476,-2.63306,-0.57432,0.82782,0.90848,1.14792,2.40463,2.62986,2.50176,2.52527,2.94949,1.5833,0.88699,-0.29255,-1.63513,-3.47973,-5.2899,-6.5538,-8.81553,-10.91407,-10.68315,-11.67337,-13.00913,-14.21903,-14.21649,-14.99855,-14.84245,-14.81632,-15.57244,-16.22288,-16.64374,-16.34983,-15.83216,-15.27149,-13.3809,-13.38144,-12.04205,-11.6593,-9.61664,-7.98591,-7.1339,-7.01421],[-13.00985,-14.14456,-12.81639,-13.12376,-11.2323,-9.59291,-9.33752,-8.27028,-6.98576,-5.57237,-5.26707,-4.61928,-3.69239,-3.83159,-4.88708,-4.71815,-4.29203,-5.04518,-4.70802,-5.31526,-4.97589,-5.10854,-4.66627,-4.38787,-5.0423,-3.66113,-3.3757,-2.46056,-3.24709,-4.9813,-5.65005,-6.23691,-6.81161,-5.55026,-5.53961,-4.89325,-6.29592,-2.52877,-1.88887,-2.36903,-3.15978,-3.78794,-3.61242,-3.78851,-3.91546,-5.20245,-6.01774,-5.97753,-3.9566,-3.91545,-4.75215,-5.52566,-4.88368,-6.20617,-6.89206,-7.39503,-8.09581,-8.97589,-9.69185,-11.99645,-11.59499,-11.99867,-12.96532,-12.14172,-14.41328,-11.60195,-13.3455,-11.84083,-14.52537,-15.64479,-10.78619,-10.34335,-10.48718,-11.69524,-12.21044,-19.54297,-23.86076,-26.86417,-25.57571,-26.68695,-21.89206,-18.92539,-21.09449,-22.29,-21.64665,-20.76656,-19.60712,-17.66425,-16.88173,-16.95779,-15.46421,-14.49077,-12.78319,-10.6573,-13.00971,-12.47988,-14.54222,-12.83372,-8.99303,-7.96391,-5.62639],[11.30907,10.87742,9.51049,7.10145,5.41561,3.31236,1.75873,-0.96534,-1.16543,-1.45841,-2.40289,-2.99986,-2.64571,-2.96421,-3.55651,-4.01563,-4.10674,-3.67669,-3.6034,-4.10293,-4.42256,-4.30932,-4.56343,-4.67997,-3.66792,-3.96005,-4.66618,-4.86323,-5.26709,-4.64446,-4.13021,-4.41335,-4.90974,-5.38767,-6.20526,-6.113,-6.17945,-7.02379,-6.91204,-6.29936,-6.98869,-6.99382,-7.49833,-8.98256,-9.81333,-10.19461,-10.38063,-11.85862,-12.6652,-15.08107,-17.49095,-19.5673,-22.15853,-24.52984,-27.1759,-30.94535,-35.56356,-39.68325,-44.9735,-51.27272,-59.24103,-66.40697,-73.2927,-77.11292,-80.41658,-85.16895,-89.5507,-91.45764,-90.10609,-87.93855,-85.94098,-82.62834,-80.58466,-77.57118,-72.9967,-68.84441,-64.4447,-59.52503,-53.61306,-48.46482,-45.08657,-40.13148,-36.18346,-31.32127,-26.82299,-22.8782,-18.91365,-15.24841,-10.51273,-6.50627,-3.63099,-1.2172,3.18822,6.43763,10.3821,12.81916,15.50282,16.08741,15.50541,15.42292,15.84144],[11.36571,12.27849,10.91411,11.39516,9.98593,8.85561,8.95324,8.09386,6.74423,5.36337,5.05333,4.34019,3.34542,3.45651,4.64109,4.5787,4.16584,4.88363,4.53824,5.18822,4.86352,4.88224,4.37344,4.10619,4.62167,3.1778,2.94238,2.30622,3.23693,4.68716,5.38928,6.0204,6.26725,4.91006,4.83193,4.0958,5.77172,2.10016,1.53554,1.7865,2.68791,3.49353,3.0984,3.26709,3.44166,4.20747,4.70028,4.55423,2.20519,2.5422,3.47914,4.03232,3.66336,4.98126,5.5449,5.95016,6.52081,7.50761,8.24338,10.59269,10.43961,11.3988,12.71143,11.94022,14.19194,11.8199,13.55951,12.0759,14.66852,15.85895,10.81593,10.2029,10.02143,10.81647,10.78508,17.24415,20.89421,22.92045,20.9671,22.07246,17.32192,14.14067,15.70024,16.7771,15.91496,15.17642,14.13945,12.11769,11.18784,11.11339,9.86336,9.15275,7.777,6.40291,8.57937,8.50408,10.54242,9.57726,6.4329,5.6982,3.50486],[-7.59476,-8.50263,-8.43909,-7.89652,-5.97975,-3.96339,-2.66629,-1.76813,-1.82612,-1.51412,-1.48927,-1.6358,-1.75276,-1.87284,-1.5533,-1.14641,-1.04013,-1.27074,-1.25426,-1.18318,-1.08382,-1.51278,-1.69163,-1.61343,-2.2019,-2.23816,-2.01987,-0.8913,-0.47888,-1.73929,-1.71126,-1.63279,-2.88862,-3.05736,-3.29648,-3.52827,-2.74569,-1.88726,-1.53004,-2.41874,-2.12855,-1.57702,-2.3415,-2.39161,-2.23893,-4.27125,-5.51888,-5.88619,-6.78364,-5.44412,-5.19339,-6.07384,-5.02647,-5.21782,-5.73813,-6.14538,-6.68941,-6.43791,-6.46486,-6.63156,-5.71562,-3.81376,-2.70483,-2.39725,-2.78987,-0.77741,-1.02596,-0.74548,-1.45131,-1.33346,-1.36397,-1.92402,-3.12041,-4.7629,-6.73254,-10.71128,-13.48052,-16.83328,-18.47464,-18.65346,-17.86091,-18.10142,-20.04325,-20.47493,-20.99886,-20.52762,-20.09172,-20.15082,-20.51114,-20.9386,-20.16745,-19.3557,-18.28597,-15.82785,-16.54558,-15.09152,-15.36489,-12.86174,-10.15809,-9.04348,-8.27638],[-12.32248,-12.21935,-11.841,-12.70425,-12.21392,-12.76378,-12.99567,-14.06944,-12.42255,-10.52286,-9.63636,-8.48318,-6.07609,-5.21721,-5.19242,-4.92212,-4.05278,-2.68864,-1.89929,-1.87003,-1.34212,-0.5952,-0.22781,0.68931,1.28075,1.54535,1.77057,2.24091,2.19007,3.43055,3.54837,2.55922,2.51806,3.24361,2.57863,3.59991,3.84648,4.21998,5.28824,6.59274,6.24657,7.17591,7.55528,7.42441,7.23087,7.44888,8.06108,7.43258,8.2151,6.62913,5.19947,4.46291,3.50653,2.42182,1.96918,0.0062,-2.87009,-4.39739,-6.851,-12.15955,-17.46536,-22.83919,-28.05374,-29.64144,-32.22012,-34.86135,-38.57125,-40.33388,-39.4837,-37.7322,-34.66206,-31.75536,-30.23833,-28.57278,-25.56722,-25.45259,-25.08926,-24.05009,-19.81017,-18.02535,-14.65088,-11.62493,-12.39218,-12.23699,-10.84694,-10.20039,-9.17852,-7.94269,-6.95927,-6.98816,-6.37151,-6.55388,-5.64306,-5.47872,-5.95557,-6.42673,-7.41973,-7.66686,-7.55125,-7.51624,-5.78514],[10.28085,10.76414,9.16395,9.39169,8.62444,8.03784,8.40923,7.10337,5.10098,3.67066,3.03579,2.46792,1.73546,1.71677,3.20485,3.30012,2.62316,3.38575,3.27062,3.89695,3.72518,3.7908,3.22978,3.19959,3.98141,2.77977,2.57341,2.19029,3.07548,4.63966,5.27879,5.72617,5.71692,4.20381,3.73228,2.8553,4.78983,1.16845,0.68466,1.15046,2.5005,3.81491,3.44191,3.65017,3.65391,4.56024,4.93543,4.75642,2.40069,2.51435,3.13984,3.66317,3.15165,4.38199,4.88419,4.6973,4.08712,4.93483,5.01396,5.53028,4.19401,4.43376,3.34432,2.4496,4.74518,3.42822,3.26181,2.14469,3.83459,5.70954,1.81133,1.59544,0.83244,1.45313,1.55043,6.62351,9.53416,11.02901,10.2657,12.29297,9.11868,7.1469,8.52725,10.54601,10.52126,10.40939,10.32434,9.29522,9.21204,9.31382,8.77488,8.05218,7.21474,5.96645,7.90356,8.02217,9.83089,8.87109,5.61064,4.79161,3.12766],[3.34928,3.89022,3.82508,4.64008,4.77436,5.45741,6.17116,6.72869,8.46942,8.02254,8.40963,9.27115,8.97137,9.49859,9.74121,9.37249,9.40274,8.39123,7.06638,6.59962,6.32663,6.70845,7.07223,6.75978,5.14383,4.05989,4.09734,5.9484,6.35655,6.31029,6.20024,5.6132,5.62083,6.10123,7.83994,7.59137,8.16698,8.72871,9.54319,9.54066,10.23256,10.98302,10.63582,10.62142,10.65509,11.01247,11.17269,11.61919,11.82356,12.80602,13.01964,13.03709,13.76194,14.5289,14.79087,14.84887,14.59938,14.37824,13.05572,12.62518,11.34094,13.11718,13.53413,13.08626,12.77763,12.66884,13.22782,12.90768,14.47987,14.63382,13.96811,13.90425,13.73713,13.29663,12.60386,11.57086,11.59917,11.30623,11.06538,12.05073,11.77045,11.19972,10.46855,10.45142,10.17599,10.5968,10.90641,10.71885,10.91874,10.61098,10.67848,10.6074,10.87286,11.61144,12.40192,13.92763,14.07227,14.60639,15.95238,16.22033,15.97568],[62.94759,63.18621,63.383,62.65319,63.07049,62.5285,62.42481,61.21401,62.68567,64.34023,65.13942,66.21127,68.50029,69.35117,69.6246,69.91264,70.66704,72.13927,72.88956,72.98235,73.4818,74.25094,74.55308,75.46334,76.08566,76.21004,76.42074,76.88007,76.93808,78.36582,78.55705,77.58459,77.54276,78.11654,77.44814,78.34179,78.88505,78.71524,79.6889,81.06661,80.94451,82.12019,82.42471,82.33282,82.14471,82.54126,83.24175,82.58914,82.86986,81.30031,80.00435,79.3943,78.30363,77.54111,77.21533,75.20437,72.16625,70.85626,68.39984,63.19194,57.56676,52.27279,46.7986,45.00659,42.95657,40.01327,36.26257,34.24999,35.48492,37.73914,39.80833,42.67406,44.01507,45.84855,48.89109,50.10289,51.13746,52.49569,56.5348,58.92373,61.49326,64.01701,63.49429,64.0757,65.42838,66.10637,67.14539,68.12974,69.11691,69.07726,69.58312,69.24091,69.99649,69.93021,69.95938,69.62318,69.14304,68.67735,67.92122,67.72056,68.97583],[5.91715,6.55392,6.08635,6.92206,6.85599,7.36053,8.1379,8.34282,9.50405,8.7036,8.91014,9.59079,9.10779,9.61124,10.23713,9.90644,9.75864,8.98428,7.6776,7.39198,7.08406,7.46907,7.67232,7.36347,6.01265,4.65176,4.63356,6.31556,6.94248,7.30692,7.36682,6.91796,6.923,6.9922,8.54359,8.07408,9.13275,8.72393,9.37728,9.5006,10.52531,11.59346,11.16146,11.20207,11.23465,11.81477,12.06437,12.44706,12.03405,13.00867,13.3799,13.53297,14.09882,15.15413,15.53769,15.54561,15.14849,15.1519,13.89872,13.61544,12.03552,13.80967,13.92843,13.26292,13.56183,13.11687,13.61229,13.00918,14.96781,15.5933,13.94369,13.82139,13.45519,13.19999,12.55218,12.8811,13.60668,13.68289,13.26926,14.68738,13.67384,12.64957,12.28471,12.75412,12.48431,12.86,13.13598,12.71149,12.88262,12.61246,12.54683,12.30224,12.3505,12.75016,13.98728,15.48525,16.04965,16.33933,16.83944,16.89143,16.22469],[-9.0594,-9.39436,-7.85326,-7.86939,-7.08791,-6.34343,-6.52585,-5.10711,-2.70163,-1.41829,-0.69601,0.08805,0.72399,0.88409,-0.50795,-0.70023,-0.0286,-1.04275,-1.28103,-2.0135,-1.91836,-1.88195,-1.23952,-1.29307,-2.47806,-1.60047,-1.39086,-0.52735,-1.27883,-2.81256,-3.46352,-4.05133,-4.04032,-2.44311,-1.52689,-0.7375,-2.47473,1.21191,1.9043,1.44924,0.3132,-0.77829,-0.50335,-0.71194,-0.7078,-1.50541,-1.83594,-1.54277,0.84188,0.99335,0.43261,-0.0836,0.62201,-0.40493,-0.83603,-0.63363,-0.08881,-0.99577,-1.42247,-2.04635,-1.05933,-0.82816,0.36694,1.13466,-1.22675,0.05182,0.36699,1.3876,0.13234,-1.70807,2.01053,2.20436,2.91536,2.17772,1.89116,-3.40344,-6.30027,-7.8647,-7.16198,-8.95599,-5.84235,-4.01758,-5.57254,-7.58248,-7.62455,-7.4131,-7.25351,-6.27322,-6.14196,-6.31821,-5.76561,-5.06578,-4.16889,-2.74126,-4.4736,-4.21097,-6.00329,-4.90303,-1.26395,-0.36539,1.24535],[0.08761,0.08366,0.07996,0.07808,0.07893,0.08081,0.08284,0.08351,0.08243,0.08108,0.08015,0.07985,0.07833,0.07812,0.07962,0.08035,0.08005,0.08001,0.07998,0.07965,0.07956,0.07909,0.07793,0.07773,0.07709,0.07625,0.07702,0.07903,0.0802,0.08073,0.08184,0.08171,0.07824,0.07727,0.07629,0.07433,0.07551,0.07585,0.07597,0.0745,0.07526,0.07757,0.07646,0.07677,0.07701,0.07441,0.07237,0.07111,0.06729,0.0684,0.0682,0.06845,0.0708,0.07068,0.06921,0.06786,0.06555,0.06589,0.06543,0.06683,0.06859,0.07324,0.07395,0.07459,0.07802,0.08088,0.08099,0.08228,0.08275,0.08275,0.07878,0.07835,0.07681,0.07614,0.07309,0.07041,0.06964,0.06844,0.06725,0.06793,0.06856,0.06982,0.07179,0.07564,0.07753,0.08094,0.08321,0.0858,0.08725,0.08816,0.09088,0.0934,0.09487,0.09667,0.09611,0.09717,0.0973,0.09895,0.10008,0.0981,0.09747],[1.34945,1.33987,1.33463,1.32927,1.32333,1.31613,1.31104,1.30712,1.30461,1.30243,1.30192,1.30214,1.30347,1.30206,1.30008,1.29819,1.29881,1.29975,1.2989,1.29761,1.29841,1.29925,1.29802,1.29729,1.29654,1.29741,1.29965,1.29811,1.29925,1.30173,1.29983,1.29309,1.29416,1.29399,1.29314,1.29194,1.29008,1.2894,1.28806,1.28633,1.28385,1.2852,1.28397,1.28343,1.27968,1.27799,1.27719,1.27496,1.27208,1.26638,1.26279,1.25923,1.25474,1.25026,1.24523,1.23812,1.22753,1.21704,1.20443,1.1882,1.1693,1.15126,1.13012,1.11145,1.08989,1.06646,1.04166,1.01422,0.98917,0.96616,0.93687,0.90855,0.87951,0.85245,0.82304,0.79554,0.76482,0.73485,0.70615,0.67319,0.64378,0.60744,0.57004,0.5353,0.50131,0.46487,0.42871,0.39285,0.35464,0.31666,0.28286,0.248,0.21197,0.17869,0.1488,0.12227,0.09535,0.07163,0.05331,0.03816,0.02676],[0.12367,0.12142,0.11773,0.11435,0.11146,0.10861,0.10615,0.10628,0.10387,0.10272,0.10235,0.10258,0.1016,0.10139,0.10197,0.10284,0.1035,0.10241,0.10124,0.10208,0.10377,0.10325,0.10477,0.10473,0.10134,0.10195,0.10438,0.10513,0.10524,0.10508,0.10454,0.10281,0.10321,0.10436,0.10429,0.10436,0.10517,0.10582,0.10526,0.10489,0.1065,0.10793,0.10866,0.11123,0.11213,0.11353,0.11555,0.11959,0.12016,0.12368,0.12862,0.13326,0.13768,0.14104,0.14695,0.15453,0.16232,0.16836,0.17708,0.18368,0.19397,0.20043,0.20979,0.21783,0.22597,0.23441,0.24248,0.2466,0.24957,0.25216,0.25562,0.25713,0.25917,0.25613,0.25316,0.24939,0.24112,0.23271,0.2256,0.21841,0.20989,0.19912,0.18965,0.17934,0.16927,0.16024,0.15251,0.14515,0.1367,0.13039,0.12728,0.12456,0.12156,0.1192,0.11816,0.1173,0.11765,0.11868,0.11819,0.11737,0.1139],[20.06422,20.06636,19.59145,19.85466,19.62551,20.09419,20.91696,20.71452,20.2622,19.97106,19.04872,18.32221,17.56182,17.36259,16.73542,15.59537,14.19251,12.79218,11.27136,10.22085,9.14563,7.89986,7.27831,6.908,4.95269,4.26475,2.71984,1.93048,1.02386,-0.0642,-0.94646,-2.84945,-4.09484,-4.7076,-5.65262,-7.04989,-7.45999,-8.42628,-8.83951,-9.2827,-10.15316,-10.84467,-11.83468,-12.2255,-12.98661,-13.65701,-14.04792,-14.89465,-15.76504,-16.09578,-16.72082,-17.28047,-17.60216,-17.32031,-16.67678,-16.53283,-16.003,-14.64832,-13.17997,-12.28049,-10.30664,-8.07467,-5.97511,-3.95655,-2.67601,-0.72932,1.14575,3.15795,4.43003,5.93649,7.76601,9.75306,11.99271,13.52367,15.19643,15.66849,16.86213,17.46752,18.53933,20.18883,21.18862,21.82112,22.02331,22.35942,22.81259,23.08979,23.12557,23.28554,23.46397,22.73752,22.33568,22.77632,21.88808,20.54559,19.67267,19.32946,18.44749,18.34824,18.07996,17.92923,17.65991],[3.29314,2.87673,2.22402,1.6071,1.36353,1.04915,1.16403,1.6726,1.50747,1.41738,1.57962,1.24646,1.05363,1.00259,0.62421,0.6494,1.10348,1.13866,0.75372,0.74187,0.68492,0.43834,0.52463,0.21483,-0.05152,-0.45389,0.08004,0.1417,0.34816,0.4526,0.7049,0.57117,0.51047,0.787,1.1251,1.42947,1.34184,1.40867,1.52419,1.74775,1.43542,1.46372,1.49927,1.61621,1.81127,1.78226,2.41737,2.54261,2.62965,2.89809,2.69854,2.66042,3.065,3.17241,3.11472,3.16025,3.25712,3.12742,3.15414,3.56743,3.82327,4.0115,5.41894,5.76459,5.26102,5.08174,5.33232,5.18567,5.16852,5.28712,5.09915,5.33663,5.69264,5.85994,5.83747,6.06561,6.20757,6.18419,6.57987,6.76418,6.34894,6.49312,6.68352,6.69326,6.84028,7.10105,6.86718,6.53909,6.11461,5.83235,5.54514,5.1861,4.93575,4.92418,4.91231,4.4758,4.15288,3.80486,3.49864,3.09785,2.97204],[1.93703,0.53451,0.71429,-0.03261,1.70726,2.40934,2.5302,1.96897,-1.95999,-0.9077,-1.68396,-3.59235,-3.03889,-4.21315,-4.28146,-3.04607,-2.921,-0.8891,1.84157,2.95275,3.71355,2.58685,1.79387,2.57634,5.32954,7.59085,7.98446,5.6362,5.40793,4.42523,4.91458,6.45407,5.59087,5.00607,1.8979,2.92083,3.17014,3.84259,3.35449,3.22999,2.73215,2.30558,2.93397,3.50472,4.30263,2.20646,1.40913,0.97173,0.78375,0.9215,1.37723,1.03411,1.13328,-0.30418,-1.26831,-1.95072,-2.46886,-1.93721,0.44947,0.61311,2.79744,-0.05123,-1.87774,-1.41871,-0.17385,1.22649,-3.37452,-3.98501,-8.02773,-3.63326,-4.95834,-3.95601,-6.02451,-5.84777,-5.74067,-4.12923,-5.97317,-9.11082,-9.33957,-9.73629,-9.26154,-7.61604,-7.24866,-6.34132,-5.67942,-5.76738,-5.8739,-5.89375,-6.90029,-6.86804,-6.40032,-5.7698,-5.47388,-4.81581,-6.71194,-8.01419,-7.75829,-6.08191,-6.37689,-5.57343,-4.08481],[26.5148,26.16451,25.83516,26.33456,25.5567,26.33093,27.68915,27.56471,26.87218,26.18325,24.6841,23.21772,22.17653,22.2628,21.74677,20.38669,18.87962,16.91546,15.0304,14.04411,12.80561,11.6153,11.04004,11.22562,9.15782,9.43999,7.29655,5.4349,5.28603,4.46925,3.5386,2.03083,0.25461,-0.32333,-0.7997,-2.69064,-3.34362,-4.03929,-4.76725,-4.42143,-4.98412,-5.26475,-6.56883,-7.34711,-7.84066,-7.93935,-7.87826,-8.76194,-9.78969,-10.20729,-11.57044,-12.42006,-12.60682,-12.21967,-11.78221,-12.5571,-12.62112,-12.06309,-10.66986,-9.46902,-7.30105,-4.60792,-2.26344,-0.41816,0.54528,2.04941,4.23214,6.13416,6.41406,7.71553,9.89993,11.69306,14.01631,15.70916,17.24218,16.951,18.82696,19.1893,20.32104,22.29068,23.85541,24.8689,24.85385,25.45262,26.21065,26.14206,26.32508,26.48005,26.76895,26.02005,24.87646,25.63035,25.12155,24.03814,23.6082,23.91018,22.40138,22.2384,21.53608,21.61429,21.34594],[9.16506,8.74912,8.32964,6.95868,7.64365,7.55443,7.48953,8.55544,7.8795,7.53125,7.19774,6.48866,6.75254,6.18032,5.0225,5.13144,5.35466,5.06767,4.60568,4.27754,4.05423,3.4148,2.86986,2.18497,2.3652,1.55416,2.25702,1.58905,1.73641,2.18538,1.88908,2.11325,2.01784,2.39006,2.66676,3.53982,3.64859,4.10157,4.29307,4.71116,4.23237,3.76392,3.54963,3.63633,3.90166,3.76204,4.28783,4.67048,4.8893,5.51794,5.45445,5.10767,5.68882,5.8408,5.57258,5.51075,5.3754,5.47015,5.18524,5.15835,5.12754,5.38096,6.54214,6.60521,5.68456,5.50065,5.97612,6.33916,6.35292,6.25792,6.51638,6.20505,6.61266,6.61987,6.3674,7.0327,8.05405,7.77652,8.29294,8.13512,7.3027,8.02351,8.13383,7.93578,8.30785,9.2106,9.99918,9.90933,9.06753,9.51457,10.46686,8.78847,8.29962,9.02972,9.07573,8.22465,8.07535,8.27865,7.70683,7.49792,7.80971],[-8.29117,-8.89339,-8.8261,-8.75869,-8.14945,-7.94962,-6.44407,-7.67054,-11.20708,-11.00443,-11.78336,-13.2032,-13.44303,-13.9305,-13.13343,-12.5472,-12.55092,-10.80006,-8.91703,-7.47028,-7.11904,-7.00762,-4.70385,-1.3361,1.39853,5.53806,4.90671,8.39151,8.84257,7.083,10.82306,9.40449,9.35198,9.42762,6.05087,6.87459,10.26003,9.45638,11.20762,12.8176,10.18989,9.55326,9.09865,10.34212,11.06011,8.11282,9.29899,10.33109,10.67499,12.3009,12.86781,12.13649,12.12896,10.5322,10.10552,9.82494,8.93782,9.90342,11.677,10.4613,10.9533,10.1401,8.22807,9.68974,5.71146,5.24003,-2.38225,-3.14239,-7.96444,-3.80184,-7.29411,-5.86677,-7.50563,-7.15463,-6.23699,-5.32262,-10.35046,-13.55518,-13.80361,-12.48663,-11.30995,-11.1252,-10.82367,-9.32299,-8.0867,-9.85169,-11.65384,-11.83855,-12.28266,-13.46608,-15.94922,-12.77753,-11.83423,-12.85887,-15.05406,-14.66873,-15.12236,-15.12695,-15.3992,-14.84473,-14.26735],[0.05585,0.05661,0.05974,0.06263,0.06375,0.0652,0.06516,0.06438,0.06792,0.07067,0.07127,0.0728,0.07415,0.07585,0.07837,0.07865,0.07798,0.07925,0.08157,0.08163,0.08142,0.08304,0.08197,0.08327,0.08316,0.08359,0.08034,0.0807,0.08065,0.08131,0.08101,0.08197,0.08116,0.08011,0.07929,0.07724,0.07768,0.07702,0.07729,0.07507,0.07523,0.07553,0.07482,0.07393,0.0734,0.07297,0.06969,0.06749,0.06493,0.06213,0.06258,0.0625,0.06034,0.05837,0.05727,0.055,0.05293,0.05174,0.05046,0.0494,0.04862,0.04556,0.04143,0.03867,0.04034,0.04001,0.03846,0.03762,0.03655,0.03687,0.03507,0.03506,0.03423,0.03341,0.03348,0.03409,0.03442,0.03584,0.03538,0.03578,0.03765,0.03809,0.03781,0.0376,0.03731,0.03694,0.03785,0.03905,0.04098,0.04249,0.04413,0.04789,0.04967,0.0503,0.05093,0.05223,0.05447,0.05773,0.06051,0.06217,0.06319],[1.63961,1.6231,1.60553,1.59118,1.57196,1.56048,1.55295,1.5368,1.5186,1.50156,1.48324,1.46612,1.44973,1.439,1.42556,1.41024,1.39551,1.38014,1.36461,1.35193,1.33972,1.32708,1.31739,1.30739,1.2954,1.28945,1.27401,1.26235,1.25374,1.24223,1.23598,1.21978,1.20793,1.19634,1.18716,1.17066,1.16089,1.14921,1.13915,1.12889,1.11592,1.10381,1.08929,1.07712,1.06371,1.05113,1.04253,1.02963,1.01466,1.00152,0.98554,0.96803,0.95212,0.9379,0.92318,0.90642,0.89069,0.873,0.85548,0.83917,0.8241,0.81246,0.79972,0.78679,0.76784,0.75264,0.73757,0.72553,0.70779,0.69536,0.67994,0.6674,0.65617,0.64489,0.63361,0.61636,0.60378,0.5894,0.57827,0.56774,0.55818,0.54547,0.53032,0.51954,0.50901,0.49564,0.48048,0.46732,0.45618,0.44106,0.42337,0.41403,0.40133,0.3867,0.37341,0.36413,0.34861,0.33459,0.32032,0.3062,0.29109],[0.89011,0.88771,0.88788,0.88734,0.88596,0.8854,0.88378,0.88256,0.88175,0.88175,0.88608,0.88696,0.88903,0.89022,0.88908,0.88953,0.89236,0.89465,0.8962,0.8982,0.9011,0.90248,0.90284,0.90394,0.90429,0.91348,0.91079,0.91422,0.91287,0.91398,0.91513,0.91492,0.912,0.91262,0.91199,0.91038,0.91311,0.91458,0.91223,0.91168,0.90996,0.91061,0.91155,0.90869,0.90608,0.90565,0.89964,0.89698,0.89522,0.89293,0.89328,0.89319,0.89209,0.89288,0.89171,0.89146,0.8905,0.88959,0.88958,0.88791,0.88838,0.88399,0.88643,0.88729,0.89236,0.89431,0.89804,0.89947,0.89722,0.89564,0.89665,0.89676,0.89709,0.90019,0.90266,0.90432,0.90531,0.90655,0.90624,0.90347,0.90474,0.90722,0.90946,0.90987,0.90863,0.90555,0.90523,0.90497,0.90196,0.90337,0.90293,0.90284,0.90378,0.90507,0.90566,0.90451,0.90422,0.90109,0.89771,0.89589,0.89533],[-21.47264,-20.52332,-19.14811,-17.47845,-15.81557,-14.59705,-13.31337,-11.91297,-10.13835,-8.31359,-6.56804,-4.85912,-3.00492,-1.81022,-0.91203,-0.21514,0.59619,1.59424,2.19722,2.77498,3.57038,4.26499,4.82874,5.829,5.44427,5.80355,6.70083,7.34933,7.8052,8.69218,8.37071,7.67325,8.24537,9.2595,9.45723,10.1976,10.86605,11.38725,12.23613,12.99091,13.6281,14.82792,15.63685,17.03826,17.69119,18.56896,19.53552,20.37302,21.2307,22.15846,23.41921,24.98494,26.48985,28.3028,30.7272,32.6369,34.3704,37.31989,40.18679,41.6106,43.78723,45.88783,47.36611,49.28773,50.75593,52.1772,53.15524,52.97295,53.41895,53.41282,53.13922,52.63104,52.01579,50.95554,49.50241,47.81557,45.79039,43.40549,41.37751,39.07598,36.81752,33.45321,29.78635,26.16265,22.91144,19.45617,16.29831,13.15596,9.3368,5.38042,2.62713,-0.4674,-4.61993,-8.56792,-11.78175,-14.57812,-17.17735,-18.83242,-19.82849,-20.18452,-19.83458],[-1.03803,-0.82487,-0.53979,-0.51485,-0.74893,-1.14862,-1.32549,-0.99992,-0.50907,-0.01049,0.39174,0.2942,0.51079,0.73789,0.47962,0.43364,0.85715,1.09063,1.02873,1.07509,0.99642,1.04508,1.1471,1.04002,0.83599,0.58418,0.57108,0.39925,0.44047,0.57472,0.64472,0.66075,0.98235,1.27274,1.66505,1.98363,1.78994,1.72497,1.87575,2.01766,1.57826,1.32476,1.43517,1.37918,1.479,1.77242,2.26558,2.24523,2.53412,2.23365,2.11025,2.02651,1.80475,1.66962,1.65791,1.56129,1.67575,1.32659,1.24388,1.30228,1.1816,0.21708,0.99597,0.88785,0.1432,-0.51039,-0.46881,-0.98236,-1.25389,-1.1233,-1.03697,-0.75286,-0.30206,-0.10328,0.34166,1.0304,1.3686,1.72031,2.24694,2.369,2.16239,2.22602,2.08281,1.49607,1.34967,1.03821,0.60463,0.09033,-0.27868,-0.45734,-0.92196,-1.07616,-1.26521,-1.40699,-1.20138,-1.6118,-1.63878,-1.80263,-1.91536,-1.83252,-1.7188],[-10.75382,-12.20818,-12.18993,-12.48074,-10.67239,-9.28467,-8.65259,-8.42034,-10.35931,-9.65568,-10.07022,-11.04366,-10.82075,-11.46869,-11.3491,-10.56216,-10.50239,-9.69186,-8.33471,-7.79157,-7.41114,-8.20344,-8.7443,-8.34109,-7.30582,-6.27468,-6.09449,-6.82394,-6.81275,-8.00266,-7.85168,-7.18375,-8.42415,-9.06863,-11.03591,-10.99266,-10.76348,-10.51483,-10.94563,-11.80308,-12.25101,-12.46854,-12.88233,-12.92261,-12.7857,-15.14096,-16.48206,-17.30508,-18.42707,-18.10026,-18.06643,-18.96675,-18.67971,-19.61657,-20.39077,-20.88142,-21.27492,-20.80619,-19.61839,-19.67312,-17.99671,-18.12972,-18.5786,-18.01655,-18.01268,-15.72812,-17.43785,-16.75572,-19.03349,-18.62694,-17.65981,-17.91332,-19.11229,-20.2367,-21.28725,-24.21476,-26.6207,-29.31021,-30.23522,-30.77705,-29.86417,-29.53315,-30.57618,-30.62858,-30.75872,-30.68391,-30.50138,-30.44901,-30.98004,-31.08461,-30.43526,-29.62058,-28.88503,-27.24972,-28.62175,-28.67648,-28.92617,-27.06088,-25.90986,-25.11033,-24.15631],[-1.48468,-0.47615,0.42189,2.37781,3.78984,5.49604,7.59902,8.77416,10.15347,11.68088,12.53128,13.53857,14.62033,15.63738,15.86531,15.40821,14.87999,14.41584,13.41553,12.88812,12.58944,12.09028,12.0525,12.67165,10.28039,9.9635,9.24437,9.18048,8.71804,8.52575,7.28386,4.65663,3.98698,4.35719,3.7128,2.97423,3.23109,2.74766,3.19616,3.49649,3.33081,3.87084,3.65254,4.62291,4.44769,4.78231,5.38354,5.41142,5.41184,6.0002,6.59963,7.64065,8.81993,11.03913,14.19124,16.29207,18.60382,22.85296,27.03968,29.37561,33.3828,37.87421,41.69693,45.61589,48.21618,51.48364,54.42506,56.17457,57.71571,59.37086,60.88958,62.42337,64.06936,64.57718,64.85221,63.77431,62.98923,61.23669,60.42318,59.81921,58.49928,55.86309,52.45006,49.10302,46.32627,43.16958,39.98967,36.92332,33.23386,28.54042,25.30677,22.59705,17.53785,12.23187,8.27858,5.10473,1.59774,-0.26843,-1.56208,-2.12132,-2.07962],[2.2052,2.04803,1.68762,1.09206,0.72421,0.12358,0.16876,0.94637,0.63787,1.19239,1.56187,0.67505,0.75711,0.57366,-0.08614,0.24321,1.18332,1.9518,2.20217,2.4536,2.47837,2.02101,2.02841,1.83278,1.72002,1.47099,1.94604,1.44153,1.61026,1.68113,1.97583,1.76172,1.88901,2.44618,2.91144,3.56799,3.31235,3.32381,3.59023,3.96546,3.17152,2.94251,3.12069,3.27746,3.62886,3.73546,4.8044,4.86884,5.22357,5.21508,4.94778,4.80108,5.01321,4.71468,4.37795,4.04832,3.98687,3.45032,4.27619,4.68633,5.94459,3.3361,3.81254,3.92333,3.52089,3.62018,-0.10508,-1.40393,-5.29465,-1.5579,-2.88594,-1.79104,-3.22551,-2.86543,-2.36641,0.0253,-1.10658,-3.27413,-2.59228,-2.60804,-2.38432,-0.39099,0.46738,1.12043,2.02251,2.31724,2.14465,1.80568,1.10356,1.40175,1.39012,1.50507,1.82109,2.38395,2.729,2.15459,2.3202,2.04072,1.76693,1.47569,1.40277],[-12.77266,-12.76583,-12.88775,-12.38089,-12.28569,-11.58298,-11.00526,-10.11173,-8.16428,-8.47929,-8.08674,-7.25723,-7.61652,-7.13988,-7.05897,-7.45825,-7.39195,-8.55359,-9.94768,-10.50686,-10.88583,-10.64095,-10.38961,-10.80612,-12.5618,-13.82815,-13.96398,-12.36494,-12.10567,-12.31124,-12.6374,-13.56941,-13.96652,-14.00092,-12.85739,-13.83602,-13.85351,-14.2859,-14.21018,-14.92041,-14.89555,-14.66997,-15.715,-16.2853,-16.93375,-17.19029,-17.65841,-18.03215,-18.95919,-18.71258,-19.1249,-19.63657,-19.3275,-18.71347,-18.39646,-18.12589,-17.89365,-17.81631,-18.57253,-18.47464,-18.20007,-15.64568,-13.56923,-12.90914,-13.98133,-12.51032,-11.1431,-10.23235,-10.37361,-12.23513,-10.78537,-11.36181,-11.35466,-12.43866,-13.56845,-16.95069,-18.36906,-19.5146,-19.9007,-20.0316,-19.61327,-19.88566,-20.85346,-21.43346,-21.88906,-21.64004,-21.59496,-21.83393,-21.85866,-22.29291,-22.28696,-22.31709,-22.18676,-21.5159,-21.29036,-20.31295,-21.07199,-21.00723,-19.63972,-19.66126,-20.18598],[0.07956,0.07733,0.07576,0.0742,0.07357,0.07276,0.07355,0.07643,0.07878,0.08089,0.08265,0.08178,0.08174,0.08307,0.08287,0.08333,0.08593,0.08745,0.087,0.08698,0.08635,0.0862,0.08575,0.08482,0.08279,0.08032,0.08092,0.08172,0.08315,0.08457,0.08609,0.08609,0.08484,0.08578,0.0874,0.08754,0.08734,0.08716,0.08827,0.08766,0.08557,0.08608,0.08562,0.08557,0.08645,0.08581,0.0871,0.08581,0.08387,0.08301,0.08201,0.08166,0.08241,0.08121,0.0797,0.07775,0.07639,0.07426,0.07318,0.07509,0.07615,0.07444,0.08041,0.08013,0.07819,0.07657,0.07682,0.07493,0.07374,0.07491,0.07177,0.07346,0.07518,0.07556,0.07547,0.07771,0.07906,0.08031,0.08269,0.0844,0.0833,0.08478,0.08585,0.08571,0.08648,0.08797,0.08721,0.08606,0.08496,0.08444,0.08402,0.0852,0.08518,0.08573,0.08628,0.08444,0.08437,0.08512,0.0857,0.08448,0.08459],[1.49822,1.48164,1.46721,1.45103,1.43334,1.41867,1.4056,1.39084,1.37569,1.36062,1.34856,1.33638,1.32519,1.31583,1.30669,1.29927,1.29431,1.28876,1.28392,1.27869,1.27411,1.27035,1.2651,1.25774,1.25976,1.25875,1.25443,1.24844,1.24637,1.24269,1.2428,1.2403,1.23741,1.23021,1.22782,1.22131,1.21447,1.20968,1.20257,1.19545,1.18867,1.18146,1.17392,1.16451,1.15644,1.14855,1.14265,1.13563,1.1267,1.11582,1.10418,1.09052,1.07678,1.06061,1.04147,1.02371,1.00432,0.97724,0.94946,0.92681,0.89779,0.8703,0.8425,0.81512,0.78703,0.75787,0.72935,0.70288,0.67604,0.65284,0.62438,0.59778,0.57081,0.54886,0.52596,0.5055,0.48474,0.4662,0.4479,0.42625,0.4099,0.393,0.37658,0.36357,0.3501,0.33499,0.31951,0.30519,0.29274,0.28233,0.26722,0.25487,0.24801,0.24236,0.23495,0.22791,0.21833,0.20493,0.19244,0.1793,0.16602],[0.503,0.50045,0.49926,0.49922,0.49723,0.49778,0.49826,0.4966,0.49461,0.49389,0.49601,0.49518,0.49552,0.49628,0.49376,0.49197,0.4922,0.49219,0.49137,0.49198,0.49356,0.4936,0.49338,0.4941,0.49306,0.50179,0.49848,0.50163,0.50014,0.50119,0.5024,0.50265,0.50025,0.50124,0.50126,0.50082,0.5039,0.50634,0.50447,0.50447,0.50374,0.50531,0.50765,0.5054,0.50403,0.5047,0.49952,0.49844,0.49834,0.49681,0.49836,0.49943,0.49917,0.4994,0.49685,0.49632,0.49433,0.49079,0.48825,0.48531,0.48315,0.47626,0.47771,0.47755,0.48173,0.48316,0.48709,0.48897,0.48731,0.48679,0.48924,0.49169,0.49526,0.50094,0.50633,0.50908,0.51256,0.51505,0.51745,0.5187,0.52221,0.52644,0.52938,0.53069,0.53083,0.52871,0.52832,0.52824,0.52544,0.52462,0.52287,0.52377,0.52216,0.51994,0.51837,0.51615,0.51365,0.51013,0.50601,0.5037,0.5025],[-7.62442,-7.15483,-7.24787,-7.20983,-6.84102,-7.13989,-7.58218,-7.86989,-7.5069,-7.10044,-6.49296,-5.63778,-5.45388,-5.61332,-5.51052,-5.35212,-5.30772,-4.73973,-4.34915,-4.36194,-4.18968,-4.12141,-4.01584,-4.44373,-4.34678,-5.23208,-4.6885,-3.43789,-4.14933,-4.42852,-4.27384,-4.76971,-4.21683,-4.20084,-4.6618,-4.12026,-3.68987,-4.00187,-3.52532,-4.13529,-4.66063,-5.14366,-4.92232,-4.49578,-4.73927,-5.37297,-5.65364,-5.49114,-5.2812,-5.00352,-4.29861,-4.11407,-4.14503,-4.22384,-4.03122,-3.11919,-2.57232,-1.72312,-1.70744,-2.06947,-2.355,-2.58356,-2.60376,-2.27906,-2.63342,-2.38956,-2.98298,-2.88399,-1.97835,-1.7988,-2.39225,-2.13988,-2.1901,-2.33318,-2.09724,-1.43254,-2.51838,-2.26531,-2.35706,-2.47232,-2.90746,-3.48923,-3.28567,-3.46904,-3.7194,-3.63826,-4.05967,-4.0652,-4.02687,-4.19526,-3.89561,-3.73519,-3.98245,-4.50572,-4.98504,-5.36504,-4.79548,-4.90077,-4.38554,-4.59712,-4.71516],[-0.58112,-1.02286,-1.24673,-0.86337,-1.32011,-1.14368,-1.35293,-1.5426,-1.42116,-0.94406,-0.79603,-0.96392,-1.25838,-1.03926,-0.75821,-0.84191,-0.84014,-0.82394,-0.86305,-0.84099,-0.8332,-0.93862,-1.04397,-1.16167,-1.76041,-1.63439,-1.79537,-1.68946,-1.69577,-1.93584,-1.5301,-1.6483,-1.51757,-1.57125,-1.47736,-1.91231,-1.86424,-2.26809,-2.07243,-2.15334,-2.10177,-1.60076,-1.30972,-1.10589,-1.12467,-1.1281,-0.73117,-0.62997,-0.47941,-0.47158,-0.30531,0.07502,-0.07658,-0.22737,0.00563,0.35589,0.51068,0.27286,0.17057,0.10481,-0.19681,-0.48265,-0.61444,-0.6467,-0.44326,-0.55209,-0.71264,-1.23552,-1.18521,-0.93565,-0.99518,-0.45978,-0.53358,-0.37884,-0.36074,-0.55888,-0.33881,-0.02521,-0.04724,-0.22518,-0.03426,0.08331,0.18987,0.16074,-0.2522,-0.09881,-0.21607,-0.33993,-0.19203,-0.38484,-0.34116,-0.18413,-0.31328,-0.4123,-0.40657,-0.69063,-0.77448,-0.63928,-0.53046,-0.60059,-0.70441],[11.72322,11.01564,11.22048,10.17668,11.58335,12.15068,10.87075,11.70902,11.1106,11.73617,11.50005,10.88263,11.7719,10.94191,9.8448,10.45682,10.47869,10.61221,11.38361,10.96162,11.30576,9.99435,6.82581,4.22421,4.26485,2.35552,3.32839,-2.60589,-3.29342,-2.51669,-5.8253,-2.89562,-3.75526,-4.43182,-4.17485,-4.04872,-7.21401,-5.79131,-8.05749,-9.7878,-7.67455,-7.42696,-6.35739,-7.03622,-6.97545,-6.1204,-8.06134,-9.56002,-10.11249,-11.63796,-11.78131,-11.34361,-11.27221,-11.12432,-11.60344,-11.96839,-11.5585,-12.03293,-11.37924,-9.94686,-8.2316,-10.23804,-10.09404,-11.05743,-5.85659,-3.98055,-0.9381,-0.7114,0.06955,0.29749,2.53411,2.03969,1.65152,1.45697,0.62808,1.41652,4.7095,4.6886,4.74837,3.04257,2.24499,3.802,3.82464,3.20349,2.79036,4.55883,6.51649,6.77119,6.09464,7.49244,10.65328,7.82824,7.1504,8.96611,9.25724,7.56963,8.27007,10.02327,9.90047,10.20703,11.2079],[89.67194,89.07168,87.51182,86.17594,84.92265,82.5232,79.59018,77.38356,76.66804,75.99196,74.57127,74.38371,73.97454,73.54843,72.91102,72.76321,72.16135,69.60706,71.16061,71.85443,71.77789,70.87287,70.63182,70.13218,70.0527,70.59117,69.89478,68.78052,68.92131,69.42452,68.46418,68.01134,67.57937,65.52733,64.31937,63.77592,65.18362,66.33837,65.36654,64.69167,63.78375,64.17098,63.3402,61.62475,61.82954,60.41862,58.19129,56.50727,55.12995,54.06881,51.78959,49.80862,47.42443,43.63657,40.63713,37.28104,32.34937,25.10298,16.12284,9.60498,4.12392,-1.89711,-7.43459,-11.12972,-14.32724,-16.89032,-17.19515,-16.21481,-14.5089,-12.59082,-10.60529,-7.71809,-3.41417,-0.41933,2.605,4.66986,7.88489,11.61946,15.62768,21.09193,25.60581,29.50891,34.91137,41.01499,46.09415,50.2484,53.86958,57.7023,62.03421,66.33746,70.43669,73.80973,77.50935,80.74328,84.99294,87.41888,89.92394,91.68885,92.5766,93.16068,91.53089],[-7.37892,-7.6805,-8.32932,-9.24792,-9.25621,-8.17517,-5.66188,-5.45721,-5.76991,-5.7667,-5.64649,-5.48091,-5.77811,-5.96378,-6.2892,-6.63671,-6.62987,-6.59712,-6.89458,-6.29204,-6.91021,-7.37063,-7.54602,-7.46899,-6.63733,-6.28405,-6.1401,-6.77405,-7.14576,-7.36636,-7.20972,-7.33887,-7.20803,-8.38691,-8.53572,-8.79564,-7.79839,-7.63898,-7.48987,-7.96827,-8.52945,-8.07473,-7.96741,-7.53845,-7.21437,-6.98251,-7.16271,-7.37117,-7.40882,-8.08497,-8.14005,-7.63336,-8.79937,-8.43117,-7.62526,-7.20121,-7.39535,-7.8272,-7.86057,-7.24513,-7.38679,-7.46519,-6.3679,-6.28065,-5.88464,-5.66345,-6.19908,-5.88339,-6.12431,-6.46536,-6.17982,-6.64172,-8.06539,-9.0449,-9.24344,-10.4796,-11.16208,-11.54485,-13.21805,-13.28241,-13.84371,-13.44018,-13.22454,-14.32289,-14.25084,-13.58595,-13.28516,-14.18812,-15.45056,-15.65733,-14.2914,-13.35087,-12.61524,-11.68884,-11.67595,-9.55553,-5.98386,-6.84151,-7.90828,-7.42247,-8.60349],[-14.29911,-15.46,-10.91604,-10.64703,-7.22801,-5.62599,-4.5351,-5.96251,-5.68616,-5.11522,-4.9989,-4.61815,-4.2608,-3.72544,-3.83391,-4.13442,-4.26827,-3.59771,-2.33063,-2.34037,-2.73292,-2.69525,-2.28009,-2.59839,-2.18894,-1.9156,-3.00129,-3.2959,-4.12229,-4.09788,-6.18919,-6.07578,-9.41782,-11.37406,-8.3312,-6.76369,-5.68279,-4.6835,-5.18197,-5.01387,-4.24329,-5.47554,-4.94755,-4.74052,-5.46999,-6.39048,-5.43341,-5.23868,-4.40986,-4.66033,-4.11703,-2.00242,-3.24733,-4.35932,-5.323,-5.16367,-5.91501,-5.61441,-5.21433,-7.27198,-9.63299,-9.76177,-14.21491,-14.94187,-14.85911,-16.59871,-15.76174,-16.51243,-14.77642,-15.95658,-15.1905,-15.92134,-16.58623,-17.46141,-20.07216,-20.0747,-17.77326,-18.68741,-16.03676,-13.83175,-10.88412,-11.17382,-7.34083,-5.887,-7.3636,-6.81423,-7.35306,-7.30157,-7.46483,-7.08232,-6.38587,-5.20328,-5.59392,-6.07106,-6.95613,-13.02228,-12.3926,-15.68994,-17.92274,-17.63759,-17.887],[18.64288,18.33495,15.9889,14.72252,12.80071,10.0914,6.86461,4.82412,4.09414,3.34918,1.90919,1.67071,1.23469,0.75445,0.13962,0.03957,-0.54574,-3.18455,-1.78087,-1.08894,-1.11456,-2.02007,-2.31456,-2.77452,-2.90576,-2.40118,-2.97385,-4.04676,-3.78587,-3.28229,-3.95265,-4.4143,-4.34274,-5.89953,-7.65263,-8.44833,-7.2762,-6.27587,-7.17956,-7.86595,-8.86706,-8.30505,-9.22327,-10.98437,-10.69009,-11.98495,-14.33742,-16.03834,-17.53149,-18.53219,-20.89214,-23.17527,-25.37998,-29.00068,-31.88285,-35.2836,-40.09765,-47.36512,-56.40174,-62.65298,-67.74201,-73.73061,-78.67294,-82.25696,-85.55202,-87.85538,-88.19092,-87.14455,-85.69698,-83.49181,-81.70976,-78.58495,-73.83233,-70.41544,-66.67826,-64.30296,-61.55027,-57.46215,-53.89479,-49.04789,-45.28359,-41.34893,-36.93789,-31.16114,-25.70397,-21.71839,-17.97696,-14.11423,-9.68711,-5.47864,-1.61698,1.45286,5.22313,8.52769,12.99939,16.45483,18.33171,20.83656,22.41363,22.82331,21.53391],[11.3622,12.35068,7.88334,7.33882,4.13323,2.94862,2.67278,4.08723,3.73176,3.19068,3.11597,2.8035,2.37563,1.812,1.81868,2.00078,2.12978,1.50336,0.21323,0.39924,0.59041,0.41921,-0.02584,0.29864,0.15412,-0.00193,1.0716,1.16499,1.83782,1.74951,3.77529,3.62897,6.82547,8.2946,5.39051,3.83556,3.1193,2.22229,2.73815,2.43677,1.54034,2.83993,2.37383,2.30616,3.0935,4.03446,3.07456,2.82767,2.03214,2.06699,1.53731,-0.31449,0.52046,1.67942,2.83094,2.80772,3.46014,3.04585,2.65745,4.78874,6.9724,7.06929,11.60988,12.32215,12.37207,14.08093,13.11946,13.9281,12.21677,13.21565,12.58884,13.12436,13.27525,13.75803,16.10397,15.66913,13.31163,14.01102,11.00322,8.96347,6.07577,6.47518,3.00793,1.32663,2.7096,2.4098,3.00112,2.67198,2.42745,2.01107,1.79783,0.98856,1.57627,2.30344,3.1256,9.469,10.01052,12.83859,14.57536,14.4721,14.30384],[-11.41908,-12.09697,-11.23743,-12.03748,-10.97909,-9.46937,-6.74198,-6.97091,-7.18776,-7.01441,-6.86495,-6.59383,-6.7721,-6.79176,-7.13465,-7.55531,-7.58832,-7.3594,-7.27287,-6.69976,-7.40517,-7.83433,-7.88098,-7.89999,-6.98587,-6.56827,-6.74783,-7.43958,-8.03861,-8.24069,-8.71557,-8.80293,-9.69843,-11.44091,-10.63121,-10.40217,-9.1248,-8.67506,-8.6808,-9.08883,-9.39598,-9.32638,-9.06717,-8.59589,-8.50389,-8.55743,-8.44353,-8.58417,-8.37437,-9.09423,-8.98622,-7.88379,-9.36062,-9.33599,-8.85198,-8.3999,-8.80922,-9.1322,-9.04324,-9.07761,-9.93527,-10.04688,-10.42093,-10.56816,-10.15781,-10.51947,-10.76113,-10.70473,-10.36323,-11.08438,-10.553,-11.24416,-12.84774,-14.09663,-15.22024,-16.41912,-16.24872,-16.94254,-17.61855,-16.91409,-16.49331,-16.19638,-14.79951,-15.40621,-15.78047,-14.98224,-14.85872,-15.70227,-16.95185,-17.03308,-15.52485,-14.27823,-13.69377,-12.95404,-13.20004,-13.09594,-9.45774,-11.36726,-13.15338,-12.585,-13.81808],[-2.82483,-2.14265,-2.21779,-1.74272,-2.24547,-4.58018,-6.85307,-7.17819,-6.08863,-4.72893,-4.47109,-3.07721,-2.01243,-1.10492,-0.68606,0.62251,0.72975,-0.88395,1.96581,2.54423,3.00019,2.74025,3.34304,3.76448,4.23321,5.63023,5.77636,5.28031,6.5823,7.66984,7.19587,7.41041,8.1163,6.81592,5.37944,5.17298,7.05571,8.6339,7.97844,7.63278,7.33992,8.34811,8.25555,7.24668,8.21859,7.51836,6.05479,5.74552,5.8376,5.82271,5.13388,4.50854,4.05106,2.08974,0.87249,-0.57385,-3.6956,-9.00691,-15.87939,-20.06219,-23.26223,-27.59778,-32.05679,-34.38252,-35.8168,-37.29919,-36.4319,-34.87058,-32.20341,-30.39016,-29.55591,-27.51105,-24.14023,-22.42847,-20.94294,-20.27798,-18.86593,-16.88555,-14.33566,-11.1836,-9.06362,-8.76409,-6.50876,-4.46438,-2.84591,-3.04447,-2.26481,-2.44315,-2.6382,-2.43566,-2.98349,-3.99692,-4.21234,-4.95164,-4.28888,-4.52232,-4.69437,-4.68087,-4.37108,-3.5905,-4.13602],[13.13864,14.18572,9.88391,9.33136,5.98488,4.49186,3.88393,5.33444,4.82274,4.26206,4.35593,3.61871,2.58466,1.96425,1.7949,2.09476,2.77915,1.38937,0.05704,0.54689,0.50152,0.24356,-0.2287,0.0736,0.16239,-0.04237,1.04281,0.81181,1.2816,0.89434,2.56597,2.71878,6.32158,7.86289,4.46947,3.00184,2.21186,1.18984,2.06091,1.93607,0.78424,2.14446,2.01624,1.95841,2.93451,4.2349,3.46367,3.37403,2.72007,2.95084,2.24551,0.46496,0.83667,2.08967,3.32079,3.31878,4.04022,2.64088,0.70911,1.85269,2.68787,2.17742,6.20277,6.57396,6.7508,7.60578,7.07938,7.90399,6.29295,6.9333,6.91837,7.12378,6.87821,7.06382,9.54459,9.39587,7.4607,8.77741,6.52554,5.77991,3.2195,3.83243,0.82697,-0.89668,0.86879,1.18278,2.54314,2.42056,1.97381,1.76895,1.95546,1.3158,1.62448,1.90829,2.58269,9.76787,10.7499,13.07794,14.55516,14.29601,13.68019],[-7.57855,-8.50027,-8.0039,-8.91187,-8.26509,-7.87472,-6.16609,-5.59553,-5.2982,-4.85996,-3.62478,-3.01537,-2.7268,-2.55014,-3.44881,-4.32562,-4.20771,-5.14318,-5.07945,-5.0758,-5.31091,-5.29626,-5.22861,-5.86374,-6.16315,-6.17815,-6.20765,-6.38452,-7.0664,-8.03745,-8.47047,-7.03798,-7.85284,-8.89778,-8.06994,-6.90943,-6.3003,-6.07012,-6.00037,-6.11883,-6.37867,-6.72284,-5.37994,-4.94039,-4.78832,-3.88436,-2.989,-3.23482,-2.74861,-1.69496,-1.10695,-0.50636,-2.0585,-2.34224,-3.09062,-2.81762,-2.49846,-1.34953,-1.4473,-0.86504,0.03606,-0.58142,-0.68779,-0.98864,-0.73675,-0.8736,-1.44592,-1.13815,-0.90909,-1.23019,-0.99874,-1.07527,-0.66407,-0.24133,-0.03512,-1.66906,-2.53164,-1.77482,-2.50643,-2.57837,-2.68917,-3.0236,-2.63298,-2.87467,-3.02927,-3.49995,-3.86327,-4.82427,-5.90457,-5.85786,-4.88871,-3.92424,-3.44111,-3.09255,-3.74243,-4.26412,-2.5693,-2.89387,-3.61428,-4.19123,-4.96844],[68.97418,69.36048,69.70058,70.04623,69.98525,67.83751,65.81452,65.42969,66.58782,68.02224,68.38704,69.85602,70.96753,71.90467,72.28949,73.53819,73.614,72.03735,74.99451,75.5331,75.98526,75.74653,76.39189,76.76879,77.2206,78.63667,78.67654,78.19794,79.41074,80.49702,79.78656,80.09476,80.3651,78.75314,77.7878,77.84194,79.84369,81.52756,80.79742,80.45863,80.25182,81.11522,81.1181,80.13685,81.05606,80.35885,78.99174,78.66925,78.81261,78.85273,78.19905,77.60009,77.11257,75.1011,73.80923,72.37961,69.26182,64.04543,57.19148,53.0289,49.84871,45.48093,41.0729,38.71161,37.3097,35.82829,36.61697,38.22994,40.89474,42.68271,43.54305,45.58298,48.99549,50.76358,52.35821,52.7991,54.0378,56.13578,58.60263,61.73259,63.90791,64.1593,66.5368,68.65421,70.18698,69.9588,70.65305,70.42307,70.19585,70.4183,69.91164,68.98035,68.76965,68.04008,68.61002,68.13907,68.20719,68.20977,68.37378,69.00928,68.27749],[-3.25545,-3.77513,-4.66693,-5.68585,-6.1147,-6.19279,-4.75259,-3.7758,-3.6459,-3.39535,-2.19107,-1.82685,-1.85433,-1.86702,-2.77543,-3.52528,-3.21142,-4.5136,-4.84281,-4.69615,-4.93425,-4.99562,-5.06888,-5.58798,-5.84833,-5.92274,-5.63255,-5.86977,-6.38229,-7.42545,-7.34032,-5.9304,-5.61815,-6.13218,-6.38762,-5.72262,-5.37637,-5.45815,-5.13456,-5.28368,-5.87169,-5.79999,-4.55535,-4.1527,-3.71962,-2.47425,-1.84694,-2.10806,-1.83548,-0.76172,-0.40548,-0.34927,-1.72599,-1.63141,-1.98616,-1.72593,-1.21,-0.52221,-1.17833,-0.28889,0.81587,0.0774,1.14533,0.9677,1.25842,1.37683,0.68055,1.21255,0.96168,0.84277,1.0583,1.0453,1.36465,1.81957,2.73196,1.14109,-0.2363,0.86474,-0.48957,-0.77567,-1.63257,-1.772,-2.27799,-3.01112,-2.64507,-3.00333,-2.95206,-3.90561,-5.06891,-5.08471,-4.1042,-3.36998,-2.81798,-2.40118,-2.82635,-1.19203,0.69548,1.0747,0.84169,0.23154,-0.67296],[-14.78801,-16.06587,-11.8186,-11.56993,-8.17193,-6.62284,-5.52532,-6.74448,-6.16624,-5.49957,-5.22535,-4.34088,-3.26749,-2.62213,-2.72302,-3.26752,-3.88807,-2.83221,-1.53526,-2.00433,-2.02979,-1.77793,-1.30459,-1.78126,-1.9545,-1.76218,-2.81362,-2.64367,-3.29768,-3.21334,-4.95178,-4.67007,-8.3682,-10.16331,-6.66001,-4.90263,-3.96325,-2.9142,-3.72958,-3.64431,-2.61628,-4.0241,-3.50303,-3.31798,-4.20783,-5.18574,-4.18499,-4.17139,-3.40333,-3.31637,-2.47037,-0.59213,-1.39957,-2.6815,-4.07812,-3.99618,-4.59298,-2.91914,-1.09953,-2.02427,-2.56133,-2.25224,-6.13525,-6.57708,-6.67367,-7.53135,-7.19284,-7.89298,-6.28516,-6.99071,-6.90954,-7.12826,-6.77448,-6.83113,-9.14787,-9.47598,-7.87179,-8.91199,-6.97186,-6.27961,-3.86356,-4.54789,-1.55784,0.02249,-1.71365,-2.15186,-3.5609,-3.72645,-3.61747,-3.40731,-3.29966,-2.40384,-2.55766,-2.72682,-3.565,-10.58252,-11.02762,-13.34626,-14.96473,-14.88365,-14.52304],[-0.11485,-0.11425,-0.1109,-0.10789,-0.10609,-0.10511,-0.10461,-0.10604,-0.10612,-0.10667,-0.10696,-0.10629,-0.10581,-0.1058,-0.10519,-0.10517,-0.1058,-0.10501,-0.10502,-0.10591,-0.10518,-0.10391,-0.10385,-0.10329,-0.10493,-0.10473,-0.1049,-0.10368,-0.10258,-0.10231,-0.10421,-0.10348,-0.1051,-0.10515,-0.10455,-0.10372,-0.10343,-0.10349,-0.1032,-0.10363,-0.10309,-0.10413,-0.10388,-0.10469,-0.10608,-0.10624,-0.10537,-0.10643,-0.10643,-0.10616,-0.1055,-0.10725,-0.10371,-0.10433,-0.10492,-0.10593,-0.1051,-0.10335,-0.10097,-0.1013,-0.10134,-0.10065,-0.10261,-0.10096,-0.09969,-0.09812,-0.09582,-0.09462,-0.09138,-0.08836,-0.0869,-0.08333,-0.07939,-0.07662,-0.0736,-0.07104,-0.06784,-0.06549,-0.06152,-0.0604,-0.05662,-0.05502,-0.05527,-0.0501,-0.05022,-0.05332,-0.05584,-0.05498,-0.0518,-0.05069,-0.05196,-0.05267,-0.05108,-0.04776,-0.04558,-0.04865,-0.04961,-0.04589,-0.04288,-0.04158,-0.03734],[0.70685,0.69855,0.69439,0.68983,0.68327,0.67409,0.66662,0.66258,0.65981,0.65827,0.65584,0.65451,0.65411,0.65377,0.65241,0.6526,0.6517,0.64932,0.6512,0.64947,0.64989,0.64912,0.6478,0.64609,0.64806,0.64989,0.64732,0.64637,0.64924,0.64869,0.64465,0.64604,0.64551,0.64346,0.63794,0.636,0.63564,0.63552,0.63486,0.6315,0.6285,0.62838,0.62602,0.62245,0.62162,0.62024,0.61657,0.61355,0.61147,0.60773,0.60384,0.59992,0.59401,0.58694,0.57891,0.5695,0.55789,0.54259,0.5242,0.50901,0.49123,0.46783,0.44765,0.42579,0.40276,0.3775,0.35409,0.33144,0.30477,0.27772,0.2499,0.22154,0.19443,0.16295,0.12919,0.09599,0.06073,0.03098,-0.00008,-0.03109,-0.06367,-0.10167,-0.13414,-0.17407,-0.20893,-0.24719,-0.28529,-0.32602,-0.3686,-0.40797,-0.44603,-0.4863,-0.52426,-0.56027,-0.59414,-0.62441,-0.65253,-0.67899,-0.69732,-0.71271,-0.72347],[0.11669,0.11117,0.10747,0.10318,0.10177,0.09919,0.09781,0.09507,0.09244,0.09147,0.09156,0.09037,0.0905,0.0911,0.09097,0.09117,0.0935,0.09824,0.09534,0.0928,0.09341,0.0945,0.09525,0.09651,0.09701,0.0961,0.09683,0.09944,0.09849,0.0986,0.09953,0.09937,0.10175,0.10233,0.10306,0.10446,0.10426,0.10338,0.10505,0.10633,0.10709,0.10673,0.10788,0.10972,0.11025,0.11361,0.11654,0.11987,0.12478,0.1268,0.13083,0.13318,0.13754,0.14364,0.14843,0.15394,0.1611,0.17001,0.17816,0.18545,0.1928,0.20058,0.20718,0.21506,0.22333,0.23105,0.23771,0.24284,0.24807,0.25126,0.25291,0.25238,0.25046,0.24695,0.24336,0.23826,0.23182,0.22593,0.2181,0.21011,0.20197,0.19366,0.18411,0.1724,0.16244,0.15415,0.14784,0.14019,0.12955,0.12343,0.12026,0.11852,0.11786,0.11847,0.11797,0.11868,0.11907,0.11793,0.11912,0.11754,0.11458],[15.58956,15.2181,15.48407,15.35398,15.40462,14.34136,14.08816,13.90929,13.56386,13.86691,14.25889,13.75949,13.3573,12.63472,12.84317,12.69417,12.48759,12.38706,11.25163,9.72806,8.69583,7.42446,6.65373,6.12234,4.21677,3.21422,3.21816,2.00132,1.0028,-0.66629,-0.95704,-2.33771,-3.39313,-4.53516,-5.02144,-5.5929,-6.53254,-7.84445,-9.19825,-9.81549,-10.67218,-12.38542,-12.63609,-13.07901,-14.1776,-15.25051,-15.42211,-15.83295,-16.1752,-16.5462,-16.74902,-16.71053,-16.39998,-16.2353,-15.90111,-15.61031,-15.44577,-14.00648,-11.84375,-10.07878,-8.91488,-7.449,-6.06552,-4.01421,-1.77789,0.29002,2.55691,3.90236,7.13067,7.97742,9.71854,11.64501,12.71642,13.53835,14.8805,15.85673,16.99798,17.60303,18.23684,19.29408,20.71844,21.39837,21.77903,22.1201,22.20061,21.72318,22.2855,22.84828,22.27222,21.5537,20.80612,20.83514,20.9835,20.45948,19.42036,18.9418,19.00597,19.10568,18.74513,18.6142,19.26363],[3.12722,2.95628,2.21795,1.49436,0.98935,1.03426,1.31251,1.22097,1.05452,0.81911,0.20917,0.20338,0.46553,0.31668,0.20605,-0.04103,-0.78051,-0.18667,-0.22077,-0.58629,-0.49479,-0.64046,-0.60177,-0.60258,-0.6016,-0.76012,-0.55628,-0.20396,-0.06301,0.20637,1.10268,0.84274,0.78937,0.6187,0.81616,0.95148,0.86764,0.98482,0.70051,1.01515,1.5065,1.81008,1.43168,1.60654,1.77776,1.60272,1.64315,1.97437,2.07022,2.3291,2.71113,3.0798,3.20032,3.15933,3.65849,4.31847,4.14371,4.45519,5.06191,5.54957,5.80006,5.92686,6.05057,6.06994,5.9032,6.37799,6.46482,6.15659,6.45416,6.70972,6.62989,6.70036,6.31701,5.95898,5.81588,5.6939,5.58952,4.8241,3.9831,3.77517,3.84466,3.68239,3.69504,3.44527,3.54759,3.24084,2.97052,2.68245,2.25939,1.71909,1.33286,1.01796,0.97699,0.86363,0.75374,0.79643,0.69285,0.55971,0.27508,0.23956,0.30415],[6.04556,7.37301,7.22226,8.20734,7.77884,8.34792,7.67684,6.57903,5.70545,4.96241,2.60028,1.47618,0.63987,0.2279,1.69971,3.01717,2.56572,4.89554,4.81391,5.26922,5.07329,4.63177,4.51013,5.79641,7.36176,7.83697,7.70981,7.57566,8.44718,10.51397,11.15928,8.49636,9.03339,9.49929,9.43679,7.89524,8.47082,9.13233,9.31453,9.64599,10.62503,11.94147,10.22244,10.46482,10.77749,9.38099,8.33829,9.21764,9.03184,6.64608,6.13311,6.60728,8.56073,9.22455,11.38359,11.53482,10.48952,7.62689,7.43577,6.55721,3.44525,4.1773,6.66143,7.1612,7.18917,7.72564,8.96819,8.62734,7.24979,7.9797,8.59661,7.65323,1.72318,-3.16989,-4.11759,0.03004,2.38576,-1.81765,-2.49479,-1.18443,-0.61928,1.0747,1.54119,0.88638,1.22772,3.44989,4.48954,5.62877,6.43508,6.05667,5.54786,4.74414,4.29771,4.39562,5.62598,7.56611,7.85518,6.68271,6.39367,7.91906,8.05931],[19.39738,18.29377,18.98321,18.84654,19.14689,17.15105,16.12229,15.27045,14.61228,15.4755,16.37316,16.12337,15.76367,14.72016,15.39051,15.09214,15.48375,15.28383,13.20347,11.55604,11.01758,9.51494,8.81228,8.49976,6.01112,4.88695,5.63665,4.20103,3.44093,1.78583,2.42595,1.06769,0.0365,-0.93224,-1.23108,-1.78584,-2.19068,-3.83776,-4.90889,-5.6048,-6.64064,-8.27272,-8.03041,-7.89706,-8.58634,-10.14416,-10.21124,-10.97904,-11.17486,-11.29127,-11.5955,-11.57449,-10.95827,-11.0803,-10.46699,-10.33959,-11.22115,-9.78753,-7.24121,-5.71318,-5.57194,-5.29558,-3.84257,-1.65168,0.37986,1.99634,4.45781,4.69472,8.81953,8.29496,10.1088,12.10763,13.5755,13.71543,14.90457,16.64931,17.46299,17.54671,18.03175,19.13664,21.15668,21.86957,21.90451,22.32078,22.40955,22.53083,22.66414,23.78143,23.85296,23.44339,22.87984,23.04956,23.89739,23.96113,22.80449,22.16938,21.92539,22.3213,22.38016,22.25167,23.13685],[6.68827,6.66066,5.97685,4.99706,4.62698,4.88774,5.10387,4.76009,4.23433,3.746,2.4712,2.52059,2.67547,2.54339,1.42704,0.49294,-1.20008,-1.19467,-1.38068,-1.59523,-1.92595,-1.40289,-1.3739,-1.14372,-1.05853,-1.53838,-1.25689,-0.545,-0.44904,-0.07295,1.05371,0.82401,1.08722,0.58811,0.64074,1.09405,0.75033,1.20025,0.98032,1.5862,2.37514,2.55054,2.24558,2.53849,2.34988,2.25452,2.76816,3.38444,3.49788,3.88905,4.40824,5.16011,5.1256,5.04097,5.66676,6.34039,6.2071,6.15994,5.68729,5.71345,5.7657,5.77608,5.79654,5.26547,4.33007,4.60032,4.04031,3.69028,3.3323,4.23421,3.91482,4.18342,5.50919,6.14826,6.10792,6.30146,5.73468,4.92843,4.59909,5.16874,5.62339,5.95033,6.54223,6.23252,6.74161,6.60398,6.44773,6.55073,5.98631,5.5507,5.27068,4.89917,4.37359,4.39085,4.48746,4.78131,4.26837,4.53183,4.81251,4.38144,4.99255],[-5.23666,-3.67776,-3.32312,-2.54808,-2.86764,-3.05909,-3.36948,-4.75061,-5.59264,-4.91348,-5.49746,-8.09481,-9.29546,-10.70354,-4.46729,-1.04142,1.43387,3.88527,4.61771,5.5003,7.4359,6.48628,6.03891,7.10496,7.72299,10.20421,12.45232,12.35872,12.84049,12.80497,14.04687,12.55171,12.49292,12.53649,12.61631,13.91573,15.16423,15.60691,15.79002,19.45612,19.90188,18.59292,18.79377,19.82343,18.67,17.3428,18.1665,19.0917,19.0891,17.75221,17.50971,19.59044,22.42194,23.65858,25.25188,24.96375,24.36612,22.58313,23.10441,22.57955,17.45789,16.33559,18.71092,20.04366,20.18503,19.827,21.23173,17.88769,16.66255,14.55899,14.92278,12.89711,2.81544,-5.62191,-6.97713,-3.51352,-0.36285,-5.92841,-8.80265,-8.49155,-8.00241,-6.81475,-7.7477,-8.40257,-8.95216,-6.89437,-6.92982,-6.14198,-5.63604,-6.52405,-7.77189,-8.74539,-7.24186,-7.04863,-7.3119,-5.23992,-5.87035,-6.5507,-5.95884,-3.74704,-3.53654],[-0.07742,-0.07819,-0.07949,-0.08225,-0.08517,-0.08588,-0.08582,-0.08709,-0.08933,-0.09197,-0.09528,-0.09793,-0.09994,-0.10185,-0.10353,-0.1051,-0.10755,-0.10693,-0.10821,-0.10969,-0.11015,-0.11063,-0.11071,-0.11017,-0.10975,-0.11092,-0.1096,-0.10824,-0.10756,-0.10677,-0.10445,-0.10495,-0.10445,-0.1056,-0.10648,-0.10461,-0.10562,-0.10587,-0.10518,-0.10223,-0.09962,-0.09779,-0.09902,-0.098,-0.0973,-0.0969,-0.09429,-0.09155,-0.09011,-0.08792,-0.08528,-0.08274,-0.08111,-0.07997,-0.07518,-0.07027,-0.06819,-0.06564,-0.06346,-0.0611,-0.05961,-0.05784,-0.05594,-0.05394,-0.05179,-0.04906,-0.04588,-0.04772,-0.04537,-0.04377,-0.04151,-0.04012,-0.04047,-0.04178,-0.03983,-0.03807,-0.03667,-0.03758,-0.03834,-0.03661,-0.03361,-0.0332,-0.03391,-0.03351,-0.03299,-0.03459,-0.03512,-0.03474,-0.03555,-0.03701,-0.03784,-0.03843,-0.03884,-0.03864,-0.03924,-0.03692,-0.03622,-0.03647,-0.03749,-0.03853,-0.03619],[0.96349,0.9456,0.93027,0.91403,0.89976,0.88111,0.8662,0.84856,0.83027,0.81659,0.80493,0.78852,0.77523,0.76,0.75306,0.74267,0.735,0.72358,0.70744,0.69548,0.68511,0.67088,0.65818,0.64663,0.63064,0.61933,0.61177,0.59775,0.58619,0.56958,0.562,0.54815,0.53487,0.5219,0.51192,0.50209,0.49077,0.4773,0.46496,0.45459,0.44055,0.4232,0.413,0.40103,0.3871,0.37289,0.363,0.3487,0.33456,0.32197,0.30708,0.29443,0.28052,0.26528,0.24962,0.23155,0.21202,0.19763,0.18516,0.17014,0.14924,0.12891,0.11278,0.09989,0.08484,0.0701,0.05888,0.04348,0.03665,0.01669,0.00513,-0.005,-0.01913,-0.03995,-0.05859,-0.07537,-0.09292,-0.11144,-0.12804,-0.14126,-0.15131,-0.16616,-0.1791,-0.19283,-0.206,-0.22307,-0.23946,-0.24997,-0.26435,-0.28038,-0.29389,-0.30595,-0.31596,-0.32734,-0.34314,-0.35865,-0.37079,-0.38339,-0.39831,-0.41513,-0.4272],[0.90993,0.90592,0.90366,0.90427,0.90384,0.90347,0.90442,0.90364,0.90189,0.90164,0.90241,0.90131,0.90275,0.90332,0.90174,0.90269,0.90424,0.8996,0.89605,0.89586,0.89718,0.89977,0.90205,0.904,0.90689,0.9095,0.90836,0.90767,0.90244,0.90051,0.9051,0.90596,0.90566,0.903,0.90066,0.90025,0.89756,0.89769,0.89668,0.89873,0.89979,0.90278,0.90382,0.90455,0.90224,0.90245,0.90081,0.89817,0.89815,0.89447,0.8924,0.89171,0.88906,0.88461,0.88314,0.88089,0.87744,0.87629,0.87501,0.8764,0.87784,0.87907,0.88019,0.88124,0.88147,0.8825,0.88402,0.88893,0.88606,0.88993,0.89332,0.89808,0.90398,0.90172,0.90127,0.90727,0.90818,0.90683,0.91038,0.90765,0.90611,0.9066,0.90697,0.90555,0.90431,0.90264,0.90107,0.89782,0.8954,0.89544,0.89396,0.88926,0.88588,0.88631,0.88363,0.88234,0.88061,0.87895,0.88162,0.87962,0.87409],[-20.59044,-19.59238,-17.65163,-15.95454,-14.76667,-14.53857,-13.68153,-11.87686,-10.02048,-7.91745,-6.12741,-4.51501,-3.06093,-1.71059,-0.709,0.69988,1.43771,2.35458,3.74786,3.6479,4.13115,4.76832,5.64465,6.536,7.14305,8.02852,8.76298,9.34058,10.38742,10.95789,11.16457,11.90526,12.65683,13.05705,13.22648,13.79647,14.43365,14.95742,15.24811,15.58545,16.23637,16.74507,17.59333,18.34144,19.08417,19.82365,20.69258,22.07353,23.60637,24.687,26.28522,27.70549,29.50607,31.32501,33.08765,35.03372,36.86612,38.80001,40.7531,43.08721,45.30576,46.88789,48.17945,49.49506,51.37544,52.41963,53.44064,54.11797,55.00257,54.76477,53.73695,52.78107,51.69729,50.3395,48.94869,47.0832,44.97561,43.44939,41.76728,39.63052,37.25735,33.68089,30.75364,26.60722,23.11932,18.96951,16.23893,12.1716,7.47553,3.43185,-0.95458,-5.1486,-9.07918,-13.08086,-16.79719,-19.45278,-21.70276,-23.54512,-24.34575,-24.31099,-23.53835],[-1.93115,-1.938,-2.1078,-2.07162,-1.95281,-1.65555,-1.27629,-1.40611,-1.28321,-1.24209,-1.48014,-1.00122,-0.34333,-0.22942,-0.01587,-0.05539,-0.60256,0.08057,0.23082,-0.07478,0.19779,0.29727,0.3573,0.358,0.05374,0.07713,0.08155,0.44971,0.6643,0.87463,1.22931,1.13235,0.76096,0.73448,1.15993,1.14986,1.2502,1.41209,1.04519,0.89174,1.13475,1.07249,0.87998,0.81034,0.69814,0.42213,0.20248,0.00524,-0.10079,-0.10651,0.01835,-0.1949,0.20488,-0.13817,-0.38775,-0.54791,-0.96006,-0.7977,-0.17753,-0.02407,0.06749,0.04158,-0.39452,-0.44699,-0.73811,-0.42018,-0.44082,-0.26374,0.17367,0.66368,0.42507,0.86636,1.14279,1.2763,1.25264,1.29488,1.43515,1.06777,0.91317,0.57951,0.76873,0.7345,0.81705,1.22744,1.23294,0.64226,0.07369,-0.16613,-0.01492,-0.19784,-0.67252,-1.02354,-0.77148,-0.42377,-0.12684,-0.86905,-1.21579,-0.77045,-0.48817,-0.18489,0.16189],[-3.67636,-3.44456,-3.12689,-3.0395,-2.63349,-1.4681,-0.4242,-1.207,-1.75926,-2.05592,-3.13209,-3.52305,-4.03344,-4.23575,-3.68407,-3.22895,-3.38559,-2.21655,-2.18708,-1.62865,-2.087,-2.52671,-2.63583,-2.01708,-0.82139,-0.38392,-0.53415,-1.01724,-0.90298,-0.08627,-0.09146,-1.62923,-1.74301,-2.44669,-2.45232,-3.39582,-2.68695,-2.4191,-2.55764,-2.87455,-2.89424,-2.47308,-3.59401,-3.57884,-3.6493,-4.64497,-5.45609,-5.36934,-5.66203,-7.44379,-7.90667,-7.41605,-7.30538,-7.00071,-5.76126,-5.57029,-6.24653,-7.75273,-7.83547,-8.70127,-10.8213,-10.62849,-11.01425,-11.04996,-10.82832,-11.46326,-10.96842,-11.15177,-11.04679,-11.53593,-10.979,-11.63587,-13.54107,-15.12021,-16.13889,-15.63944,-14.63484,-15.72305,-15.5495,-14.56432,-14.02472,-13.36362,-12.32509,-12.66811,-12.8184,-11.52485,-10.99102,-10.86936,-11.04786,-11.17111,-10.61057,-10.3069,-10.2214,-9.85139,-9.46644,-8.66178,-6.70914,-8.21884,-9.22109,-8.1294,-8.60763],[-5.09568,-4.46584,-2.16146,-0.51269,0.76298,-0.10509,0.39851,2.03873,3.54837,5.96556,8.17555,9.25993,10.29539,10.92409,12.12279,13.38187,13.97518,14.69928,14.94694,13.37976,12.80286,12.18025,12.27919,12.61767,11.33678,11.22966,11.93764,11.21148,11.18481,9.92629,9.588,9.17673,8.91501,8.18832,7.77876,7.84628,7.51028,6.65108,5.69124,5.37658,4.98565,3.67704,4.47459,4.74029,4.36472,4.18556,4.953,5.8498,7.04014,7.84066,9.20903,10.61572,12.50552,14.4683,16.30611,18.4257,20.61975,24.25144,28.30194,32.50958,36.25687,39.25452,41.69657,45.047,49.21229,52.30747,55.51595,57.60901,61.92085,62.50422,63.16502,64.24846,64.60454,64.17798,64.13241,63.1475,62.12887,61.2416,60.16141,59.03333,58.09267,55.13785,52.57219,48.79512,45.36636,40.56868,38.33122,34.75039,29.42131,24.73778,19.71559,15.63288,11.85642,7.32581,2.54382,-0.49276,-2.6012,-4.38383,-5.54192,-5.65047,-4.29781],[0.65179,0.43947,-0.16089,-0.66171,-0.86697,-0.64017,0.08352,0.05517,0.11465,0.10014,-0.92046,-0.55474,0.22382,0.12503,0.54329,0.60402,-0.74197,1.14443,1.26177,0.57593,0.84101,0.64949,0.73004,1.03864,0.91473,0.86332,1.13839,1.73025,2.26479,2.92208,4.238,3.35242,2.96977,2.72997,3.28291,3.19606,3.24704,3.48759,2.69418,2.84542,3.60028,3.72677,3.1449,3.32581,3.34388,2.73912,2.58096,2.94229,3.09177,3.12415,3.69228,4.07109,5.21909,5.27881,6.39069,7.29027,6.66313,6.41466,7.83651,8.17283,6.77443,7.27767,8.54743,8.89998,8.55383,9.5784,10.59505,10.30307,9.59772,10.82133,11.0727,10.65234,5.42176,1.03445,0.10755,3.90004,6.16217,1.80934,0.73415,1.5111,2.28286,3.71868,4.28855,4.1646,4.59704,5.3526,5.18774,5.24969,5.12819,3.91542,2.44809,1.25383,1.05064,1.01707,0.86292,-0.13283,-0.88921,-0.72575,-0.83605,-0.73017,-0.13816],[-9.97175,-11.02199,-10.42707,-11.26362,-10.40061,-9.82165,-8.08901,-7.74006,-7.38608,-6.90622,-5.6798,-4.94644,-4.58025,-4.39947,-5.30251,-6.17329,-6.06424,-6.99921,-6.89411,-6.89123,-7.14311,-7.18978,-7.17056,-7.80618,-8.15556,-8.21834,-8.1921,-8.48842,-9.19997,-10.40825,-10.90571,-9.87998,-10.54282,-11.75909,-11.69047,-11.08593,-10.97165,-11.37412,-11.75831,-12.37796,-13.34865,-14.26497,-13.67014,-13.86947,-14.25284,-13.87879,-13.61643,-14.32914,-14.36264,-13.7025,-13.51766,-13.32948,-14.95023,-15.11803,-15.61454,-15.08982,-14.55797,-12.84556,-11.93784,-11.22093,-10.16437,-10.09154,-11.93423,-11.78063,-11.02609,-11.10776,-10.6756,-10.5415,-8.74243,-9.246,-8.91146,-8.91536,-8.56093,-8.38531,-9.10063,-10.58542,-10.80638,-10.61163,-10.85919,-10.718,-10.4304,-10.95956,-10.32685,-10.65957,-11.15711,-12.02989,-12.66473,-13.95538,-15.53199,-15.94226,-15.38453,-14.59425,-14.23301,-14.09379,-15.05556,-16.23469,-14.5886,-14.92572,-15.6114,-16.03364,-16.66706],[-0.10078,-0.10027,-0.09607,-0.09342,-0.09257,-0.09361,-0.09563,-0.09622,-0.09721,-0.09809,-0.09685,-0.09945,-0.10342,-0.10422,-0.10507,-0.1048,-0.10172,-0.10553,-0.10656,-0.10531,-0.10645,-0.10584,-0.10621,-0.10567,-0.10525,-0.10524,-0.10544,-0.10672,-0.10709,-0.10831,-0.11269,-0.11125,-0.11035,-0.11023,-0.11258,-0.11172,-0.1121,-0.11323,-0.11042,-0.10982,-0.11088,-0.11132,-0.10972,-0.11001,-0.11058,-0.10887,-0.10657,-0.1063,-0.10558,-0.10533,-0.10554,-0.10574,-0.10502,-0.10357,-0.10251,-0.10252,-0.09914,-0.09891,-0.10125,-0.10251,-0.10289,-0.10206,-0.10108,-0.09923,-0.09583,-0.09663,-0.0941,-0.09365,-0.09351,-0.09381,-0.09096,-0.09009,-0.08759,-0.08624,-0.08322,-0.08056,-0.07838,-0.0736,-0.06809,-0.06481,-0.06232,-0.06071,-0.06151,-0.05924,-0.05949,-0.0588,-0.05732,-0.05478,-0.05244,-0.04986,-0.0478,-0.04604,-0.04614,-0.0451,-0.04488,-0.04287,-0.0414,-0.04065,-0.03955,-0.04032,-0.03846],[0.84857,0.83334,0.81603,0.80068,0.78601,0.77504,0.76198,0.74564,0.72985,0.71396,0.69944,0.68666,0.67629,0.66633,0.65787,0.64856,0.64241,0.63172,0.62388,0.62312,0.62037,0.61554,0.60856,0.60096,0.59916,0.59531,0.58773,0.58279,0.57869,0.57456,0.56915,0.56562,0.56022,0.55576,0.5494,0.54382,0.53948,0.53574,0.53341,0.52759,0.51982,0.51502,0.50665,0.4979,0.49194,0.4855,0.47684,0.46548,0.45378,0.44384,0.43036,0.4174,0.40124,0.38483,0.36672,0.34647,0.32578,0.30097,0.27272,0.24473,0.21527,0.18414,0.15778,0.12971,0.09805,0.06795,0.0399,0.01451,-0.01617,-0.04234,-0.06668,-0.09086,-0.11283,-0.13966,-0.16801,-0.19181,-0.21753,-0.24049,-0.26173,-0.28246,-0.30248,-0.32209,-0.33767,-0.3538,-0.36751,-0.38133,-0.40165,-0.41608,-0.42654,-0.43763,-0.44598,-0.45825,-0.4693,-0.47702,-0.48552,-0.49765,-0.51025,-0.52355,-0.53594,-0.55183,-0.56849],[0.49803,0.49323,0.49125,0.49144,0.49103,0.48862,0.48915,0.48804,0.48565,0.4859,0.48734,0.48535,0.48608,0.48544,0.4842,0.4849,0.48615,0.48131,0.47602,0.47377,0.47386,0.47512,0.4767,0.47817,0.47987,0.48193,0.4808,0.47967,0.47423,0.4723,0.47697,0.47812,0.47818,0.47611,0.47408,0.47409,0.47213,0.4735,0.47396,0.47678,0.47913,0.48467,0.48607,0.48756,0.48723,0.48944,0.48814,0.4864,0.48711,0.48428,0.48276,0.48213,0.47886,0.47405,0.47211,0.4696,0.46572,0.46203,0.45751,0.45672,0.45691,0.45671,0.45669,0.45643,0.45569,0.45689,0.45891,0.46414,0.46378,0.46873,0.47402,0.4815,0.48875,0.48763,0.48949,0.49735,0.50057,0.50007,0.50462,0.50431,0.50646,0.50868,0.51011,0.50953,0.50856,0.50543,0.50534,0.5036,0.4994,0.49731,0.49374,0.48907,0.48607,0.48512,0.47977,0.47731,0.47572,0.4743,0.47608,0.47377,0.46981],[-4.72688,-4.00104,-4.25896,-4.08258,-4.25483,-3.42619,-2.70671,-1.98984,-1.5889,-2.01446,-2.29596,-2.55599,-2.62698,-2.29053,-2.61663,-2.38999,-2.97208,-2.87713,-1.94933,-1.83719,-2.39277,-2.13075,-2.19223,-2.40286,-1.79796,-1.73328,-2.50514,-2.22979,-2.4608,-2.45812,-3.32191,-3.34566,-3.36422,-3.57293,-3.75599,-3.70347,-4.26892,-3.89449,-4.21254,-4.01679,-3.74358,-3.87121,-4.36067,-4.87678,-5.34615,-4.89419,-4.88752,-4.43837,-4.56303,-4.71892,-4.51417,-4.27641,-4.53572,-4.25054,-4.38447,-4.0835,-3.06621,-2.9637,-3.33395,-3.01019,-2.11047,-1.05577,-1.09738,-1.23139,-1.17383,-0.69948,-0.94384,-0.13983,-1.03012,0.22073,0.1004,-0.04058,-0.74242,-0.43133,-0.30803,-1.14776,-0.72915,-0.25299,-0.19175,-0.34382,-0.98041,-1.07255,-0.88202,-0.90173,-1.03186,-1.60979,-1.18794,-1.74459,-2.28188,-2.51134,-2.64721,-2.69592,-3.28567,-3.87562,-3.78631,-3.71311,-3.28377,-3.63497,-4.1191,-4.04089,-4.37712],[0.48202,0.04453,-0.04809,0.22291,0.10988,-0.24279,-0.50149,-0.36229,-0.16703,-0.14001,0.12823,0.44634,0.6022,0.6554,0.45304,0.54465,0.70537,1.23877,1.17191,0.94304,0.95027,0.44693,0.52668,0.34598,0.41625,0.5403,0.24046,-0.01466,0.12672,0.20406,-0.0775,-0.05196,-0.29863,0.08094,0.24543,0.04879,0.37984,0.22205,0.28407,0.4138,0.20582,0.25676,0.40524,0.39411,0.62414,0.785,0.66224,0.53486,0.58985,0.70125,0.69162,0.66994,0.86211,1.0497,0.67773,0.56129,0.82095,1.03357,1.52798,1.62741,1.53886,1.38808,1.17796,1.30048,1.59766,1.4646,1.56805,1.75411,1.7011,1.54155,1.5886,1.40284,0.50693,0.41148,0.44973,0.44474,0.69123,1.1605,1.37537,1.11334,1.0331,0.87201,0.8818,1.00402,0.99951,0.92962,1.27681,1.29618,1.55665,1.57226,1.63574,1.78951,1.61825,1.47578,1.63811,1.21482,1.87389,1.42035,0.57874,0.63991,0.31232],[11.77982,11.6165,11.16797,11.29116,11.23608,12.02155,11.64888,11.8505,11.72198,10.29138,8.40307,9.83482,10.15582,11.13322,6.26911,4.05773,0.9788,0.70903,-0.07421,-0.42787,-2.59461,-1.95302,-1.62949,-1.37523,-0.4041,-2.42533,-4.78913,-4.79473,-4.40829,-2.29969,-2.88597,-4.05419,-3.45933,-3.03605,-3.17473,-6.02091,-6.68363,-6.47255,-6.47468,-9.81515,-9.31073,-6.68244,-8.5958,-9.39102,-7.88218,-7.94714,-9.86204,-9.94949,-10.12903,-11.17686,-11.45972,-13.09808,-13.93085,-14.4817,-13.95021,-13.51035,-13.94716,-14.95734,-15.53662,-15.86467,-13.857,-12.01724,-11.92999,-12.77932,-12.9429,-12.08757,-12.35233,-9.3886,-9.73684,-6.83039,-6.67433,-5.62142,-1.24879,2.41573,2.81991,3.55332,2.65324,3.93297,6.16679,7.33599,7.49773,8.13565,9.63913,9.61365,10.58215,10.79998,11.83108,12.2838,12.50656,13.03165,13.77115,13.90436,11.90766,11.8712,13.35365,13.3398,14.04746,13.73064,13.13217,12.35153,12.48942]],[\"S1\",\"Day1\",\"2022_04_01_09_30_30\",[86.49444,85.5935,83.79763,82.34304,80.09535,78.00877,76.04643,73.9575,73.7279,72.86047,72.48853,71.87642,71.82594,71.32583,71.38083,71.7283,71.31811,71.29797,70.86799,70.74798,70.42413,70.29443,70.00301,69.41318,70.15182,70.41312,69.20028,68.70403,69.03921,69.42162,69.6629,70.52261,70.06837,69.50088,69.26185,69.10912,68.48001,67.89941,67.73763,68.26524,67.71648,67.22908,66.78625,66.07778,65.40453,64.88806,64.79727,63.21396,61.00476,58.09096,56.1192,55.21254,53.07881,50.57631,47.89639,44.08466,38.77446,33.48428,29.31916,23.64618,17.06582,9.098,1.69351,-3.76849,-8.45888,-11.55049,-15.81599,-17.95431,-16.54612,-14.20629,-13.04537,-11.37023,-7.70979,-4.83094,-0.05723,2.40961,5.28359,9.60255,13.36905,17.96851,22.82438,28.31536,31.75841,36.36024,41.14676,45.2222,48.67016,52.55671,56.90592,61.59124,66.30099,70.20226,74.83659,80.07126,83.69781,87.37253,88.53429,88.98117,90.09148,90.56599,90.66473],[-3.39817,-5.31806,-6.79568,-6.0933,-5.62402,-3.95438,-3.24611,-2.7374,-2.42106,-1.79052,-1.56929,-1.57303,-1.74976,-1.8882,-1.92888,-1.87604,-1.4774,-1.39053,-1.09532,-1.18168,-1.20963,-0.94788,-1.05013,-0.98957,-1.3886,-1.9812,-2.11751,-1.29859,-0.83192,-1.3687,-1.63558,-1.99735,-2.61872,-2.67031,-2.9758,-2.65031,-2.01431,-1.83448,-1.85214,-2.12184,-2.38253,-2.20518,-2.67189,-3.24558,-5.63306,-6.87546,-7.12106,-6.82168,-6.53514,-5.54645,-5.45329,-4.9456,-3.56573,-3.7782,-4.30277,-3.74918,-4.55879,-4.65149,-4.64967,-4.35874,-5.16511,-4.14088,-2.81126,-2.18307,-2.40823,-1.38616,0.101,1.34075,2.55605,2.21508,0.97596,-0.00765,-1.62176,-2.45817,-3.66029,-6.20666,-7.6477,-9.20369,-11.50207,-12.43912,-13.42738,-14.49379,-14.83969,-15.03934,-16.02372,-14.72864,-14.40324,-14.70931,-15.17547,-16.32694,-15.56368,-15.3585,-15.51667,-14.56608,-12.85311,-10.97205,-10.82447,-8.37604,-6.49045,-5.50239,-6.00301],[-10.43163,-13.59559,-16.71387,-17.66381,-12.54511,-10.68368,-7.35812,-6.66016,-5.14562,-4.51618,-3.83361,-3.77186,-3.83928,-4.25509,-4.30186,-4.29757,-5.09987,-5.66618,-6.04499,-5.46218,-5.88822,-5.62686,-5.2963,-5.44582,-5.41228,-5.85503,-4.4658,-4.09698,-4.06164,-4.11763,-7.12057,-8.3974,-7.03829,-5.87291,-5.08403,-6.63758,-5.54817,-2.56213,-3.2777,-4.22961,-5.42953,-4.76196,-5.06576,-4.69436,-5.92704,-5.42902,-5.61044,-5.86644,-5.50766,-5.32579,-6.68587,-7.23678,-7.02598,-7.61747,-9.67766,-8.38751,-10.79146,-10.39521,-11.39324,-11.74195,-11.76322,-12.8605,-11.78765,-11.09222,-11.4253,-10.90382,-14.01096,-16.16435,-14.14869,-12.00988,-10.1593,-10.87798,-10.2016,-9.25954,-11.90423,-20.99519,-24.95211,-24.61118,-27.85181,-26.62529,-20.96287,-15.98281,-20.21829,-21.61736,-20.48501,-20.32898,-18.25443,-18.55805,-18.20559,-16.04691,-14.01757,-13.39835,-13.51055,-12.07632,-11.74906,-10.90639,-11.19782,-9.7805,-5.95535,-3.6525,-6.54248],[12.79398,12.63487,11.69979,10.25805,7.02901,4.42684,2.03016,-0.16099,-0.52398,-1.46855,-1.88612,-2.50038,-2.53824,-3.01076,-2.95063,-2.60771,-3.00463,-3.00619,-3.44292,-3.58236,-3.88528,-4.04938,-4.34538,-4.93396,-4.16421,-3.83121,-5.1036,-5.68264,-5.36755,-4.95109,-4.53934,-3.55342,-4.03575,-4.68173,-4.95357,-5.02482,-5.77425,-6.51823,-6.64546,-6.05992,-6.51906,-7.0601,-7.44999,-8.15304,-8.54178,-9.04932,-9.09899,-10.66551,-12.94032,-15.93572,-17.75572,-18.64337,-20.93169,-23.35522,-25.75507,-29.77426,-34.70975,-40.03006,-44.07152,-49.74797,-56.189,-64.1906,-71.96426,-77.60258,-82.22222,-85.53976,-89.88686,-92.20427,-91.19971,-88.83266,-87.46875,-85.59947,-81.71159,-78.77074,-73.59149,-68.89235,-64.69692,-59.85563,-54.20838,-49.68423,-46.4799,-42.36061,-37.40023,-32.29626,-27.65854,-23.95895,-21.28712,-17.2284,-12.89529,-8.7261,-4.79698,-1.12314,3.56713,8.24959,11.56619,14.80329,16.01184,15.86564,16.2027,16.35324,16.81655],[9.10991,11.58208,14.09718,15.2106,10.49316,9.19425,6.20498,5.67404,4.30464,3.86978,3.27248,3.21202,3.2293,3.59216,3.62618,3.63635,4.51613,5.0847,5.52908,4.94475,5.34731,5.16647,4.82059,4.98088,4.84085,5.10634,3.73261,3.59918,3.69041,3.59986,6.41755,7.54622,6.06997,4.93596,4.0946,5.67653,4.80189,1.97717,2.6611,3.50461,4.58803,3.99419,4.15943,3.64751,4.17362,3.35533,3.45995,3.78723,3.52426,3.62316,4.94997,5.61805,5.79807,6.30643,8.13367,7.05267,9.12689,8.72112,9.67555,10.0916,9.88084,11.22262,10.57422,10.08301,10.33988,10.12303,13.51955,15.92831,14.31442,12.16226,10.0499,10.47512,9.38407,8.24539,10.45491,18.30125,21.5619,20.68939,22.82307,21.35336,15.8595,10.95788,14.67325,15.87544,14.49809,14.82002,13.05674,13.22482,12.74405,10.40063,8.80769,8.31073,8.36265,7.34796,7.57771,7.36069,7.67888,7.0661,3.96407,2.03329,4.66012],[-6.12907,-8.91803,-11.31742,-10.92939,-8.90194,-6.74348,-5.11982,-4.43742,-3.71719,-2.93831,-2.54032,-2.52734,-2.71597,-2.96182,-3.01372,-2.9616,-2.79392,-2.86368,-2.68121,-2.60643,-2.74898,-2.42507,-2.43438,-2.41634,-2.7929,-3.48543,-3.24106,-2.34977,-1.89073,-2.42311,-3.49782,-4.19873,-4.4263,-4.15633,-4.23578,-4.34657,-3.43471,-2.45356,-2.66359,-3.18009,-3.75762,-3.40497,-3.9379,-4.38997,-7.0294,-8.08846,-8.37484,-8.15728,-7.78248,-6.78028,-7.06585,-6.72921,-5.33806,-5.70778,-6.79318,-5.89441,-7.3585,-7.33607,-7.62076,-7.43868,-8.22969,-7.55173,-5.9439,-5.13294,-5.44758,-4.30104,-3.71638,-3.09163,-1.31703,-1.07251,-1.78872,-2.9474,-4.33409,-4.89171,-6.7822,-12.17105,-14.93468,-16.39693,-19.94919,-20.39476,-19.22983,-18.53745,-20.36274,-21.02055,-21.56924,-20.25973,-19.22641,-19.62519,-19.95259,-20.33425,-18.94988,-18.55904,-18.74497,-17.39335,-15.65034,-13.59076,-13.53552,-10.76011,-7.86313,-6.28148,-7.55597],[-11.15714,-10.73565,-10.20014,-10.88518,-11.42525,-12.36987,-12.626,-13.1151,-10.8852,-9.57896,-8.08075,-7.20282,-5.87437,-5.16148,-4.24846,-2.61079,-2.28049,-1.57145,-1.20185,-0.46795,0.09628,1.21751,1.36037,1.74388,2.53971,3.18098,3.19308,2.54445,3.92934,5.43244,4.74817,5.49708,5.60927,5.57266,6.45382,6.51197,6.69749,6.76655,7.0077,7.92854,8.09849,8.80423,9.42855,9.58018,9.99884,10.39911,11.34656,10.27837,9.17469,7.29936,6.43033,6.93019,6.61167,6.08306,5.14296,3.26214,-0.26198,-3.44399,-5.00691,-8.00281,-12.22712,-18.27419,-23.54974,-27.38597,-30.15613,-32.04629,-35.69373,-37.91125,-36.34855,-34.62448,-33.93727,-32.56771,-28.94232,-27.13727,-23.82776,-22.73771,-22.01918,-19.29547,-17.21817,-15.14588,-12.52578,-9.8497,-10.20971,-9.24258,-7.53061,-8.15108,-8.55418,-8.82476,-8.66979,-7.75816,-6.78736,-6.48063,-5.80234,-4.9679,-5.01602,-4.33888,-5.55537,-6.95091,-6.94069,-6.38796,-5.67245],[6.94716,8.86248,11.45688,12.70313,7.48915,6.34816,3.06455,1.93654,0.96668,0.55167,0.23249,0.34959,0.47384,0.90137,1.14799,1.58997,2.59287,3.31152,3.89551,3.29145,3.80769,3.83413,3.80867,3.98968,3.95746,4.63401,3.16033,3.16727,3.2825,3.32729,6.3999,7.06309,5.15621,3.64739,2.62109,4.10766,3.01562,-0.02157,1.12245,2.47516,3.1743,2.74705,2.8808,2.29766,2.32656,1.6715,1.72536,2.0666,1.65876,1.71459,2.96314,3.80534,4.3963,5.00807,6.82795,5.77602,7.46863,6.70783,7.71971,8.30986,7.82943,8.71616,7.886,7.04299,7.39268,7.28695,10.50974,13.54121,12.34128,9.99562,8.00371,7.86551,6.65059,5.72224,7.20607,12.66656,15.10219,14.07796,15.29861,13.59701,8.62988,4.41861,8.33115,10.00213,9.7956,11.06404,9.66211,10.25309,10.05095,8.50827,7.74113,7.36618,8.1488,7.72498,8.58024,9.1292,9.07778,8.34023,5.35912,3.1662,5.49899],[5.89563,5.2486,2.1341,3.4563,4.78732,5.15249,6.44413,8.91053,7.83646,8.17225,8.00337,8.00523,9.08661,9.27041,9.48921,10.00078,8.98839,8.6499,8.86856,7.68592,7.34892,7.6536,7.63887,7.43525,5.84347,4.02587,4.01878,3.93321,3.87931,4.31137,5.26574,4.31063,4.19498,4.40581,5.0618,4.07592,3.2869,3.43872,3.99317,5.12736,3.37971,2.66677,1.50083,1.99626,0.26516,0.19933,0.23772,-0.43781,-0.42017,-0.77787,-1.42346,-1.06892,-0.32239,-0.77389,-0.22792,0.66764,-0.12229,-0.2513,-0.92773,-2.58384,-3.36992,-2.91713,-2.70745,-1.73078,-2.92128,-1.54195,0.42684,1.2619,3.61173,4.59442,2.95277,2.36059,0.98156,0.36474,-0.48644,-1.80887,-1.77963,-2.64737,-1.94896,-0.80055,-0.86426,-0.66019,-1.23831,-1.09067,-1.15823,-0.61051,-0.51782,-0.54778,-0.48356,-1.20568,-1.02024,-0.49717,-0.64699,1.11607,0.71256,1.41051,0.44201,1.02795,1.97082,1.91242,1.60638],[64.03963,64.63368,64.98372,64.65712,63.73257,62.69447,62.11932,61.49765,63.59862,64.8444,66.3037,67.19725,68.50891,69.28117,70.22676,71.92737,72.43094,73.25535,73.71974,74.33341,74.96312,76.09542,76.2326,76.64122,77.36402,77.99815,77.89247,77.23695,78.62958,80.14941,79.82355,80.568,80.47385,80.32277,81.12959,81.2737,81.35767,81.23643,81.54942,82.5905,82.7649,83.42541,84.01084,84.1573,84.51896,84.90992,85.8595,84.77232,83.66858,81.78259,80.87667,81.39383,81.13114,80.57605,79.71941,77.89835,74.34912,71.12936,69.5067,66.29285,61.95818,55.96752,50.72233,47.02083,44.09912,42.38541,39.12726,37.27317,39.17316,40.82203,41.05745,42.36236,45.76012,47.47174,50.72322,51.75537,52.54768,55.02647,57.32565,59.59787,62.01194,64.64742,64.27985,65.29911,66.99673,66.51272,66.07588,65.82075,65.97559,66.7365,67.71603,68.08097,68.76198,69.80068,69.74522,70.55219,69.19309,67.84166,67.78533,68.22418,69.03236],[7.50302,7.3699,5.06235,6.6291,6.57951,6.6351,7.02459,9.1024,7.80942,8.02154,7.77312,7.80639,8.88133,9.17316,9.45019,10.06055,9.35173,9.21345,9.577,8.28005,8.0903,8.39071,8.36991,8.22086,6.67997,5.10763,4.71214,4.63215,4.6104,5.03943,6.75724,6.01204,5.40691,5.21394,5.57546,5.01755,3.96972,3.30787,4.14732,5.59996,4.10139,3.3015,2.2144,2.53639,0.87699,0.63865,0.69,0.13056,0.03852,-0.29108,-0.57819,-0.0115,0.86404,0.59372,1.60282,2.18157,1.87368,1.54819,1.17137,-0.25031,-1.12935,-0.45724,-0.4816,0.22252,-0.82047,0.46879,3.19816,4.77293,6.688,7.02655,4.95666,4.35178,2.71382,1.87668,1.45605,1.65711,2.33522,1.25299,2.22752,2.84951,1.47589,0.54449,1.03886,1.62493,1.50589,2.3618,2.07811,2.2064,2.21433,1.11634,1.08854,1.48819,1.55319,3.12565,2.96492,3.77396,2.83767,3.20271,3.32246,2.68641,3.00934],[-5.16802,-7.20034,-10.50783,-11.39063,-5.97927,-4.77595,-1.24447,0.51052,1.16721,1.66125,1.92599,1.81266,1.98564,1.61874,1.43755,1.14367,-0.1091,-0.90274,-1.4159,-1.13708,-1.72979,-1.67517,-1.65412,-1.88457,-2.27095,-3.40447,-1.98042,-2.00908,-2.13502,-2.06369,-4.79651,-5.68833,-3.86578,-2.34917,-1.18114,-2.88081,-2.03348,0.94097,-0.01573,-1.02222,-2.16187,-1.93812,-2.37679,-1.68238,-2.17135,-1.55749,-1.59918,-2.10841,-1.71071,-1.86012,-3.23585,-3.9524,-4.32273,-5.03256,-6.64189,-5.39087,-7.23211,-6.53231,-7.68673,-8.69613,-8.44517,-9.17641,-8.32143,-7.24824,-7.90334,-7.43314,-10.02543,-12.7481,-10.99927,-8.47404,-6.94692,-6.9689,-6.15237,-5.41893,-7.07487,-12.68717,-15.02761,-14.26554,-15.26421,-13.32369,-8.54703,-4.43441,-8.35819,-9.93004,-9.74848,-10.82931,-9.4522,-10.03028,-9.81808,-8.52053,-7.73182,-7.23221,-8.02609,-7.15532,-8.08644,-8.43656,-8.6377,-7.77269,-4.64524,-2.54291,-4.87618],[0.09997,0.09635,0.09322,0.0932,0.09287,0.09364,0.09556,0.09687,0.09723,0.09653,0.09638,0.09588,0.09446,0.09421,0.09356,0.09375,0.09443,0.0952,0.096,0.09524,0.09533,0.09554,0.09542,0.09544,0.0943,0.09358,0.09316,0.09487,0.09528,0.09514,0.09735,0.09611,0.09427,0.09336,0.09094,0.09128,0.09177,0.09191,0.09243,0.09232,0.09151,0.0937,0.09329,0.09215,0.08685,0.08476,0.08329,0.08354,0.0843,0.08539,0.08544,0.08623,0.0896,0.08936,0.08776,0.08856,0.08615,0.08565,0.0857,0.08591,0.08584,0.08676,0.08672,0.08655,0.08473,0.08636,0.09143,0.09557,0.09708,0.09632,0.09266,0.09031,0.08835,0.08747,0.08474,0.0798,0.07923,0.07711,0.07294,0.07047,0.07048,0.07096,0.07274,0.07328,0.07605,0.08231,0.08563,0.08828,0.09078,0.09295,0.09566,0.09673,0.09858,0.10035,0.10331,0.10482,0.105,0.10618,0.10633,0.10373,0.10185],[1.37097,1.36372,1.35794,1.35106,1.34322,1.33559,1.33088,1.32588,1.32449,1.32265,1.32105,1.32019,1.32026,1.31958,1.31755,1.31757,1.31722,1.31829,1.31784,1.31703,1.31702,1.31805,1.31742,1.31719,1.31512,1.31629,1.31707,1.31639,1.31706,1.31886,1.31572,1.31317,1.31331,1.31185,1.31183,1.31054,1.31078,1.3085,1.30654,1.30579,1.30399,1.30479,1.30499,1.30317,1.2996,1.29848,1.29908,1.29536,1.29186,1.28745,1.28337,1.27954,1.2766,1.27171,1.26513,1.25692,1.24639,1.23378,1.22306,1.20759,1.19067,1.17069,1.15067,1.12901,1.10573,1.08285,1.05485,1.02748,1.00322,0.97498,0.94559,0.91738,0.88758,0.85635,0.82851,0.79823,0.76421,0.73292,0.70073,0.66826,0.63664,0.60096,0.56135,0.52501,0.49128,0.45153,0.41387,0.37597,0.33549,0.29681,0.26083,0.22402,0.18721,0.15208,0.12202,0.09195,0.06514,0.04175,0.0214,0.00709,-0.00336],[0.12303,0.1193,0.11517,0.11043,0.11039,0.1084,0.10746,0.10638,0.10469,0.10462,0.10374,0.10343,0.10233,0.10282,0.10243,0.1007,0.10133,0.10171,0.10178,0.10132,0.10285,0.10443,0.10492,0.10519,0.10295,0.10227,0.10588,0.10797,0.10684,0.10547,0.1057,0.10396,0.10281,0.10248,0.10232,0.10266,0.10536,0.10658,0.10727,0.106,0.10693,0.10872,0.11031,0.11123,0.11065,0.11314,0.11467,0.11852,0.12288,0.12706,0.13031,0.13226,0.13631,0.14136,0.14581,0.15355,0.16223,0.17023,0.17692,0.18306,0.19158,0.20007,0.20986,0.21891,0.22951,0.23854,0.2462,0.25036,0.2549,0.2564,0.25483,0.25637,0.25954,0.25909,0.25522,0.24948,0.24234,0.23377,0.2265,0.2194,0.21166,0.20268,0.19283,0.18068,0.17075,0.16086,0.15333,0.14659,0.137,0.12961,0.12528,0.12132,0.11799,0.11441,0.11354,0.11267,0.11577,0.11825,0.11813,0.11551,0.11171],[19.52283,19.46808,19.51271,20.13707,20.49984,20.43506,20.34562,20.50916,20.03938,19.91019,20.00398,19.39635,18.17982,17.69667,16.27503,15.24704,13.73495,12.56775,11.8563,10.12493,9.22002,9.0231,8.36053,8.64827,6.98451,4.76688,4.0796,2.21582,1.9886,1.78169,-0.01503,-1.47782,-3.03437,-4.60681,-5.6926,-6.31721,-6.98795,-7.94578,-8.90334,-10.03782,-10.91842,-11.66475,-12.06569,-13.25633,-14.00104,-15.05732,-16.04757,-17.19407,-17.68349,-18.02007,-18.77945,-18.88774,-18.26984,-19.32707,-18.93441,-18.31369,-18.1134,-17.26605,-16.46276,-15.02871,-13.17589,-11.13222,-8.74016,-6.21595,-4.14575,-2.37685,0.16531,2.32257,3.68539,5.03044,6.51225,8.53502,10.41193,11.93801,12.90647,14.22186,15.95654,17.11392,18.70525,19.97248,20.55243,21.65732,22.08841,22.28394,22.76837,22.77929,23.04718,22.10166,22.01417,21.72788,21.22182,20.94496,20.4645,19.7393,18.82777,18.46643,17.8076,17.54349,17.61781,17.29219,17.32955],[2.50583,2.12768,1.71269,1.0439,1.11806,1.02716,1.23501,1.43753,1.61517,1.54802,1.46454,1.42946,1.10869,1.07222,0.8182,0.574,0.37913,0.29877,0.3664,0.45364,0.45471,0.5076,0.26706,0.4978,-0.07733,-0.70757,-0.52125,-0.40348,-0.09348,-0.35976,0.09667,0.53294,0.43553,0.79195,0.92639,1.07933,1.35634,1.53639,1.38971,1.31687,1.4736,1.35322,1.63101,1.65175,1.73723,1.68877,1.95773,1.88058,2.17974,2.33251,2.39714,2.56232,3.02155,2.69257,2.82825,3.09469,3.19204,3.40457,3.5445,3.43656,3.53665,3.97975,4.46954,5.23651,5.22283,4.87841,4.97792,4.94944,4.8056,4.75896,4.82513,4.70226,4.87788,4.69335,4.67491,5.1702,5.5073,5.86333,6.11847,6.19571,6.19155,6.28245,6.15009,6.10002,5.9221,5.88301,5.62288,5.24248,5.41581,5.08211,4.68615,4.90126,4.64663,4.28507,3.88369,3.33501,3.344,3.25306,3.1048,2.89248,2.74462],[4.70068,3.10565,6.85665,4.55936,2.24523,2.96416,0.84991,-3.95317,-1.32178,-1.3734,-0.63186,-0.54343,-2.906,-3.44617,-3.88167,-4.75858,-2.4133,-1.70128,-1.88748,0.67396,1.23131,0.98709,0.94195,1.44029,4.19192,6.99397,7.2838,8.25434,8.76772,7.18933,3.8685,4.91283,4.75156,4.30256,2.50832,3.58121,5.48361,5.737,3.49829,-0.08321,2.03249,3.10381,4.12102,2.05206,2.06808,0.35944,-0.87931,-0.3768,-0.94718,-0.21377,-0.21681,-1.39714,-2.08915,-1.29937,-3.43173,-4.15719,-4.20807,-4.09446,-2.93888,0.75883,1.41559,1.49971,2.56769,0.99375,3.72309,0.95022,-0.74148,1.76412,-3.80478,-9.43979,-7.30436,-8.03024,-6.25065,-5.83845,-5.63181,-5.66799,-6.96367,-8.03013,-8.4907,-8.63906,-9.77561,-10.05373,-9.35919,-9.71074,-10.09324,-9.19881,-8.61078,-8.98499,-9.39367,-8.65616,-7.85155,-8.5664,-8.43892,-10.78594,-8.21368,-7.40714,-5.45555,-3.82598,-3.04096,-1.4517,-1.66015],[25.43947,25.01587,25.13298,26.37457,26.63047,26.47589,26.53438,26.28885,25.32034,24.55809,24.92887,24.24298,22.37687,21.94665,19.87112,18.73039,17.0971,15.79389,15.15446,12.91152,12.21338,12.51716,12.48003,13.5193,12.21697,9.57567,8.23862,6.34736,6.87369,5.64162,4.28941,3.44881,1.66819,-0.60456,-2.072,-2.90442,-3.48739,-4.79999,-4.70671,-5.06376,-6.47559,-6.64485,-6.31496,-8.1626,-8.69241,-9.40657,-10.45398,-11.43753,-12.17439,-12.69739,-13.79412,-13.88179,-12.02427,-14.65067,-14.09409,-13.91526,-13.80821,-13.63583,-13.38997,-12.38529,-10.27961,-8.11255,-5.11216,-1.88739,-0.54414,0.91822,3.87692,6.17462,7.35766,8.6672,10.17628,12.04961,13.62274,14.87787,16.04023,17.3837,19.21157,20.39436,22.34177,23.49897,24.05354,25.36494,25.66997,25.84719,26.84104,26.88887,27.45145,26.65281,25.92003,25.59354,25.22591,24.55338,24.33791,24.49196,23.60486,23.08582,22.23794,21.7717,21.94827,21.24478,21.62089],[9.30899,8.68112,7.95374,7.13787,7.894,7.40536,8.15625,8.33454,8.61137,8.35242,7.78755,8.09068,6.44755,6.34115,6.10351,5.62391,5.75101,4.57342,4.11981,3.90196,3.58603,3.52494,2.92499,2.56269,1.47337,0.56213,0.78834,1.33141,1.77302,0.7353,1.52816,2.24654,1.81261,2.15288,2.67151,3.08114,3.93906,4.24669,3.81932,3.71846,4.34834,3.73991,3.88138,3.49613,3.53571,3.38383,4.19759,4.32779,4.77199,5.50948,5.81203,6.34671,6.5259,5.66528,5.62962,5.99218,5.61343,6.70283,6.86924,6.49452,5.9476,6.10333,5.78526,6.3427,6.03707,5.54647,5.40317,5.26196,5.28413,5.64097,5.70668,5.35981,5.6242,5.9056,5.55023,6.25258,7.03456,7.80279,8.20322,8.03324,8.75788,8.74536,8.93186,9.61181,9.66343,10.38242,10.38381,9.74513,10.11026,10.06847,10.11043,10.22395,10.1546,10.01175,9.23191,8.77921,8.40842,8.32859,8.13499,7.97341,7.97355],[-7.87045,-9.06992,-4.13192,-5.88273,-9.12512,-7.22341,-10.50357,-14.98016,-13.20287,-13.74144,-12.62956,-12.90246,-14.10477,-14.25172,-15.43232,-16.19468,-15.54244,-13.53228,-12.20147,-10.53997,-9.23057,-9.24705,-7.36247,-2.69743,2.06275,6.19588,8.61781,7.72711,7.64899,12.57126,8.77023,7.83637,7.825,6.83125,5.00499,10.10931,14.37135,15.75359,11.20067,5.03814,9.89268,10.37259,12.16558,9.70385,8.59887,6.89091,8.00883,9.35881,9.00901,12.1208,12.39076,12.34303,11.96929,9.66669,7.6572,7.08997,6.40236,7.97085,8.33979,10.88097,11.11504,10.15495,8.83499,9.3536,11.03369,5.84987,2.43979,5.87156,-0.98468,-8.15621,-7.01295,-7.22421,-6.75012,-8.42101,-7.45072,-8.23946,-10.12706,-12.23444,-12.86501,-11.66484,-15.27444,-14.83372,-14.26778,-16.01572,-16.67324,-17.19945,-16.71214,-17.99074,-19.15778,-18.88566,-18.71316,-19.79286,-19.25359,-21.63118,-18.76891,-17.73469,-15.84709,-14.01543,-12.99411,-12.23071,-11.89082],[0.08113,0.08301,0.08457,0.08702,0.08801,0.08884,0.09074,0.09113,0.09331,0.09525,0.09632,0.09604,0.09707,0.09752,0.09852,0.09985,0.102,0.1035,0.10337,0.1031,0.10306,0.10288,0.1024,0.10105,0.10376,0.10515,0.10378,0.1028,0.10146,0.10417,0.10217,0.10142,0.10328,0.1021,0.10133,0.10063,0.09921,0.09872,0.09803,0.09733,0.09696,0.09835,0.0958,0.09612,0.09486,0.09362,0.09181,0.0905,0.08864,0.08629,0.08558,0.08425,0.081,0.08176,0.07986,0.07714,0.07439,0.07213,0.06957,0.06825,0.06659,0.06427,0.06186,0.05647,0.05561,0.05693,0.05554,0.05447,0.05341,0.05227,0.05137,0.05215,0.05217,0.05295,0.05483,0.05321,0.05159,0.05076,0.04928,0.04959,0.05136,0.05096,0.0524,0.05232,0.05183,0.05153,0.0531,0.05495,0.05454,0.05493,0.05718,0.05607,0.05592,0.05743,0.05978,0.06182,0.06298,0.0648,0.06627,0.06865,0.0701],[1.66214,1.64527,1.62776,1.61765,1.60241,1.58646,1.57022,1.55483,1.53394,1.51611,1.50328,1.48795,1.46991,1.45645,1.43867,1.42278,1.40539,1.39259,1.38102,1.36366,1.35056,1.34161,1.33379,1.32947,1.31696,1.30005,1.28788,1.27443,1.26646,1.25928,1.24649,1.2341,1.2205,1.20487,1.18998,1.18216,1.17253,1.16014,1.14766,1.13461,1.12178,1.10949,1.10043,1.08427,1.06967,1.05594,1.04321,1.02821,1.01434,1.00167,0.98583,0.97159,0.96262,0.93632,0.92219,0.90754,0.89061,0.87342,0.85376,0.8345,0.81981,0.80532,0.79241,0.78194,0.76627,0.74994,0.73596,0.72302,0.70657,0.69054,0.67582,0.66358,0.64851,0.63243,0.6181,0.60554,0.59379,0.58134,0.56996,0.55854,0.54387,0.53227,0.51678,0.50311,0.49197,0.47723,0.4659,0.44902,0.43507,0.42213,0.40685,0.3928,0.38099,0.36937,0.35664,0.34218,0.32593,0.31065,0.29736,0.28081,0.26682],[0.88832,0.88671,0.88742,0.88595,0.88397,0.8834,0.88119,0.88058,0.87852,0.87879,0.8801,0.88173,0.88321,0.88256,0.88547,0.88751,0.88866,0.8902,0.89148,0.89334,0.89342,0.8946,0.89825,0.90043,0.90917,0.91231,0.90974,0.91074,0.91162,0.91467,0.91289,0.91369,0.91487,0.91074,0.90922,0.90751,0.90896,0.90864,0.90861,0.90791,0.90657,0.90497,0.90293,0.90159,0.89876,0.89597,0.8924,0.89101,0.8908,0.88772,0.88557,0.88476,0.87898,0.88222,0.88084,0.87998,0.87705,0.8761,0.87673,0.87865,0.88089,0.8813,0.88321,0.8797,0.88241,0.89022,0.89146,0.8937,0.89492,0.89706,0.89748,0.89799,0.89947,0.90016,0.90242,0.90598,0.90637,0.90675,0.90552,0.90435,0.90384,0.90481,0.90626,0.90607,0.9068,0.90615,0.9075,0.91146,0.90511,0.90476,0.90425,0.90307,0.90551,0.90517,0.90385,0.90115,0.89608,0.89126,0.88562,0.88178,0.88124],[-22.26404,-20.89022,-18.97998,-17.68646,-16.36945,-15.21927,-13.78726,-12.14447,-9.95155,-7.82392,-6.01849,-4.51913,-3.11644,-1.84422,-0.95084,0.41799,1.30208,2.12959,3.04936,3.70677,4.64809,5.91792,6.34944,7.33479,7.26669,7.58826,8.68791,8.55257,9.6149,10.73968,10.20303,10.04166,10.34984,10.7439,11.75523,12.06063,12.79285,13.25059,13.74604,14.26821,14.95315,16.113,17.11609,17.93549,18.77088,19.59467,20.59557,21.14232,22.26443,23.38218,24.45305,25.92175,27.90577,29.852,31.64431,33.67823,35.38585,37.43851,39.99014,42.47466,44.66662,46.67574,48.88937,50.67811,52.41567,53.87881,55.05268,55.43326,56.0323,55.38496,54.30563,53.90956,53.51525,52.29017,50.65338,48.85584,46.59106,44.39029,42.44841,39.88987,37.26188,34.31132,30.48756,26.96313,23.9936,19.95692,16.2586,12.21043,8.03995,4.1662,0.71058,-2.76566,-6.56493,-10.51863,-13.97968,-16.64504,-19.22556,-20.9798,-22.13394,-22.2287,-21.54484],[-0.01193,0.36978,0.60733,0.24186,0.50605,0.41377,0.62389,0.69944,1.1395,1.44489,1.54143,1.53491,1.55189,1.60817,1.58484,1.49955,1.50797,1.52997,1.46549,1.62774,1.60851,1.60668,1.30359,1.35329,1.29762,0.92999,0.99981,0.73128,0.80618,0.9334,0.81003,1.35992,1.8011,2.14659,2.53914,2.55018,2.57368,2.67881,2.34312,2.18683,2.42469,2.17356,2.16176,2.40388,3.09868,3.16285,3.40567,3.084,3.02371,2.66315,2.61759,2.4968,1.98328,1.8281,1.92758,1.67885,1.68823,1.63636,1.43019,1.12704,1.00848,1.00222,1.18597,1.17954,1.30286,0.96647,0.12094,-0.66641,-1.19277,-1.32802,-0.88583,-0.57575,-0.11814,-0.11214,0.53057,1.57201,1.76833,2.3488,3.02747,3.47823,3.69128,3.67711,3.4589,3.33129,2.71184,1.68993,1.18006,0.67819,0.40443,-0.16117,-0.63417,-0.68881,-1.1731,-1.54477,-2.05493,-2.57071,-2.45716,-2.49796,-2.48743,-2.00221,-1.66427],[-12.1005,-14.19748,-13.36481,-14.17743,-13.84226,-12.11432,-11.93036,-13.81188,-11.96068,-11.49637,-10.85962,-10.80175,-12.01442,-12.4115,-12.63916,-13.02294,-11.82075,-11.51812,-11.53245,-10.27201,-10.0551,-10.00856,-10.01212,-9.77822,-8.55953,-7.44165,-7.19879,-6.2453,-5.71245,-6.66503,-8.67139,-8.34137,-8.44119,-8.36398,-9.0521,-8.15025,-6.44548,-5.61759,-6.41466,-8.07097,-6.84509,-5.79574,-5.14166,-6.06157,-6.84723,-7.83897,-8.09324,-7.27549,-6.96191,-5.70282,-5.36632,-5.37489,-4.79578,-4.73825,-6.35457,-6.42908,-7.15554,-7.11726,-6.75076,-4.9868,-5.12027,-5.11699,-3.99404,-4.3844,-3.63281,-3.81573,-5.04085,-4.79624,-5.04819,-5.81327,-5.03783,-5.82107,-5.93083,-5.79521,-7.00485,-11.32249,-13.95742,-14.48898,-18.34969,-19.91173,-18.99423,-18.53777,-19.44947,-20.01955,-20.31737,-19.4366,-18.61065,-18.89458,-19.26484,-18.95927,-17.76255,-17.90316,-17.87356,-18.28905,-16.10244,-14.73212,-13.68348,-11.48538,-9.58519,-8.01888,-9.01358],[-2.93859,-1.55684,0.25138,2.34391,4.06387,5.13706,6.53074,8.49442,10.15999,12.1636,14.03102,14.91483,15.18603,15.9889,15.4508,15.78564,15.10017,14.74495,14.94965,13.8166,13.82367,14.90327,14.68876,15.93021,14.15926,12.2236,12.60769,10.61,11.36411,12.33844,10.11787,8.36808,7.11136,5.90156,5.91201,5.51107,5.41265,4.86886,4.60928,4.24518,3.89509,4.25832,4.77195,4.53956,4.60212,4.5151,4.64175,3.98997,4.67873,5.39528,5.70826,7.17482,9.83935,10.64909,12.99773,15.69762,17.61388,20.5154,23.79494,27.46886,31.47965,35.54606,40.10616,44.58723,48.21972,51.61163,55.34404,57.79411,59.63295,60.17378,60.73035,62.3551,63.96188,64.2644,63.67552,63.36052,62.87254,61.94928,61.73126,60.54616,58.55466,56.75378,53.36847,50.07198,47.48614,43.33947,39.83752,34.77554,30.56943,26.31715,22.26217,18.59572,14.25153,9.56429,5.05612,1.90326,-1.32742,-3.37541,-4.47361,-4.91039,-4.18149],[2.25789,2.41761,2.36388,1.47742,1.78128,1.70752,1.93673,1.55529,2.48779,2.67435,2.80838,2.78021,1.86007,1.69461,1.34044,0.76484,1.24337,1.38491,1.33214,2.2322,2.35118,2.35333,1.7981,2.2567,2.15747,1.76241,2.07611,1.87862,2.47825,2.12967,1.59146,2.60368,2.83898,3.38173,3.72302,3.97001,4.46247,4.71825,4.01267,3.49808,4.03435,3.75747,4.13916,4.21691,4.99836,4.87552,5.28673,4.93409,5.11945,4.96552,4.98143,4.86627,4.60908,4.23446,3.92408,3.54606,3.47392,3.40033,3.50543,4.5256,4.74848,5.14472,6.21427,5.64615,7.54501,4.72941,2.36272,3.46579,-2.06208,-7.17652,-4.9138,-5.51828,-3.59453,-3.33366,-2.44037,-1.15915,-1.90162,-1.95042,-1.51534,-0.94748,-1.36641,-1.22508,-0.32679,-0.13038,-0.66978,-0.30049,0.02287,-0.10596,0.33484,0.58741,0.74517,1.27349,1.25523,0.94803,1.08294,0.53272,1.01167,0.97759,0.84604,1.00411,1.19446],[-16.91934,-17.35774,-20.21145,-18.68882,-16.00278,-14.97331,-12.63579,-9.68813,-10.37634,-9.82714,-9.89109,-9.9074,-8.91973,-8.80137,-8.6799,-8.28474,-9.39233,-9.79663,-9.61471,-10.81679,-11.1395,-10.83219,-10.85563,-11.02668,-12.64632,-14.42766,-14.42267,-14.43449,-14.32091,-13.76192,-12.46905,-13.12333,-13.10315,-12.56569,-11.4531,-11.61505,-11.77913,-11.20704,-9.792,-7.88999,-8.77377,-8.79215,-9.11334,-7.97704,-8.77112,-8.06457,-7.05709,-6.76822,-5.83916,-5.27047,-4.91193,-3.66824,-2.2224,-2.96438,-2.37502,-1.59211,-2.18,-2.09337,-2.63134,-4.07403,-4.4886,-3.99974,-3.10771,-1.38366,-2.22278,-0.59909,-0.50842,-1.54803,1.00787,3.01248,2.73158,2.07231,1.19247,0.96908,-0.32123,-4.15665,-5.88301,-5.53228,-8.93269,-10.256,-8.59833,-7.75666,-8.92162,-9.09765,-9.12084,-8.72232,-8.39894,-8.53246,-8.43383,-8.95927,-8.7325,-8.23456,-8.56864,-6.95201,-7.59163,-7.22065,-8.31246,-7.8603,-6.79778,-6.8212,-7.55926],[0.09918,0.09834,0.09691,0.09454,0.09606,0.09624,0.09964,0.10148,0.10495,0.1064,0.10687,0.10634,0.10506,0.10524,0.10442,0.10398,0.10473,0.10565,0.10601,0.10637,0.10634,0.10654,0.10432,0.10463,0.1032,0.10005,0.10003,0.09989,0.10079,0.10158,0.10287,0.10526,0.10642,0.1078,0.108,0.10841,0.10899,0.10979,0.10804,0.10682,0.10758,0.1081,0.10755,0.10802,0.10738,0.10579,0.10591,0.10405,0.10434,0.10309,0.10284,0.10271,0.10276,0.10116,0.10023,0.09942,0.09737,0.09665,0.09509,0.09299,0.09206,0.09293,0.09403,0.09415,0.09319,0.09204,0.09136,0.09009,0.08799,0.08652,0.0861,0.086,0.08727,0.08673,0.08847,0.09041,0.09121,0.09293,0.09328,0.09415,0.09588,0.09614,0.09662,0.09619,0.09442,0.09385,0.09354,0.09267,0.0935,0.0915,0.09091,0.09134,0.08936,0.08827,0.08774,0.08584,0.08706,0.08822,0.08863,0.08948,0.08986],[1.52431,1.50779,1.48993,1.47555,1.45787,1.44236,1.42672,1.41024,1.39254,1.37558,1.36211,1.3509,1.34113,1.33099,1.32299,1.31423,1.30738,1.30277,1.2962,1.2911,1.28442,1.27687,1.27377,1.26739,1.26677,1.26574,1.25851,1.25847,1.25213,1.24645,1.2466,1.24474,1.24235,1.23802,1.23092,1.22758,1.22274,1.21719,1.21153,1.20654,1.19994,1.19293,1.18669,1.17889,1.1695,1.16313,1.15726,1.15018,1.13964,1.12927,1.11861,1.10509,1.09185,1.0728,1.05598,1.03706,1.01876,0.99573,0.97052,0.94135,0.91372,0.88483,0.85495,0.82645,0.79599,0.767,0.73477,0.70635,0.68013,0.65447,0.62917,0.60252,0.57418,0.54732,0.5262,0.50453,0.48083,0.46049,0.43834,0.41835,0.39979,0.38084,0.36244,0.34746,0.33306,0.31824,0.30507,0.29436,0.28102,0.26991,0.25792,0.24577,0.23713,0.23033,0.22373,0.21165,0.1999,0.18642,0.1726,0.15826,0.14399],[0.49962,0.49777,0.4985,0.49844,0.49737,0.49663,0.49422,0.49405,0.49085,0.49079,0.49231,0.49249,0.49107,0.48936,0.48923,0.48925,0.48767,0.48727,0.48749,0.48698,0.48595,0.48692,0.48984,0.49228,0.49956,0.50089,0.498,0.49826,0.49906,0.50207,0.50009,0.50102,0.50265,0.49931,0.4985,0.49728,0.49933,0.49994,0.50089,0.50153,0.50136,0.5008,0.49939,0.49995,0.49839,0.4975,0.49591,0.49686,0.49778,0.49548,0.49507,0.49456,0.48753,0.49309,0.49084,0.48864,0.48531,0.48258,0.4816,0.48067,0.47971,0.47723,0.47643,0.47103,0.47238,0.47926,0.48022,0.48275,0.48443,0.48724,0.48881,0.4911,0.49494,0.49762,0.50138,0.50745,0.51131,0.51425,0.51678,0.51861,0.51956,0.52345,0.52595,0.52625,0.52819,0.52754,0.52946,0.5306,0.5241,0.52279,0.52072,0.51895,0.52003,0.5177,0.51402,0.51026,0.50372,0.49828,0.49275,0.48813,0.48762],[-7.28988,-6.77821,-6.64654,-7.06298,-7.12546,-6.90584,-7.23761,-6.85751,-6.47721,-5.83335,-5.96289,-5.98309,-4.99942,-5.03325,-4.40134,-4.21905,-4.20759,-3.82316,-3.7872,-3.29536,-3.4403,-3.91583,-4.41666,-5.01497,-5.28526,-4.81332,-4.13929,-4.15933,-4.90787,-3.77621,-4.18601,-4.80067,-4.60439,-3.90684,-3.50583,-3.08035,-2.93199,-2.48041,-3.72316,-4.66222,-3.90512,-4.59597,-5.2684,-4.69933,-4.9631,-5.32807,-5.07039,-5.19156,-4.87033,-4.44373,-4.0561,-3.90407,-5.02479,-3.87465,-4.02545,-3.50263,-3.51098,-2.53873,-1.99231,-1.69745,-2.04149,-2.1946,-3.02227,-3.43344,-2.8367,-2.82043,-3.40551,-3.46035,-3.40484,-3.51013,-3.6363,-3.43799,-3.2632,-3.19023,-3.29885,-3.43094,-3.60719,-3.80029,-4.19254,-3.91538,-4.22118,-4.34029,-4.24458,-4.44997,-4.98617,-5.27254,-5.57124,-5.71871,-5.2166,-5.21539,-5.42468,-5.09639,-5.31783,-6.17,-6.04489,-5.79951,-5.56361,-5.34231,-5.39109,-5.05196,-5.3494],[-0.57698,-0.64302,-0.87157,-0.7307,-0.84263,-1.07621,-0.99757,-1.17917,-1.09982,-0.89993,-0.5504,-0.85037,-0.58564,-0.76875,-0.93916,-1.02814,-1.15363,-0.82371,-0.88025,-0.78927,-0.80329,-0.68524,-0.76765,-1.0476,-1.05468,-1.13069,-1.47126,-1.66758,-1.7675,-1.54553,-1.80486,-1.86984,-1.47296,-1.32448,-1.66055,-1.63685,-2.00022,-1.80089,-1.74611,-1.93898,-1.92148,-1.50224,-1.3155,-0.71553,-0.7682,-0.58755,-0.54602,-0.41677,-0.37574,-0.28557,-0.19943,-0.23376,-0.34268,-0.01601,0.06426,-0.01565,0.25603,-0.24166,-0.51552,-0.72598,-0.5813,-0.79441,-0.75281,-0.74327,-0.71222,-0.70317,-0.65348,-0.72604,-0.83065,-1.06299,-0.91725,-0.8179,-0.59585,-0.50928,-0.34373,-0.25026,-0.41106,-0.33041,-0.27231,-0.47649,-0.0628,-0.17581,-0.36136,-0.38109,-0.32844,-0.33447,-0.42356,0.08879,0.14333,0.02912,-0.15085,-0.03986,-0.43185,-0.58498,-0.55763,-0.85006,-0.65002,-0.83264,-0.85032,-0.72115,-0.99167],[14.21688,13.7587,12.56861,12.0411,13.17363,11.94389,13.22137,12.91377,13.69725,14.04073,13.51053,13.9733,12.36516,11.97367,12.64587,12.43837,14.12271,12.53724,10.93489,11.69426,10.88427,10.64098,8.68073,4.50544,2.414,0.99624,-1.13213,0.71574,1.33368,-5.2483,-4.78246,-2.81595,-3.03361,-2.54288,-2.55959,-6.62088,-9.03185,-10.20551,-7.87613,-5.31448,-8.1342,-7.49511,-8.24122,-7.8296,-6.72363,-6.71573,-9.13691,-10.01521,-10.2628,-12.70434,-13.0272,-14.20735,-14.43478,-11.33262,-11.4064,-11.57901,-10.84859,-12.45898,-11.70042,-10.51266,-9.94396,-8.84216,-6.33724,-8.35706,-7.28633,-4.8732,-3.13138,-4.03848,-2.72483,-1.13328,-0.12961,-0.64812,0.65788,2.79939,1.9817,2.76671,3.47311,4.58938,4.80876,3.48871,6.02052,5.34019,5.59166,7.1552,7.50769,9.10096,9.31549,10.0,10.74864,11.29709,12.0545,12.3325,12.04449,12.17144,11.75483,11.58897,11.48987,11.30356,11.07406,11.84773,11.40388],[90.1982,90.13877,88.62738,87.55775,86.21481,83.11848,80.19748,78.14877,76.85307,76.24567,75.27651,73.86475,73.82784,73.66998,72.91171,72.39922,71.69273,71.85599,71.29201,70.08857,71.59148,71.81641,70.93713,70.44315,69.75037,70.08861,69.4956,69.25565,69.42733,69.24673,68.51853,68.76839,67.25365,64.73228,64.69544,62.06437,63.00631,63.23101,63.72686,63.95609,62.16637,62.40338,62.83041,61.89027,61.31166,61.40495,59.56444,57.70864,56.73455,55.86877,54.70504,52.54385,50.49855,47.80104,44.46071,41.29697,36.98286,32.24633,23.63246,14.62423,8.45629,2.81545,-3.37829,-8.98176,-11.87443,-14.38638,-14.70473,-14.37025,-12.71579,-9.19717,-7.81735,-5.04582,-3.02854,0.34631,5.43947,6.83747,10.10551,13.76418,16.77018,20.34777,25.01057,29.74257,32.63646,38.32164,44.75274,48.01495,51.93549,55.57861,58.86005,62.43708,66.53951,71.01283,75.39324,79.60894,84.08741,87.90588,89.20193,90.09613,91.70304,92.19721,91.70877],[-7.54718,-7.95505,-8.62923,-8.97248,-9.36754,-7.7852,-5.41818,-4.88346,-5.14559,-5.1265,-4.51765,-4.19392,-4.58947,-4.89054,-5.50233,-5.96932,-6.12078,-6.67378,-6.23217,-5.77071,-6.21337,-6.37006,-5.76261,-6.14244,-6.46882,-6.23276,-6.07839,-5.36607,-5.25709,-6.19983,-5.71463,-5.35619,-5.70866,-7.19136,-7.06751,-7.68688,-7.78237,-7.63265,-6.6369,-6.4479,-6.37304,-7.12436,-6.82374,-6.93961,-6.39499,-6.02906,-5.81615,-5.12182,-5.14413,-5.26282,-5.30958,-5.49284,-6.25286,-5.85361,-4.50899,-5.28516,-6.06573,-5.71652,-5.54087,-5.04963,-4.58643,-3.48569,-3.02076,-2.51668,-3.45076,-3.33444,-4.4786,-5.0719,-5.76586,-7.47019,-8.45481,-10.23481,-11.10052,-11.74866,-13.1482,-15.07154,-16.47274,-17.5308,-18.33792,-17.97952,-17.32596,-15.52609,-16.59505,-17.88443,-17.10337,-17.5807,-17.23178,-17.97603,-19.31575,-20.64815,-20.76282,-20.12221,-19.46374,-17.89931,-16.97495,-16.22569,-14.74928,-12.53365,-10.53516,-9.92653,-9.8141],[-14.64767,-14.90375,-13.24338,-11.34942,-9.5345,-6.0003,-3.914,-3.03246,-2.80735,-2.72115,-1.53894,-1.81406,-2.5739,-3.27716,-2.44593,-2.3276,-2.92691,-3.1299,-2.70218,-1.62898,-0.51625,-1.93879,-2.69479,-2.36958,-1.6106,-2.09111,-3.70193,-3.61756,-3.74153,-4.17508,-3.5952,-4.45326,-9.03737,-5.73677,-11.81392,-8.53683,-7.23567,-6.1196,-6.32812,-6.16324,-6.45825,-4.6905,-6.59992,-6.49575,-5.04726,-5.66189,-6.09114,-6.7952,-5.26823,-3.43923,-1.98512,-3.07373,-3.43476,-2.96883,-2.3252,-4.59114,-6.93674,-7.81283,-8.50875,-7.90892,-9.72138,-13.16242,-13.26233,-15.49834,-14.00962,-15.29365,-14.96303,-16.37887,-16.1262,-16.67191,-17.97962,-16.43998,-16.83415,-16.31156,-16.97125,-20.84877,-19.20278,-17.50442,-17.53484,-17.48038,-17.55416,-14.9137,-10.86854,-9.40663,-9.45218,-7.94158,-9.49963,-10.32399,-11.81223,-12.8201,-12.81781,-10.61427,-8.62612,-8.94726,-10.65666,-12.40594,-17.98314,-19.12247,-16.08554,-17.17535,-18.92826],[19.26968,19.34147,17.61062,16.20483,14.55205,10.70619,7.40545,5.2541,3.94258,3.32917,2.24577,0.85543,0.88811,0.79696,-0.02698,-0.54938,-1.18441,-0.99213,-1.61387,-2.93028,-1.54687,-1.17083,-1.97299,-2.49943,-3.27312,-2.88357,-3.2977,-3.56741,-3.3878,-3.48793,-4.29498,-3.97261,-4.89271,-7.75251,-6.84383,-9.94997,-9.21186,-9.17185,-8.70759,-8.51446,-10.27263,-10.22813,-9.55413,-10.4987,-11.31018,-11.15413,-12.95877,-14.78423,-15.91523,-16.98106,-18.27884,-20.31401,-22.32423,-25.08547,-28.50485,-31.39951,-35.42574,-40.0633,-48.60859,-57.74244,-63.74147,-69.1451,-75.41312,-80.85995,-83.73341,-86.10019,-86.21105,-85.51504,-83.743,-79.72816,-77.83135,-75.0288,-72.73232,-69.37715,-63.78993,-60.73893,-57.72263,-54.49166,-51.33319,-47.8339,-43.27816,-39.69603,-38.04519,-32.68022,-26.29805,-23.47877,-19.0791,-15.14252,-11.21456,-7.16997,-3.0525,0.55152,4.18938,8.44432,13.41497,17.71466,20.59247,21.35937,21.69153,22.33011,22.26638],[11.6341,11.74016,9.96683,8.08486,6.25964,3.42314,2.15279,1.47138,1.18007,1.10335,0.15563,0.51239,1.12074,1.7025,0.73113,0.48192,1.00656,1.03694,0.7608,-0.12475,-1.31215,-0.0053,0.89151,0.47098,-0.34611,0.1798,1.7558,1.88593,2.03629,2.16914,1.76159,2.6843,6.92753,3.35309,9.12716,5.84622,4.59001,3.58186,4.07973,3.98061,4.28301,2.38248,4.28062,4.14674,2.93896,3.63084,4.10218,4.97971,3.52053,1.74736,0.34891,1.32932,1.45083,1.1261,0.90773,2.83258,4.83058,5.76489,6.47867,6.05871,7.91989,11.52498,11.76321,14.04295,12.3395,13.59331,12.91939,14.0661,13.6031,13.55397,14.44109,12.40385,12.46926,11.76697,11.8702,14.67333,12.66753,10.76763,10.49523,10.57868,10.8938,9.16061,5.16513,3.40863,3.70895,2.18761,3.70578,4.212,5.08015,5.51912,5.47514,3.75066,2.20213,2.9944,4.83729,6.66851,12.21746,14.05653,11.97312,13.19023,14.84841],[-11.69635,-12.17477,-12.27634,-11.99352,-11.79974,-9.20653,-6.32605,-5.55544,-5.74013,-5.69694,-4.76944,-4.53991,-5.14049,-5.63407,-5.97543,-6.38741,-6.70759,-7.29557,-6.74779,-5.99483,-6.09499,-6.65798,-6.29687,-6.56521,-6.6566,-6.57032,-6.89447,-6.18864,-6.12106,-7.14964,-6.51589,-6.4244,-8.14399,-8.56093,-10.31473,-9.88334,-9.57776,-9.09722,-8.20887,-7.97852,-7.99642,-8.18536,-8.46867,-8.5494,-7.59418,-7.42829,-7.353,-6.89907,-6.46743,-6.03604,-5.65744,-6.15259,-6.98355,-6.46465,-4.98974,-6.40238,-7.84391,-7.77777,-7.82043,-7.16743,-7.27656,-7.28586,-6.86554,-7.08445,-7.52007,-7.81836,-8.82647,-9.86914,-10.46119,-12.30098,-13.70578,-14.89143,-15.86061,-16.29782,-17.87997,-21.11986,-21.8482,-22.22423,-22.99973,-22.64203,-22.04766,-19.423,-19.09276,-19.85607,-19.1299,-19.11728,-19.27312,-20.22674,-21.97532,-23.55328,-23.66015,-22.35303,-21.11143,-19.72754,-19.38982,-19.23582,-19.76556,-18.04972,-15.05949,-14.84906,-15.3595],[-3.13422,-2.35837,-2.30833,-1.75768,-1.98127,-5.02343,-7.17071,-7.72445,-7.14441,-6.00057,-5.54939,-5.36456,-3.86349,-2.94975,-2.33985,-1.61091,-1.32465,0.04345,0.52888,0.1155,2.04259,2.52633,2.59053,2.33502,2.11318,3.06326,4.00332,4.48221,4.96602,6.06016,5.82476,6.32844,6.43236,4.03657,5.41071,2.37136,2.91005,3.43498,4.05037,4.72694,3.81769,4.55666,5.87271,5.50827,5.17525,5.82606,4.96749,4.44982,5.11227,5.2203,5.49404,5.05364,4.67834,3.79015,2.15109,1.07764,-1.06626,-4.12569,-10.41467,-17.15847,-20.83228,-25.14382,-30.0547,-33.82541,-34.94336,-36.27417,-35.23257,-33.35009,-30.62652,-26.34781,-25.13049,-22.52924,-21.42093,-19.09742,-14.71804,-14.92217,-14.47132,-12.31011,-10.25067,-8.9522,-7.60313,-6.24348,-7.46498,-5.58388,-2.10428,-2.13342,-1.64272,-1.90019,-2.46638,-3.10173,-3.13413,-2.91736,-2.90835,-2.80274,-2.34727,-1.83873,-2.68883,-3.91349,-3.59097,-3.14629,-3.03067],[14.18326,13.82007,11.59344,9.72229,7.97967,4.53273,3.26785,2.81292,2.26173,2.08256,1.18717,1.25439,1.68905,2.14744,0.61354,0.25776,0.65778,0.56748,-0.15646,-1.25673,-2.52853,-1.26297,-0.08984,-0.6655,-1.79079,-1.29425,0.40503,0.59327,0.69157,0.2102,-0.09718,0.97623,5.54864,1.68386,7.64078,4.31972,2.38135,1.52814,2.2722,2.13585,2.36215,0.5046,2.73939,2.61099,1.07781,2.25315,3.35857,4.49963,3.24547,1.76167,0.29936,1.2253,1.14394,0.64238,0.59208,2.50948,4.17636,5.05603,5.07936,3.0973,4.19003,6.54877,5.64165,6.9846,5.30293,6.76288,6.18047,6.54315,6.53169,6.31027,6.91043,4.79483,4.97678,4.7656,5.75634,7.58749,4.94253,3.40089,3.68611,4.68249,5.74348,4.74551,-0.56577,-2.52554,-0.80857,-2.02023,0.42248,1.16815,2.12044,2.78521,3.48575,2.44368,1.01525,1.65378,3.50959,5.70081,11.64309,13.77345,11.5047,12.59158,14.09716],[-9.75518,-9.72042,-9.22137,-9.28679,-8.9148,-6.64015,-4.99825,-5.0336,-3.69034,-3.60563,-3.32348,-3.38597,-3.7145,-4.06755,-3.50528,-3.19815,-4.53487,-5.38446,-4.62737,-5.36574,-5.67533,-6.31185,-7.29945,-6.78941,-7.05884,-7.67451,-7.09836,-6.57017,-6.402,-7.82541,-5.96702,-6.12194,-6.50246,-6.05635,-7.60434,-6.89453,-7.06307,-5.97125,-4.08127,-4.72004,-4.65255,-3.94935,-3.39313,-2.36738,-2.76448,-2.30878,-0.84256,0.1025,0.24507,0.88362,1.98121,2.60059,2.10624,2.28227,2.24553,0.89665,0.88557,1.27675,1.07495,1.3254,2.08738,2.95262,3.5758,3.50034,1.86285,1.27396,0.30066,0.50385,-0.21635,-0.47658,-1.21243,-1.79991,-2.5928,-2.49982,-1.27909,-2.89835,-3.57461,-4.16888,-5.64041,-4.61394,-3.61866,-2.84499,-3.0408,-3.60855,-2.97859,-2.97399,-2.9847,-4.39872,-5.65309,-6.4358,-6.45268,-5.72039,-5.48076,-5.79133,-5.9941,-6.29879,-6.88788,-6.3508,-5.19569,-5.26506,-5.50989],[68.0317,68.84666,69.21066,69.92132,69.93891,67.53496,65.62972,65.09909,65.79961,66.95269,67.46,67.64016,69.10223,69.97783,70.69209,71.45078,71.6658,73.02142,73.58212,73.25827,75.30449,75.65213,75.5703,75.38764,75.30163,76.17539,76.93279,77.41008,77.89122,78.98161,78.84201,79.23762,78.92442,76.88696,77.5818,74.92103,75.62738,76.30603,76.96836,77.61884,76.69608,77.58364,78.81026,78.51357,78.20409,78.83753,78.04562,77.60107,78.23999,78.35575,78.57603,78.18746,77.81123,76.89666,75.26584,74.21084,72.1305,69.13094,62.8284,56.02076,52.43572,48.34513,43.4099,39.74671,38.37353,37.06538,37.98543,39.90139,42.55011,46.79507,47.94595,50.47433,51.51414,53.8469,58.32958,57.95386,58.3633,60.54517,62.46849,63.80095,65.21693,66.63899,65.68822,67.63775,71.0078,71.04449,71.40948,71.08166,70.3661,69.62699,69.53255,69.88715,70.02871,70.06355,70.35545,70.66503,69.34933,68.16135,68.81112,69.21605,69.24451],[-4.92942,-5.01454,-5.26501,-5.91699,-6.11062,-5.00993,-3.82132,-3.98955,-2.8696,-2.84082,-2.83346,-2.87359,-3.05997,-3.2631,-3.17497,-2.98482,-4.14615,-4.98505,-4.4729,-5.4986,-6.16329,-6.4054,-7.0091,-6.689,-7.27361,-7.71877,-6.67136,-6.11127,-5.92158,-7.4238,-5.73625,-5.57119,-4.57308,-5.29957,-4.98168,-5.31509,-6.05366,-5.2642,-3.23966,-3.88999,-3.75822,-3.63145,-2.44572,-1.50322,-2.33083,-1.55187,0.17114,1.40507,1.17751,1.35729,1.98253,2.8435,2.34715,2.37034,2.32063,1.58665,2.05894,2.68584,2.50029,2.1668,3.21045,4.71063,5.04687,5.35622,3.31568,3.17392,2.08007,2.37808,1.68971,1.37817,0.85283,-0.3231,-1.02543,-0.99873,0.4545,-0.54947,-1.96935,-2.99141,-4.30979,-3.03666,-1.7757,-1.33328,-3.07188,-4.18469,-3.08509,-3.43245,-2.73126,-3.86792,-4.78425,-5.33619,-5.14346,-4.75374,-4.94624,-5.0553,-4.69857,-4.33577,-3.07638,-1.92451,-1.54154,-1.27773,-1.04735],[-16.45435,-16.09835,-13.82377,-12.06022,-10.28016,-6.28951,-4.5891,-4.16435,-3.2405,-3.0444,-2.10447,-2.18708,-2.69963,-3.24196,-1.60837,-1.1774,-1.95277,-2.11451,-1.19832,-0.35627,0.77684,-0.62712,-2.04617,-1.34244,-0.33545,-0.99557,-2.46335,-2.48881,-2.53354,-2.49093,-1.64749,-2.72475,-7.22044,-3.38429,-9.55431,-6.16174,-4.353,-3.20963,-3.36555,-3.42294,-3.61986,-1.63361,-3.61094,-3.1872,-1.83657,-2.82791,-3.4586,-4.27615,-3.0344,-1.42925,0.29017,-0.41722,-0.48308,0.04883,0.08604,-2.14089,-3.74066,-4.47097,-4.5513,-2.57995,-3.40749,-5.42617,-4.37632,-5.69029,-4.54009,-6.10863,-5.82896,-6.11816,-6.31394,-6.17687,-6.96373,-5.11058,-5.51592,-5.28722,-5.8784,-8.1012,-5.77089,-4.4722,-5.17967,-5.82951,-6.54916,-5.37014,-0.33955,1.37183,-0.09237,1.07037,-1.2729,-2.40093,-3.68355,-4.55362,-5.22996,-4.0136,-2.5727,-3.27718,-5.116,-7.30553,-13.15382,-15.02179,-12.51589,-13.57274,-15.07985],[-0.09567,-0.09283,-0.08906,-0.0854,-0.08412,-0.08133,-0.08254,-0.08383,-0.08471,-0.08516,-0.08612,-0.08649,-0.08643,-0.08532,-0.08377,-0.08324,-0.0836,-0.0832,-0.08271,-0.08377,-0.08356,-0.08402,-0.08426,-0.08387,-0.08307,-0.08351,-0.0831,-0.08362,-0.08436,-0.08229,-0.08302,-0.08314,-0.08549,-0.08373,-0.08591,-0.08595,-0.08427,-0.08436,-0.08489,-0.08544,-0.08633,-0.08553,-0.08613,-0.08591,-0.08621,-0.08713,-0.08834,-0.08915,-0.08973,-0.09094,-0.09046,-0.08986,-0.08816,-0.08851,-0.09207,-0.09141,-0.09096,-0.09148,-0.09106,-0.08989,-0.09091,-0.09286,-0.09204,-0.09143,-0.08828,-0.08714,-0.08534,-0.08287,-0.08065,-0.07644,-0.073,-0.07016,-0.06715,-0.06428,-0.06011,-0.05573,-0.05153,-0.04635,-0.04179,-0.04167,-0.04188,-0.04166,-0.0377,-0.03357,-0.03319,-0.03505,-0.03812,-0.03841,-0.03643,-0.03667,-0.0385,-0.03987,-0.0393,-0.03833,-0.03808,-0.03797,-0.04029,-0.04317,-0.0418,-0.04,-0.03849],[0.69969,0.69026,0.68532,0.6802,0.67411,0.66531,0.65694,0.65112,0.64759,0.64497,0.64166,0.6399,0.63952,0.63817,0.63878,0.63795,0.63734,0.63635,0.63559,0.63549,0.63631,0.63432,0.6343,0.63268,0.63017,0.63109,0.63411,0.63304,0.63106,0.63409,0.63222,0.62988,0.63203,0.63018,0.62846,0.62332,0.621,0.61996,0.618,0.61582,0.61363,0.61311,0.6117,0.609,0.60733,0.60627,0.60369,0.60204,0.60166,0.59842,0.59405,0.58897,0.58461,0.57887,0.5708,0.56363,0.55419,0.54269,0.52941,0.50987,0.49318,0.47426,0.45136,0.43065,0.40601,0.38191,0.35835,0.33559,0.30975,0.28464,0.25326,0.22468,0.19435,0.16252,0.13394,0.0972,0.06417,0.03249,-0.00228,-0.0365,-0.06745,-0.10031,-0.14425,-0.18189,-0.21474,-0.25483,-0.29223,-0.33511,-0.37697,-0.41801,-0.45828,-0.49704,-0.53469,-0.5714,-0.60626,-0.6368,-0.66426,-0.69054,-0.7101,-0.72584,-0.7388],[0.11441,0.1107,0.10768,0.10307,0.09922,0.09933,0.0985,0.09736,0.0957,0.09383,0.09282,0.09423,0.09191,0.09096,0.09182,0.09211,0.09366,0.09331,0.094,0.09708,0.09462,0.09263,0.09533,0.09622,0.09668,0.09539,0.09748,0.09741,0.0983,0.09863,0.10095,0.10167,0.10291,0.10446,0.1052,0.10622,0.10559,0.10666,0.10742,0.10808,0.11129,0.11009,0.11019,0.11069,0.11073,0.11127,0.11403,0.11763,0.12086,0.12167,0.12402,0.12801,0.13173,0.13567,0.1407,0.14734,0.15395,0.16019,0.16843,0.17901,0.18581,0.19296,0.20162,0.20962,0.21583,0.22424,0.23015,0.23725,0.24386,0.2489,0.2507,0.25133,0.25011,0.24824,0.24444,0.23742,0.22845,0.22346,0.21952,0.21238,0.2019,0.19391,0.18524,0.17277,0.16392,0.1546,0.14658,0.13873,0.13145,0.12656,0.1227,0.12038,0.1181,0.11551,0.11235,0.11141,0.11494,0.11676,0.11628,0.11399,0.10894],[16.28212,15.99971,16.4095,16.9163,16.39144,16.27995,16.46104,16.62431,16.12776,15.6264,15.25532,15.1424,14.99905,14.99165,14.27388,13.70358,13.29532,13.02877,12.08455,11.36435,10.00436,8.74124,7.61849,6.67271,5.73352,3.95568,3.5327,2.83721,2.20894,1.09584,0.00091,-0.46905,-1.93632,-2.98081,-3.38422,-4.20672,-5.65636,-6.64823,-8.22497,-9.15229,-9.83432,-10.98844,-11.79607,-12.43791,-13.56754,-14.7779,-15.67112,-16.54604,-17.16007,-17.86113,-18.21697,-18.04592,-18.08811,-17.75468,-17.44494,-17.2491,-16.38738,-15.73044,-14.22741,-12.28185,-10.47206,-9.2368,-7.06721,-5.57539,-3.81092,-1.48971,0.7671,2.67298,4.08007,6.29541,7.57709,9.15164,10.37765,11.65773,12.39511,13.4505,13.4249,14.94772,17.017,18.28645,19.25992,20.16315,20.24173,20.41347,20.91007,21.8352,22.23218,22.46846,23.06773,22.8981,22.92025,22.76468,21.9976,20.67589,19.44969,18.28951,17.95046,18.1706,17.44414,17.88479,17.08986],[2.88062,2.80119,3.11115,2.09639,1.34289,1.20905,1.28283,1.272,1.1698,0.72019,0.50747,0.70942,0.39409,-0.07666,0.10293,-0.14787,-0.10826,-0.13383,0.01547,-0.0068,-0.26954,-0.43968,-0.56216,-0.47718,-0.3482,-0.3891,-0.55256,-0.46556,-0.35302,0.16395,0.54641,0.12708,0.29762,0.17779,0.30061,0.29,0.78925,0.71078,0.75011,1.10749,1.64663,1.64126,1.51323,1.60948,1.83904,1.52519,1.20735,1.22869,1.23798,1.44267,1.73664,1.93982,2.04716,2.45671,2.84547,2.93462,3.32553,3.36034,3.41181,4.24917,4.55663,5.03437,5.23685,5.70878,5.69459,5.3207,5.43953,5.66695,5.70446,5.66121,5.9868,6.30944,5.72395,5.51836,4.57697,4.77431,4.74347,4.16633,3.85488,3.52728,3.21113,3.22489,3.70401,3.63251,3.07454,3.01861,2.55724,2.12578,1.74869,1.08354,0.46412,0.34019,0.18634,0.30033,0.63823,0.34577,0.30136,0.23621,0.1735,0.30072,0.03603],[10.39885,9.84492,8.51032,8.82233,8.29352,6.21759,5.82133,6.74049,3.84601,3.66916,3.9219,4.31475,4.35248,4.53125,2.97665,1.88891,4.33655,5.48775,4.54515,6.8648,7.39397,8.12313,10.53867,9.42546,10.131,11.68288,10.28937,10.13433,10.08917,12.37,9.71651,10.29762,9.17745,8.52063,9.81901,9.39043,10.70251,9.73975,7.53161,9.78524,10.4134,9.89319,9.17616,7.89626,10.69839,10.76387,8.47881,7.49954,8.28909,8.12759,7.05531,5.82531,6.44558,7.13365,8.92124,10.43326,9.02442,8.28671,8.46108,7.77149,6.04882,4.81044,2.30773,2.74914,4.31252,6.33108,7.23061,5.11774,7.06588,4.5027,5.61509,4.32507,4.77764,3.35834,-5.29447,-4.13074,-4.52238,-4.42163,-0.52741,-3.3789,-5.58376,-3.55773,-3.06823,-2.68255,-3.04469,-3.00949,-3.04586,-0.84252,0.16065,0.08036,0.0139,-0.17439,0.54512,2.69845,3.84665,5.20554,6.55007,7.47608,7.86459,8.21474,8.36057],[19.7015,18.99883,19.09728,20.88246,19.64024,19.67489,19.35127,19.471,17.99513,17.18387,16.7546,16.927,17.14267,18.11938,17.55417,16.44285,16.24382,16.49457,15.54456,14.79523,13.57878,12.36951,11.00114,9.91083,8.84484,7.32043,6.88492,6.4963,5.95666,5.36542,3.75724,4.02086,2.21729,1.35849,1.14426,0.97225,-0.26372,-0.86295,-2.43756,-3.75011,-4.07421,-5.21228,-6.2899,-6.36791,-6.89378,-8.53159,-9.68348,-10.79419,-11.49368,-12.26264,-12.61375,-12.18524,-12.16087,-11.66998,-11.51693,-11.56832,-10.56458,-10.15721,-8.85185,-7.13992,-5.76265,-4.8855,-2.77614,-1.70632,-0.45822,1.68366,3.97838,4.80258,6.31525,7.62601,8.11599,9.35251,10.44359,12.01281,13.35169,13.68071,13.8217,15.64847,17.01228,17.98056,19.23044,20.29234,20.58464,20.65379,21.70146,22.29243,23.05465,23.79012,25.21729,26.06111,26.51353,26.38461,25.83742,24.16873,22.5191,21.47885,21.09052,21.7613,20.39693,21.11757,19.43121],[7.03096,6.98761,7.72364,7.03981,5.18088,5.18861,5.16777,5.20293,4.84583,3.6574,2.84764,3.07599,2.07086,1.27417,1.92796,1.15698,0.42592,0.16869,0.37346,-0.277,-1.08727,-1.28346,-1.19533,-1.25453,-1.28698,-0.86876,-1.27299,-1.24512,-1.19844,-0.52733,-0.17892,-0.2474,-0.25253,-0.28008,-0.26495,-0.12531,0.43786,0.56474,1.43578,1.921,2.48386,2.67643,2.77139,2.42034,2.79331,2.60666,2.40419,2.73386,2.60795,3.19266,3.52101,3.38223,3.53031,4.04778,4.26559,4.40481,4.80007,4.74991,4.0552,4.32183,4.55855,4.52596,4.03749,4.66451,4.23016,3.38887,3.20758,3.50653,3.72252,3.46853,4.76466,5.45153,4.85244,4.92978,5.08477,5.22249,5.20637,4.8194,4.6576,5.11699,5.23478,5.64883,7.79683,7.32467,5.633,4.81249,5.17283,5.52719,4.95939,4.5465,2.90258,3.95445,4.1867,4.85396,4.86326,5.32777,5.17095,5.09194,5.8342,6.28181,5.88651],[-1.69292,-2.55264,-5.0569,-4.66992,-2.28484,-4.55613,-5.00852,-3.51145,-8.10728,-7.54881,-6.20918,-5.42357,-3.79736,-1.98689,-5.18592,-5.05701,0.05152,2.05976,0.62386,4.29473,6.37729,7.7935,9.67463,10.76891,12.77282,13.4471,13.55258,13.43162,15.24856,16.47778,13.54472,16.938,13.78092,15.00827,17.01131,17.34501,20.17628,19.07582,17.93885,20.68133,22.00568,22.1212,21.34738,19.9539,22.73916,22.35872,20.00468,18.85633,19.34525,19.50907,18.63423,17.32498,18.41048,20.48888,22.47788,24.1512,23.69331,23.3526,23.31415,23.41991,21.31155,19.11771,16.54307,16.30862,16.82029,18.16495,18.29927,14.03087,14.12307,11.2991,8.33745,7.38096,7.80992,4.9879,-7.63363,-6.00358,-6.57571,-7.58972,-4.98112,-9.70419,-12.85213,-10.72882,-13.51042,-12.8712,-11.36416,-8.69285,-10.73287,-10.89954,-8.78879,-9.62616,-7.52202,-9.38139,-9.30631,-8.34787,-7.30696,-6.82985,-6.62268,-4.77396,-6.14295,-5.27372,-6.71142],[-0.05559,-0.05664,-0.0539,-0.05776,-0.06156,-0.06314,-0.06423,-0.06476,-0.06698,-0.0717,-0.07442,-0.07547,-0.07898,-0.08231,-0.08315,-0.08525,-0.0864,-0.08745,-0.08898,-0.09152,-0.09396,-0.09592,-0.0947,-0.095,-0.09537,-0.096,-0.09627,-0.09563,-0.09595,-0.09387,-0.09201,-0.094,-0.09394,-0.09501,-0.09561,-0.09513,-0.09445,-0.09441,-0.09364,-0.09169,-0.08883,-0.08838,-0.08885,-0.08843,-0.08804,-0.08862,-0.08836,-0.0872,-0.08664,-0.08455,-0.08301,-0.08172,-0.08049,-0.07778,-0.07539,-0.07328,-0.07051,-0.06796,-0.06534,-0.06219,-0.05969,-0.05887,-0.05629,-0.05207,-0.05126,-0.05133,-0.04941,-0.04809,-0.04699,-0.04574,-0.04194,-0.03929,-0.04168,-0.04005,-0.04031,-0.03909,-0.03942,-0.04061,-0.0401,-0.03854,-0.03908,-0.03758,-0.03526,-0.03603,-0.03754,-0.03716,-0.03899,-0.04055,-0.0398,-0.04207,-0.04345,-0.04133,-0.04094,-0.04099,-0.03934,-0.04017,-0.03991,-0.03997,-0.04072,-0.03951,-0.04128],[0.96845,0.95157,0.93581,0.92478,0.90582,0.89149,0.87688,0.86145,0.84033,0.8222,0.80617,0.79262,0.78198,0.77382,0.75853,0.74561,0.73599,0.72509,0.70974,0.69724,0.68482,0.67298,0.65833,0.64842,0.63533,0.61964,0.61056,0.59934,0.59069,0.57742,0.56362,0.55665,0.54027,0.52847,0.51892,0.5082,0.49733,0.48558,0.47026,0.45865,0.44586,0.43225,0.41877,0.4072,0.39561,0.3814,0.3659,0.34901,0.33409,0.32005,0.3049,0.29126,0.27713,0.26241,0.24613,0.22832,0.21307,0.19628,0.18155,0.16569,0.14739,0.12906,0.1156,0.09621,0.07874,0.06603,0.05419,0.03901,0.02009,0.00929,-0.01081,-0.02514,-0.04241,-0.06042,-0.08029,-0.0987,-0.11693,-0.12983,-0.14465,-0.15962,-0.16925,-0.1813,-0.19919,-0.21189,-0.22554,-0.239,-0.25375,-0.26863,-0.27836,-0.29096,-0.30402,-0.31892,-0.33248,-0.35011,-0.36446,-0.38008,-0.39583,-0.40867,-0.42796,-0.43957,-0.462],[0.89765,0.89585,0.8885,0.89349,0.89323,0.8922,0.89001,0.88907,0.88781,0.88845,0.88942,0.89109,0.89316,0.89335,0.8916,0.89499,0.8982,0.89832,0.89839,0.89722,0.89715,0.89697,0.89664,0.90112,0.90278,0.9053,0.90716,0.90689,0.90813,0.90563,0.90426,0.90353,0.89997,0.89899,0.89729,0.89958,0.90145,0.90477,0.90656,0.90361,0.90442,0.90494,0.90562,0.90467,0.90133,0.90001,0.89593,0.89278,0.89005,0.88521,0.88209,0.87793,0.87552,0.87597,0.87478,0.87418,0.8722,0.87255,0.87209,0.87111,0.87375,0.87379,0.87599,0.87548,0.87628,0.87811,0.87708,0.87553,0.88092,0.8831,0.88823,0.89307,0.89412,0.89752,0.90018,0.90374,0.90831,0.90766,0.90318,0.90539,0.90343,0.90318,0.91029,0.90928,0.90685,0.90476,0.90146,0.90084,0.89843,0.89694,0.89549,0.89194,0.89347,0.89212,0.89044,0.88929,0.88419,0.88247,0.88189,0.87989,0.87552],[-21.92949,-21.11337,-19.30193,-17.50516,-16.13072,-15.52364,-14.49957,-12.9577,-11.00173,-9.24994,-7.76631,-6.19445,-4.70846,-3.68803,-2.28317,-1.04279,-0.11809,1.05318,2.13334,3.03957,3.56853,3.68737,4.56935,4.83108,5.40542,5.96762,7.30376,8.04624,8.3515,9.54858,10.12382,10.30259,11.48846,11.86037,12.6108,12.54573,12.22476,12.68992,12.91324,13.35877,14.21872,14.81486,15.65103,16.26772,16.55379,17.16463,18.27586,19.74771,21.37535,22.38054,23.75301,25.51438,27.12812,28.9248,30.72047,32.80169,34.99629,36.78551,39.10278,41.23272,43.88011,45.57999,46.9157,48.94364,50.17842,51.4035,52.45486,53.93512,54.79514,55.25048,54.79632,54.17623,53.02653,51.95399,51.33583,48.9071,45.51244,43.82569,42.62719,40.76163,37.85969,35.07481,30.6751,26.60162,24.04451,20.86126,17.62646,13.63,9.45272,5.01905,1.08861,-2.64592,-6.71607,-10.76921,-14.88352,-18.23651,-20.6341,-22.43296,-23.27107,-23.35507,-22.86712],[-2.6415,-2.16499,-1.73028,-1.70791,-1.80838,-1.32505,-1.27087,-1.39921,-1.3271,-1.19136,-1.16558,-0.84568,-0.66324,-0.52592,0.02107,0.13493,0.29373,0.47722,0.93476,1.13095,1.23702,1.2735,0.93286,1.12263,1.4303,1.41132,1.33488,1.25765,1.31691,1.87618,1.90485,1.72951,1.55615,1.84256,1.74006,1.65471,2.33551,2.2398,2.09762,2.11181,2.14233,2.2078,2.06108,2.14033,2.28733,1.89925,1.3225,1.05241,0.89187,0.62548,0.78297,0.88207,1.06134,1.05932,0.5974,0.47968,0.53907,0.12577,-0.15773,0.37956,0.253,0.34926,0.27829,0.25897,0.58452,0.35368,0.44282,0.85059,1.11384,1.52059,1.84684,2.26346,2.38372,2.36161,2.04963,2.72514,3.3145,3.61938,3.85814,3.33115,3.02285,2.83721,3.59202,4.22305,3.90686,3.52825,2.84155,2.57188,2.35398,1.94252,1.2187,0.57494,0.44013,0.71273,0.88093,0.70116,0.27195,-0.21204,0.03096,0.25736,0.44785],[-1.76133,-2.31761,-2.94255,-2.62981,-2.80931,-2.45444,-1.17806,-0.33683,-1.89927,-1.97764,-1.34031,-1.07802,-1.38599,-1.54108,-2.47238,-3.19453,-2.17946,-1.91048,-2.1128,-0.62755,-0.37357,-0.29016,1.04541,0.26944,0.45593,1.18146,0.29774,0.48156,0.39542,0.87938,-0.35717,-0.11282,-1.46419,-2.37776,-2.52428,-2.90831,-2.39373,-2.99279,-3.98119,-3.08916,-3.20069,-4.07306,-4.87782,-5.9916,-4.63942,-4.94393,-6.4033,-6.91577,-6.64519,-6.88952,-7.59805,-8.7045,-9.02876,-8.69522,-7.21726,-7.27877,-8.7133,-9.03984,-8.95489,-8.9676,-10.02046,-11.26418,-11.99096,-12.56643,-11.61958,-11.24751,-11.23057,-12.64377,-12.26354,-13.62462,-14.27679,-14.83961,-14.90403,-15.17326,-17.36521,-19.03778,-19.35406,-19.02952,-18.12205,-18.51841,-18.70794,-16.79751,-16.6544,-16.80064,-16.30209,-16.31559,-16.36055,-15.89898,-16.3888,-17.18116,-17.22903,-16.6469,-15.664,-13.97144,-13.39519,-12.88321,-12.60407,-11.3582,-9.66732,-9.35766,-9.55538],[-5.58977,-5.14147,-3.06422,-0.64133,0.3257,0.76369,1.94977,3.65589,5.12392,6.39266,7.51459,8.93375,10.283,11.31785,11.96476,12.66089,13.11653,13.98951,14.09906,14.17928,13.33858,12.191,11.91699,11.24841,10.77611,9.51653,10.52521,10.57591,10.23723,9.96937,9.57794,9.35237,9.14188,8.48811,8.75174,7.91541,5.88401,5.46009,4.27941,3.60268,3.63515,3.1154,3.24127,3.27923,2.17887,1.70503,2.20563,2.87809,3.86843,4.18575,5.19136,7.15696,8.65048,10.68242,12.6331,14.75139,17.88217,20.44899,24.27307,28.32443,32.98947,36.07709,39.82241,43.34225,46.23439,49.61705,52.87825,56.50656,58.64095,61.56495,62.35102,63.45162,63.47903,63.71441,64.0541,62.73371,59.41712,59.20316,59.9699,59.36583,57.43354,55.52628,51.31432,47.45417,45.33152,43.0446,40.12744,36.21458,32.56232,27.93697,24.01165,20.12269,15.27712,9.8484,4.45501,-0.04094,-2.73222,-4.22901,-5.80025,-5.4939,-5.78628],[-0.79518,-0.25726,0.93547,0.29205,-0.42157,-0.03732,0.21911,0.29033,0.18937,-0.07214,-0.14563,0.52122,0.50712,0.28848,0.73642,0.4003,1.19009,1.67218,2.06388,2.81837,2.70521,2.57365,2.589,2.52252,3.01966,3.01045,2.69743,2.69267,2.79586,4.25707,4.11146,3.57486,3.34345,3.30703,3.57486,3.2709,4.28502,3.9286,3.42964,3.88775,4.51481,4.44641,4.13883,4.23566,4.60957,3.80668,2.88628,2.68015,2.7097,2.68379,3.17077,3.54497,4.08244,4.8151,5.37605,6.04747,6.51444,6.20958,6.46211,7.83497,7.36557,7.25866,5.76829,6.29902,7.63131,8.61607,9.48359,8.24002,10.10201,8.177,9.59031,8.9552,9.21349,7.81592,-0.68883,1.25754,1.86038,1.98042,5.33315,2.24785,0.04925,1.74381,3.53125,4.71731,3.9226,3.68445,2.86141,3.76478,3.93689,2.92134,1.65545,0.83076,0.77125,1.46001,1.82844,1.04339,0.26427,-0.53082,-0.59447,-0.22925,-0.36003],[-12.39362,-12.37221,-11.60141,-11.4721,-11.09735,-8.65537,-6.95201,-6.98237,-5.62548,-5.54417,-5.16219,-5.22916,-5.60086,-5.9974,-5.36493,-5.0704,-6.42312,-7.26983,-6.51679,-7.2862,-7.62964,-8.32529,-9.3828,-9.06808,-9.56425,-10.40586,-9.92278,-9.56778,-9.59736,-11.27885,-9.84945,-10.25572,-10.47955,-10.78217,-12.18576,-12.17245,-12.96401,-12.62585,-11.44017,-12.78833,-13.49007,-13.86421,-13.95514,-13.78518,-15.26057,-15.66002,-14.82876,-14.34304,-14.83001,-14.88706,-14.46333,-14.23841,-15.08938,-15.23912,-15.28233,-16.59397,-16.25307,-15.6056,-15.23842,-13.7544,-12.60002,-12.16241,-10.41548,-10.63846,-10.48007,-11.27762,-11.23064,-10.73045,-11.05481,-10.77717,-11.57176,-11.11875,-11.90649,-11.71004,-10.92126,-12.90838,-12.95669,-13.16921,-14.52896,-13.72808,-13.00791,-12.10755,-11.84963,-12.29438,-11.96334,-12.05843,-12.36003,-13.98462,-15.56775,-16.752,-17.04853,-16.37015,-16.1369,-16.58063,-17.18234,-18.08708,-19.16196,-18.83131,-17.50905,-17.5635,-17.87698],[-0.07711,-0.07757,-0.07714,-0.07343,-0.0716,-0.07217,-0.07381,-0.07427,-0.07572,-0.07708,-0.07821,-0.08078,-0.08193,-0.08174,-0.08392,-0.08415,-0.08559,-0.08645,-0.08909,-0.09147,-0.09195,-0.09263,-0.0905,-0.09144,-0.09277,-0.09309,-0.09214,-0.09215,-0.09331,-0.0951,-0.09609,-0.09495,-0.09616,-0.09634,-0.09785,-0.0973,-0.10035,-0.09972,-0.09925,-0.09996,-0.10113,-0.10065,-0.10016,-0.10046,-0.10179,-0.10002,-0.09738,-0.09639,-0.09589,-0.09534,-0.09599,-0.09621,-0.09579,-0.09613,-0.09665,-0.09521,-0.09535,-0.09307,-0.09082,-0.09392,-0.09371,-0.09645,-0.09538,-0.09467,-0.09375,-0.09104,-0.09001,-0.09038,-0.08955,-0.08799,-0.08661,-0.08636,-0.08439,-0.08123,-0.07449,-0.07474,-0.07483,-0.07173,-0.06889,-0.06489,-0.06307,-0.06167,-0.06293,-0.06317,-0.06051,-0.05971,-0.05809,-0.05644,-0.05287,-0.05017,-0.04691,-0.04387,-0.04233,-0.04323,-0.04411,-0.04275,-0.04216,-0.04174,-0.04202,-0.04175,-0.04155],[0.84853,0.83367,0.81501,0.80025,0.785,0.77146,0.75555,0.73896,0.72139,0.70685,0.69349,0.68076,0.67115,0.66304,0.65293,0.64416,0.6375,0.62855,0.62008,0.61285,0.61043,0.60789,0.60155,0.59866,0.59254,0.59009,0.58417,0.57814,0.57418,0.56923,0.56361,0.56015,0.55474,0.55074,0.54421,0.53961,0.53954,0.53515,0.53153,0.52676,0.51898,0.51385,0.50629,0.4994,0.49602,0.4906,0.48155,0.47094,0.46042,0.45136,0.43872,0.42385,0.41001,0.39288,0.37436,0.35515,0.33369,0.31219,0.28661,0.25654,0.22498,0.19754,0.16807,0.13762,0.10706,0.07712,0.04848,0.01913,-0.01023,-0.03744,-0.06697,-0.09285,-0.11917,-0.14656,-0.17192,-0.19797,-0.21602,-0.24,-0.2697,-0.29374,-0.31029,-0.32869,-0.34705,-0.36096,-0.37817,-0.39807,-0.41563,-0.43219,-0.44609,-0.45757,-0.4708,-0.48463,-0.4929,-0.50132,-0.50706,-0.51448,-0.52782,-0.54223,-0.55634,-0.57109,-0.58785],[0.48708,0.48467,0.4783,0.48403,0.48249,0.4812,0.47941,0.47882,0.47649,0.47606,0.47627,0.47773,0.47951,0.47967,0.47655,0.47893,0.48141,0.48109,0.47963,0.47734,0.47543,0.47368,0.47219,0.47577,0.47666,0.47808,0.47972,0.47918,0.48019,0.47746,0.47602,0.47529,0.47197,0.47131,0.46979,0.47249,0.47531,0.47942,0.48273,0.48089,0.48263,0.4847,0.48655,0.48663,0.48524,0.48606,0.48368,0.48235,0.48095,0.47772,0.47547,0.47097,0.46868,0.46849,0.46672,0.46571,0.46204,0.46103,0.45771,0.45379,0.45397,0.4527,0.45278,0.45136,0.45108,0.45184,0.45079,0.44982,0.45587,0.45949,0.46604,0.47282,0.47497,0.48003,0.48325,0.48867,0.49318,0.49499,0.4946,0.49951,0.49979,0.5018,0.50932,0.50872,0.50736,0.50777,0.50543,0.50536,0.5046,0.5025,0.50105,0.49704,0.49639,0.49145,0.48664,0.48267,0.47678,0.47557,0.47333,0.47233,0.46617],[-4.43687,-4.03949,-3.94405,-5.0081,-3.84978,-4.00453,-3.50206,-3.44932,-2.46824,-1.93088,-1.7331,-2.0479,-2.27685,-3.15173,-3.36988,-2.75641,-2.93493,-3.44656,-3.44679,-3.40805,-3.55358,-3.62228,-3.36512,-3.26476,-3.16139,-3.38709,-3.41564,-3.72005,-3.83043,-4.29523,-3.7596,-4.49193,-4.16641,-4.3623,-4.55276,-5.18657,-5.32463,-5.70428,-5.5692,-5.10597,-5.34501,-5.32764,-5.06352,-5.70504,-6.24326,-5.8974,-5.70359,-5.42627,-5.38206,-5.21048,-5.15647,-5.4317,-5.46346,-5.46353,-5.25046,-4.96683,-4.95236,-4.6882,-4.63099,-4.23519,-3.71161,-3.38209,-3.38113,-2.82373,-2.44724,-2.44356,-2.52315,-1.5302,-1.73131,-0.87091,-0.30014,0.10026,0.20476,-0.20734,-1.1552,-0.39263,-0.57508,-0.9408,-0.30512,-0.1458,-0.47418,-0.68103,-1.3882,-1.19772,-1.36739,-0.81983,-1.29626,-1.90095,-2.60174,-3.52429,-3.7374,-3.90118,-4.14382,-3.95269,-3.55932,-3.80666,-3.73639,-4.14888,-3.73244,-4.08826,-3.17663],[0.28341,0.19798,0.24018,0.33503,-0.00148,-0.05141,-0.01053,-0.23123,0.27567,0.55517,0.70419,0.60578,0.79562,0.75436,0.73066,0.72399,0.6753,0.68316,0.70967,0.91329,1.03698,0.89551,0.78218,0.53603,0.52082,0.24867,0.3228,0.39731,0.30305,0.30195,0.47518,-0.0913,0.36829,0.30269,0.42009,0.28058,0.39906,0.29528,-0.22297,-0.0686,0.03351,0.13129,0.13444,0.57466,0.5454,0.69271,0.79244,0.68756,0.89203,0.75568,0.83925,1.0651,1.12783,1.22095,1.40286,1.40478,1.3595,1.41285,1.75809,1.99905,1.66934,1.84732,2.00043,1.57076,1.66333,1.65862,1.52591,1.45515,1.22545,1.30291,0.83109,0.36415,0.31055,0.25174,0.03843,0.01275,0.03847,0.23767,0.53277,0.48267,0.49018,0.26491,-0.0752,0.22997,0.73103,0.50932,0.6524,0.99665,0.9415,1.1954,1.19183,0.88005,0.73829,0.41647,0.43583,-0.149,0.2882,0.11216,-0.30309,-0.59266,-0.36059],[12.73566,13.03811,14.26705,14.32044,11.2357,11.46718,11.48759,10.96164,12.4831,11.57524,10.36895,9.99882,8.27849,6.61405,8.33042,7.03102,4.26375,3.37338,3.87308,2.41679,0.79558,0.14157,0.72741,-1.45765,-2.75352,-1.8121,-3.32552,-3.36429,-5.21887,-4.15485,-3.86759,-6.65054,-4.6209,-6.49679,-7.20231,-7.96053,-9.47116,-9.33291,-10.42436,-10.92302,-11.61403,-12.26342,-12.22593,-12.0635,-12.05772,-11.61545,-11.55695,-11.42743,-11.09892,-11.48167,-11.67371,-11.52826,-11.99017,-13.37286,-13.53314,-13.69728,-14.64471,-15.02544,-14.73528,-15.47816,-15.12471,-14.14778,-14.10127,-13.45369,-12.43745,-11.84207,-11.15726,-9.02735,-7.20385,-7.0011,-2.85362,-3.13822,-3.12689,-1.70862,2.38453,1.91876,2.09771,3.21538,4.48182,6.48664,7.50882,7.54316,11.16539,10.78846,8.65065,5.92436,8.07706,10.54691,9.44697,10.22491,7.82715,9.84299,10.60045,11.92565,11.90659,13.00668,14.02318,13.16167,15.08147,14.71727,16.1387]],[\"S1\",\"Day2\",\"2022_04_07_13_10_08\",[88.20819,88.32714,87.15401,85.87929,84.53683,82.96971,80.53053,77.85923,75.55038,74.00625,73.72494,72.61505,72.11855,72.16547,71.72068,71.31469,71.66174,71.43186,71.53691,70.97924,70.38975,70.81654,71.1044,70.6748,70.70154,69.93974,69.31785,69.10761,68.85677,68.67516,68.11324,68.23486,67.98384,67.91779,67.01509,65.83894,65.88372,66.80968,65.80652,64.61328,64.54029,64.09756,63.67199,63.15776,62.7097,62.13752,61.53732,60.44588,59.0003,57.64461,56.02371,54.52429,52.11211,50.50916,48.05413,45.74334,41.84549,38.12026,33.68749,28.19564,22.46344,13.97533,7.56414,3.15514,-2.86058,-6.63943,-12.50968,-16.05274,-18.64815,-18.46366,-17.12035,-15.04376,-13.95258,-11.44714,-8.66718,-5.65866,-2.54742,1.77299,5.39032,9.22164,15.15347,21.30175,26.55628,31.09741,34.43237,37.834,43.8976,47.68253,52.62505,57.13121,62.25857,65.83731,69.89225,74.61971,78.83069,82.12448,84.89901,86.77729,87.61709,88.61732,88.50819],[-3.40576,-3.65613,-5.303,-7.18269,-7.00449,-5.51912,-4.9947,-3.1546,-2.07573,-2.39946,-1.87734,-0.91702,-0.77634,-0.72689,-0.82679,-0.85612,-0.58422,-0.39853,-0.80224,-0.7589,-0.34438,-0.28833,0.06706,-0.02116,0.03383,0.33779,0.25998,0.28054,0.5488,0.92541,0.37272,0.70981,0.64065,0.4776,0.32918,-0.39881,0.08219,0.13454,0.09036,0.57346,0.83412,0.62451,0.62356,-0.71014,-1.41277,-2.68798,-2.28005,-2.77131,-2.5103,-2.06382,-0.5604,-0.23753,0.33749,0.68044,0.96408,1.51869,1.84818,2.25598,2.85728,3.09701,3.32165,3.54023,4.12564,4.78046,5.1642,5.31591,8.20984,7.48732,6.97584,7.13135,7.50925,7.04853,7.61266,6.45403,5.60773,5.29643,4.26211,2.73214,0.50357,-1.84076,-3.40637,-5.26491,-6.54173,-6.85788,-7.43851,-8.67334,-9.07756,-9.35417,-11.1424,-12.27087,-12.24781,-12.7685,-13.31245,-13.37408,-12.65761,-11.64626,-11.42697,-9.80664,-8.84553,-7.81607,-7.07699],[-15.79801,-14.05053,-15.47042,-16.44617,-15.81348,-12.26553,-13.2548,-10.8025,-9.58378,-9.55896,-7.92613,-7.67952,-7.48959,-5.75371,-5.24816,-5.36436,-6.19531,-5.81694,-5.17442,-6.25405,-5.56293,-6.28103,-7.67085,-8.2161,-7.61733,-6.52718,-6.96646,-6.65881,-6.62468,-7.71847,-8.48723,-8.76845,-8.56166,-7.86818,-7.61896,-7.05837,-5.98176,-4.92834,-3.62373,-3.5046,-4.27567,-5.54263,-5.69918,-6.56541,-8.32186,-7.65777,-6.62102,-6.90254,-6.49751,-6.10399,-6.85146,-6.5154,-7.06595,-7.21309,-7.2405,-6.02999,-6.48123,-5.22195,-5.41835,-8.24528,-10.3668,-11.82171,-10.32858,-9.58389,-8.11173,-10.65267,-12.51115,-12.85749,-12.45836,-13.32213,-12.44412,-11.2481,-11.45457,-11.72125,-11.60804,-11.80197,-12.04566,-17.61703,-22.14387,-22.54646,-23.23428,-22.65215,-21.30413,-20.631,-21.76096,-22.06788,-21.08726,-19.21313,-17.68642,-19.20815,-17.33671,-16.05486,-15.61695,-14.21256,-13.16344,-13.02299,-15.22492,-14.9513,-14.4261,-14.81476,-13.31967],[14.42898,14.38225,13.77569,13.11132,11.63625,9.12811,6.7542,3.45766,0.86661,-0.63341,-1.09656,-2.3451,-2.86542,-2.89402,-3.34983,-3.74873,-3.39607,-3.65672,-3.53755,-4.05872,-4.71199,-4.26838,-3.97508,-4.37579,-4.37282,-5.20548,-5.80561,-6.02625,-6.30713,-6.51472,-6.98113,-6.90086,-7.14699,-7.20922,-8.09975,-9.2059,-9.24678,-8.3481,-9.36866,-10.5947,-10.68006,-11.09037,-11.5238,-11.85442,-12.15549,-12.61687,-13.32922,-14.35355,-15.85459,-17.27658,-19.01165,-20.5582,-23.01772,-24.65914,-27.14714,-29.53161,-33.47167,-37.21199,-41.72471,-47.29598,-53.09438,-61.63928,-68.14079,-72.64972,-78.66744,-82.58254,-89.22199,-92.61324,-95.05672,-94.9654,-93.65916,-91.38658,-90.43834,-87.68578,-84.72271,-81.63441,-78.35583,-73.49934,-68.90965,-64.10896,-57.49055,-50.77791,-45.37804,-40.88462,-37.10954,-33.235,-27.29786,-23.92046,-18.90587,-13.71652,-9.13027,-5.80826,-1.77606,2.55915,6.36924,9.46508,12.76634,14.26292,14.79559,15.66938,15.13535],[14.33392,12.58882,13.48427,13.86606,13.31159,10.36579,11.45377,9.60556,8.72033,8.61075,7.17336,7.18631,7.03918,5.37516,4.86102,4.96572,5.83862,5.52086,4.79609,5.85027,5.28937,5.99767,7.43213,7.93625,7.37174,6.39649,6.801,6.50895,6.54471,7.69844,8.29961,8.65801,8.44044,7.72836,7.44938,6.72026,5.80371,4.79888,3.52646,3.53473,4.34679,5.51797,5.66968,6.16247,7.67777,6.70227,5.80944,5.9525,5.63037,5.36724,6.47866,6.2372,6.91707,7.14721,7.24615,6.21728,6.73702,5.62322,5.96443,8.75749,10.86439,12.32562,11.02697,10.46876,9.14029,11.63286,14.10896,14.27619,13.77172,14.64146,13.88242,12.62132,12.95315,12.93686,12.62523,12.73728,12.72058,17.72422,21.51099,21.2414,21.44196,20.32473,18.65531,17.92165,18.80476,18.69711,17.64878,15.80968,13.81309,14.86625,13.14067,11.7887,11.21322,9.89532,9.13951,9.3126,11.43499,11.66894,11.46232,12.13256,10.92766],[-7.52371,-7.27255,-9.30287,-11.44328,-11.08857,-8.58974,-8.36217,-5.88085,-4.49803,-4.80692,-3.86585,-2.86569,-2.67928,-2.18026,-2.14619,-2.20471,-2.15599,-1.87774,-2.10341,-2.34087,-1.75949,-1.89078,-1.90526,-2.13293,-1.92427,-1.34542,-1.53492,-1.4354,-1.16562,-1.08057,-1.81922,-1.56277,-1.57678,-1.55618,-1.63631,-2.19982,-1.45338,-1.1314,-0.8394,-0.34083,-0.28539,-0.81398,-0.85402,-2.37654,-3.51658,-4.58188,-3.91341,-4.46389,-4.10422,-3.56827,-2.30313,-1.90202,-1.48519,-1.18908,-0.9199,-0.06935,0.13673,0.85254,1.39012,0.90684,0.59137,0.43797,1.39346,2.22566,2.96901,2.48869,4.92701,4.11976,3.70242,3.6511,4.24096,4.06529,4.57897,3.35824,2.54538,2.18318,1.10755,-1.89272,-5.40298,-7.95558,-9.77591,-11.48292,-12.33212,-12.4305,-13.38117,-14.71957,-14.79181,-14.45011,-15.71601,-17.30834,-16.68104,-16.7775,-17.16887,-16.79467,-15.78818,-14.76648,-15.2209,-13.56015,-12.46605,-11.5762,-10.41627],[-14.23128,-12.82743,-12.47226,-11.49705,-10.64841,-10.29423,-12.04389,-13.63819,-14.12503,-13.42551,-11.64319,-11.38314,-9.85587,-7.72375,-6.55355,-5.71901,-4.57912,-3.94689,-2.4509,-2.43588,-2.77196,-1.95831,-0.18747,-0.3663,0.1145,0.21953,-0.66131,0.14695,0.57814,0.64216,0.69051,0.71246,1.02512,1.56566,1.79027,1.53401,1.90229,3.42517,3.52912,2.69314,3.48138,3.72454,3.94336,4.67804,4.58065,5.17281,6.05109,6.14829,5.68395,5.33939,4.53373,4.31608,3.20529,3.22009,2.21971,1.85045,-0.22761,-2.05534,-4.50215,-7.70335,-10.57214,-17.03917,-21.46048,-23.67462,-28.28055,-30.66769,-37.59785,-40.61463,-41.75468,-41.24893,-39.8106,-38.03506,-37.56382,-35.03546,-32.75454,-31.55888,-29.74272,-27.52062,-25.49232,-22.56578,-18.57785,-14.42016,-11.8095,-10.82432,-10.93758,-10.43728,-7.77396,-7.91091,-6.62748,-5.87603,-4.80857,-4.85407,-4.64651,-3.53949,-3.4375,-3.8262,-4.1829,-4.35555,-5.21093,-5.09433,-5.25914],[10.24246,8.81164,8.90874,9.43054,9.25019,6.37034,6.55146,4.56263,3.93647,3.95934,2.8103,2.69856,2.9542,1.76382,1.33503,1.41604,2.70114,2.45948,1.97541,2.90743,2.39231,3.44254,5.1224,5.89248,5.40347,4.10455,4.34399,4.28941,4.58343,5.53899,6.25269,6.44558,5.98559,5.14228,4.62296,3.76208,3.09473,2.40746,1.26228,1.23002,2.18875,3.59045,4.09982,4.03894,5.38971,4.38534,3.3819,3.48562,3.17933,3.09275,4.14934,4.04132,4.84532,5.10335,5.48549,4.6694,5.21098,4.15116,4.3658,7.4033,9.88083,11.57335,10.79069,10.80714,9.57023,11.46749,15.46356,15.5102,14.80431,15.385,14.40318,12.47218,13.14089,12.75078,12.20161,12.1309,11.22824,14.7818,16.72221,15.92073,15.89635,15.29741,13.91734,13.56349,14.08554,14.2001,14.38179,12.74231,11.02378,12.26494,11.24895,10.31603,9.64642,8.71557,8.22645,8.72117,11.33492,11.75725,11.35798,12.07352,11.07495],[14.13921,14.06371,13.00615,11.42626,11.06931,11.12706,10.85382,11.61946,11.37414,11.36053,12.29821,13.32654,12.75285,12.75035,12.76549,11.89688,12.24353,13.65645,12.81299,12.28975,12.60024,12.00257,8.30239,8.68296,8.19703,8.10237,8.15399,8.10399,8.24042,8.36242,8.16232,8.20708,8.05591,8.11103,8.02555,7.74808,7.76839,7.68447,7.61348,7.22788,7.18209,6.9005,5.94962,4.98383,4.99518,5.99144,5.45653,4.37444,3.69481,3.6703,3.401,3.03518,2.36505,2.39635,2.40524,1.79905,1.49497,1.62048,2.14995,1.64651,2.1511,2.2838,1.87062,2.08816,2.80245,3.41094,6.25056,5.50212,5.59269,5.87242,7.17371,7.60116,8.02774,6.96053,6.51881,6.42844,5.86028,5.04303,3.67518,2.14204,1.549,0.68386,0.29272,0.30966,0.12576,-0.33744,-0.42144,-0.01486,-0.94119,-0.94613,-1.14688,-1.98925,-1.81709,-1.51185,-0.50804,-0.27686,-1.0681,-0.63848,-0.67495,-0.20566,-0.09376],[63.17866,64.17633,64.45941,65.39665,66.16442,65.89458,64.16484,62.19382,61.563,62.27229,63.8102,64.0406,65.62944,67.4967,68.57404,69.4523,70.85551,71.41301,72.8149,73.04178,72.5981,73.60924,75.63751,75.57866,75.96465,75.85754,75.01718,75.81482,76.29653,76.51835,76.66921,76.72578,76.95422,77.36523,77.50598,77.11222,77.38637,78.81206,78.765,77.92608,78.83973,79.24516,79.51254,80.17856,80.23421,80.76363,81.51437,81.58094,81.06788,80.71574,79.97576,79.73069,78.63062,78.66287,77.6869,77.22641,75.15369,73.27704,70.89609,67.79488,65.19471,58.86153,54.31132,52.13391,47.54018,45.4193,39.61707,36.43166,35.20242,35.86269,37.4227,38.93347,39.60275,41.86615,43.97862,45.14436,46.73539,49.31106,51.28502,53.71817,57.55892,61.45007,63.87195,64.83827,64.71668,65.11761,67.76864,67.64206,68.65794,69.45565,70.45399,70.23105,70.46014,71.606,71.8367,71.49875,71.0932,71.01755,70.14004,70.37817,70.1871],[16.13098,15.74158,14.74524,13.34481,12.95731,12.34582,12.12282,12.38196,11.99099,11.98359,12.6038,13.56989,13.07989,12.77574,12.68109,11.86258,12.52354,13.82859,12.89046,12.62016,12.79085,12.47581,9.31457,9.87027,9.28079,8.87099,8.97953,8.91784,9.12233,9.47449,9.45506,9.54487,9.28758,9.1348,8.92448,8.44301,8.29587,8.04192,7.68296,7.30126,7.50179,7.57991,6.78899,5.84156,6.18892,6.90091,6.13351,5.11406,4.38025,4.33477,4.34082,3.9605,3.51627,3.61131,3.71589,2.92613,2.76962,2.62305,3.18527,3.46912,4.56054,5.10713,4.52102,4.73269,5.10992,6.15385,9.76164,9.06969,8.99621,9.38997,10.39655,10.37245,10.92731,9.82608,9.28089,9.17871,8.42976,8.46892,7.63419,6.01772,5.45723,4.50398,3.7979,3.7263,3.68259,3.27596,3.24308,3.21442,1.907,2.21616,1.76744,0.72957,0.72119,0.77295,1.60876,1.95477,1.86485,2.37892,2.2434,2.86823,2.72367],[-6.60564,-5.17172,-5.51427,-6.40154,-6.30424,-3.41932,-3.66587,-1.50422,-0.94324,-0.97041,0.4085,0.78327,0.38186,1.56279,1.99152,1.68388,0.50173,1.10744,1.36928,0.30929,0.89881,-0.2901,-2.88302,-3.54224,-3.1832,-1.93038,-2.1528,-2.11166,-2.3661,-3.27463,-4.02544,-4.20432,-3.78889,-2.94685,-2.45841,-1.68408,-1.02589,-0.37508,0.7248,0.65742,-0.28965,-1.72848,-2.46649,-2.64701,-3.96114,-2.73292,-1.88976,-2.26307,-2.13729,-2.05942,-3.15277,-3.13997,-4.08832,-4.33068,-4.69913,-4.06012,-4.66154,-3.60284,-3.67908,-6.74709,-9.03332,-10.64431,-9.98328,-9.94618,-8.57107,-10.27106,-13.55528,-13.7633,-13.04679,-13.55895,-12.304,-10.29592,-10.86377,-10.7148,-10.2724,-10.22278,-9.46539,-13.14752,-15.35919,-14.91789,-15.03111,-14.65024,-13.4021,-13.05445,-13.60562,-13.82867,-14.02505,-12.33719,-10.89939,-12.10257,-11.16968,-10.47871,-9.78833,-8.811,-8.08483,-8.50535,-11.23265,-11.53489,-11.15721,-11.73462,-10.73928],[0.112,0.10947,0.10455,0.10078,0.09867,0.09732,0.09471,0.09547,0.09681,0.09729,0.09707,0.09693,0.09654,0.09585,0.09493,0.09389,0.09502,0.09546,0.09571,0.09541,0.09644,0.09609,0.09773,0.09907,0.09824,0.09694,0.09714,0.0981,0.09915,0.09917,0.10001,0.10031,0.09915,0.0978,0.09665,0.09566,0.09582,0.09636,0.09768,0.09872,0.0994,0.10056,0.10229,0.09886,0.09719,0.09461,0.09247,0.09189,0.09296,0.09495,0.0966,0.09748,0.09897,0.10024,0.10034,0.10098,0.10115,0.10112,0.10174,0.10297,0.10619,0.1087,0.10976,0.11099,0.11222,0.11314,0.12362,0.12268,0.12098,0.12185,0.1211,0.12013,0.12149,0.11931,0.11823,0.11827,0.11586,0.11367,0.10783,0.10335,0.10079,0.0997,0.09892,0.09927,0.10003,0.1014,0.1037,0.10562,0.10439,0.10432,0.10594,0.10644,0.1063,0.10728,0.10834,0.10985,0.11228,0.11293,0.11267,0.11276,0.1138],[1.34567,1.33435,1.32773,1.32447,1.3192,1.31341,1.30571,1.29716,1.29145,1.28852,1.28498,1.2819,1.2802,1.28095,1.28002,1.27553,1.27583,1.27564,1.27629,1.27653,1.27446,1.2749,1.27739,1.27668,1.27685,1.2762,1.27247,1.2745,1.27597,1.27716,1.27889,1.27548,1.27343,1.27203,1.27118,1.27179,1.26838,1.26642,1.26666,1.26514,1.26246,1.26201,1.26093,1.26091,1.25959,1.25694,1.25659,1.25659,1.25377,1.25045,1.24644,1.24332,1.23921,1.23642,1.23122,1.22527,1.21703,1.20676,1.19531,1.18301,1.16883,1.1513,1.13246,1.11508,1.09268,1.07128,1.04184,1.01687,0.9909,0.96598,0.9399,0.91314,0.88226,0.85359,0.82414,0.7931,0.76365,0.73525,0.70493,0.67373,0.64135,0.61165,0.5778,0.54149,0.50116,0.46554,0.4316,0.39233,0.35469,0.31716,0.27897,0.23993,0.20308,0.16916,0.13465,0.10257,0.07414,0.04995,0.0263,0.00813,-0.0054],[0.13482,0.13105,0.1277,0.12399,0.12136,0.11881,0.11692,0.11312,0.10913,0.10674,0.10443,0.10302,0.10294,0.10194,0.10208,0.10201,0.10085,0.10224,0.10224,0.10265,0.10343,0.10271,0.10358,0.10413,0.10326,0.10569,0.10721,0.10856,0.11172,0.11382,0.11506,0.1157,0.11522,0.1136,0.1162,0.11813,0.11746,0.11853,0.12105,0.11863,0.12056,0.12184,0.12295,0.12266,0.12263,0.12216,0.12316,0.12589,0.12799,0.13115,0.13281,0.13667,0.14222,0.14579,0.14992,0.1542,0.16037,0.16656,0.17321,0.17901,0.18742,0.19559,0.20229,0.21115,0.21975,0.22949,0.2317,0.23638,0.24345,0.24912,0.25348,0.2541,0.25693,0.25797,0.25773,0.25563,0.25277,0.2481,0.2421,0.23552,0.2271,0.21738,0.20898,0.19711,0.18872,0.17889,0.16765,0.15781,0.14857,0.14059,0.13171,0.1262,0.12109,0.11781,0.11641,0.11527,0.1143,0.11567,0.11791,0.11566,0.11284],[19.128,19.02211,19.19475,18.97734,19.16016,19.01433,18.67451,18.026,17.34566,17.21724,16.7662,16.23025,15.64428,15.18421,14.96696,14.61667,13.59305,12.56874,11.91073,10.70095,9.66761,8.47555,8.1429,6.32288,5.15782,4.95859,3.56475,2.59271,1.6314,0.36912,-0.68146,-1.87269,-2.6998,-3.61155,-4.33992,-5.24464,-6.12974,-7.28386,-8.65806,-10.06923,-10.58971,-11.3427,-12.6593,-13.50197,-14.4939,-15.12227,-15.79756,-16.70908,-17.45282,-18.10502,-18.68113,-19.21911,-19.76932,-20.0964,-20.50747,-20.58761,-20.19585,-19.87112,-19.24229,-17.93217,-15.7586,-14.03324,-12.30744,-10.59296,-8.54348,-6.89254,-5.00244,-3.67743,-1.2498,-0.09405,1.60964,3.36951,5.98688,7.73018,9.91055,11.73192,13.19824,14.22929,15.56283,16.97348,17.84884,18.65073,19.72091,20.53628,21.46132,22.01051,21.72722,21.87597,21.5464,21.47525,21.25263,20.76296,19.98445,19.48357,18.85821,18.25471,17.50034,17.12944,16.92785,16.60539,16.24289],[3.67295,3.26409,3.1437,2.26992,1.94715,1.5998,1.25116,0.75874,0.50668,0.34885,0.20121,0.1467,0.13575,-0.17484,-0.38521,-0.59396,-0.42679,-0.31967,-0.25099,-0.34128,-0.51075,-0.53256,0.22293,-0.01736,-0.11451,0.1113,0.20837,0.09757,0.18005,0.51439,0.54554,0.69129,0.54082,0.83372,1.00478,1.1633,1.02816,1.04464,1.19035,0.92291,0.89208,0.9939,1.13964,1.55602,1.69312,1.83904,1.80187,1.85588,1.79542,2.03757,2.22006,2.35116,2.51775,2.90047,2.62809,2.75454,2.89742,2.89762,3.21079,3.56847,3.87733,4.13696,4.56951,4.69059,4.96296,5.18328,5.30295,5.33369,4.80579,5.06126,4.75305,4.87247,4.88967,4.81028,4.63981,4.70032,4.74287,5.37389,5.85079,5.75625,5.98448,5.95805,6.20906,6.25305,6.42866,6.48011,6.28982,6.19038,5.85729,5.74214,5.69465,5.09749,5.05048,4.9744,4.98023,4.70481,4.31893,3.93466,3.45904,3.23307,2.94124],[-0.49263,-1.04592,-1.83513,-1.20348,-0.71925,0.2395,0.09755,-0.25914,0.96488,0.49457,-0.72736,-1.98126,-0.53858,-0.17687,-0.2686,1.41448,1.08987,-1.48695,0.08603,0.94235,0.736,1.89114,9.59478,8.43246,9.37951,9.84817,9.19387,9.06147,8.74359,8.21984,7.44106,7.10624,6.79073,6.07857,5.44269,4.65902,4.64507,4.49713,4.20109,4.68257,4.06849,3.29861,4.47539,4.09616,1.94661,-1.96339,-1.11814,-0.51818,0.20873,-0.15226,0.62173,0.89125,1.76175,1.31156,0.90942,2.586,3.16561,3.41425,2.87548,3.50593,2.61435,2.26897,4.10634,4.76713,3.23745,2.12681,2.14999,2.46141,0.29385,0.43403,-3.4706,-7.40373,-6.31622,-5.44585,-6.06954,-6.39457,-7.91995,-6.24161,-5.89805,-6.8541,-7.19246,-7.38706,-7.30275,-7.17222,-7.51101,-7.74708,-7.10771,-8.18948,-7.8345,-9.40299,-8.2178,-6.83051,-7.66233,-7.95224,-9.11727,-8.97743,-8.20671,-7.94151,-7.46735,-6.99181,-5.67683],[19.241,19.40283,19.93521,21.93056,24.90464,23.10865,21.91088,20.98969,20.00601,19.77984,18.15944,16.70656,15.68958,15.10074,14.9098,14.5618,13.52577,13.59734,13.26938,12.59838,12.21658,10.25967,7.68278,6.10772,4.96511,4.70287,3.28081,2.14949,1.03345,-0.26448,-1.43135,-2.47979,-3.43058,-4.44322,-5.16952,-6.14711,-6.89687,-7.89631,-8.81465,-9.71875,-9.6776,-9.70409,-10.26618,-10.98881,-10.76339,-11.00433,-12.46131,-13.8272,-14.47052,-14.23375,-14.36031,-14.73859,-15.71379,-15.75474,-16.16205,-17.82567,-16.84244,-15.22043,-12.08868,-9.04113,-9.07257,-8.6643,-8.58969,-7.44117,-5.96683,-5.92844,-4.6823,-3.43922,-1.28537,-0.11092,1.58352,4.06816,7.57695,8.4422,9.91125,13.24508,15.4121,14.57458,14.77687,16.19478,17.14245,18.12263,19.20091,19.99717,20.90551,21.70404,22.12136,22.54316,21.86586,22.86343,22.80332,20.88479,19.8854,19.38124,19.50086,19.68881,18.41374,18.10963,18.46944,17.12668,16.4979],[8.91171,8.22475,8.18354,6.56414,5.52396,4.9737,4.68585,4.14545,3.49728,3.01464,2.56049,2.46741,1.88507,1.85041,1.62473,1.21745,1.28762,0.51115,1.17531,1.35076,1.4549,1.69849,1.71905,2.05215,1.84822,1.57164,1.91901,1.90111,1.66482,2.07904,2.36256,2.58001,2.64751,2.77112,3.01746,3.09802,3.02223,2.9754,3.06628,3.00203,2.77438,2.93882,3.40573,4.02552,3.52365,3.52632,4.06466,3.70763,3.82236,3.92069,4.28305,4.70286,4.93688,5.86686,5.95073,7.41967,7.46238,7.07899,7.3295,8.02959,8.436,7.98811,8.15978,8.44501,7.95331,7.46814,6.36728,6.06656,5.76384,5.92398,4.93068,4.71598,4.04551,4.10505,4.09729,3.06339,2.75921,3.68923,4.7395,5.02112,5.31002,5.22276,5.35997,5.58154,5.76686,5.70423,6.3903,6.42013,6.39945,6.84725,7.93142,7.68187,8.60446,8.41082,8.92786,8.7047,8.14171,7.46603,6.08298,6.28952,6.0233],[-8.89936,-9.93324,-11.49872,-11.52882,-11.41885,-10.57172,-10.5482,-10.52391,-9.57531,-10.08306,-11.8818,-13.32055,-12.61812,-12.02231,-10.88158,-9.07641,-9.82174,-11.06278,-9.22949,-7.46784,-6.59376,-4.06253,5.58845,3.96887,7.71177,12.07093,11.44804,11.58753,11.57806,11.61019,11.36241,11.27593,10.88098,10.6517,10.47185,10.13485,10.14787,9.84189,9.43943,9.26016,9.26712,10.25419,12.18985,11.41924,9.02407,5.31696,7.47305,10.03901,10.75654,10.13868,10.85147,12.19673,12.08144,11.78861,10.81129,12.99201,13.7129,12.79731,10.65699,10.75357,10.08317,9.65745,11.49869,12.67003,10.88786,7.15741,5.78198,5.52997,0.76377,0.447,-4.02283,-8.15677,-7.34712,-6.90187,-7.63725,-7.07725,-7.91108,-9.01406,-9.9956,-10.72958,-11.25205,-11.21428,-11.19605,-11.18797,-11.3068,-11.50866,-13.35969,-14.2634,-14.78251,-17.40429,-17.46563,-17.30472,-20.14114,-19.81195,-21.14887,-20.71478,-18.84455,-18.05959,-17.17999,-16.64826,-15.82861],[0.08263,0.08398,0.08528,0.08926,0.08965,0.0917,0.09428,0.09738,0.09986,0.10159,0.1036,0.10515,0.10591,0.10836,0.11037,0.113,0.11218,0.11193,0.11279,0.11426,0.11564,0.11457,0.11218,0.11324,0.11307,0.11225,0.11192,0.11295,0.11216,0.11125,0.11133,0.11168,0.11353,0.11148,0.11091,0.10937,0.10898,0.10864,0.10793,0.11002,0.11068,0.10992,0.10794,0.10617,0.1052,0.10379,0.10261,0.10162,0.10181,0.10015,0.09934,0.09782,0.09618,0.0944,0.09408,0.09186,0.09041,0.08986,0.08875,0.08556,0.08261,0.08009,0.07691,0.07521,0.07418,0.07336,0.07263,0.07177,0.07266,0.07181,0.07169,0.07131,0.07123,0.07203,0.07288,0.0733,0.07471,0.07261,0.07117,0.07193,0.07216,0.0724,0.0709,0.06969,0.0709,0.07056,0.07044,0.07105,0.07197,0.07256,0.0716,0.07342,0.07434,0.07498,0.07425,0.07516,0.07709,0.07927,0.08278,0.08459,0.08638],[1.63894,1.62221,1.60935,1.59282,1.57564,1.56033,1.54565,1.52682,1.50521,1.48673,1.4677,1.45107,1.43195,1.41779,1.40538,1.39041,1.37615,1.36276,1.35087,1.33737,1.32663,1.31477,1.30455,1.28799,1.27753,1.27108,1.25864,1.24692,1.2364,1.22556,1.21505,1.20332,1.19219,1.18112,1.1682,1.15745,1.14594,1.13247,1.11658,1.10246,1.08952,1.07823,1.06337,1.05043,1.03908,1.02558,1.01183,0.99846,0.98446,0.97009,0.95609,0.94147,0.92546,0.91056,0.89369,0.87641,0.86039,0.84199,0.82357,0.80766,0.79263,0.77664,0.76156,0.74649,0.73256,0.71562,0.70054,0.68349,0.6693,0.65064,0.6358,0.62341,0.61333,0.59792,0.58663,0.57608,0.56314,0.54906,0.5358,0.52237,0.50742,0.49591,0.48521,0.47415,0.46058,0.44716,0.43161,0.41781,0.40456,0.3916,0.37857,0.3617,0.34593,0.3324,0.31945,0.3065,0.29319,0.27846,0.26445,0.24864,0.23284],[0.88164,0.88036,0.87972,0.88136,0.88294,0.88346,0.88374,0.88314,0.88351,0.8846,0.88545,0.88662,0.88925,0.89016,0.89123,0.89202,0.89282,0.89589,0.89671,0.89862,0.90068,0.90117,0.90166,0.90367,0.90348,0.90551,0.90793,0.90891,0.91177,0.91354,0.91412,0.91455,0.91327,0.91068,0.91159,0.91197,0.91043,0.90988,0.90965,0.90507,0.90471,0.90354,0.90153,0.8975,0.89468,0.89077,0.88742,0.88567,0.88392,0.88298,0.88072,0.87977,0.88007,0.8776,0.87598,0.87369,0.87419,0.87413,0.87389,0.8726,0.8714,0.87265,0.87316,0.87353,0.87715,0.87915,0.88332,0.8866,0.88708,0.88974,0.89257,0.89487,0.89875,0.89945,0.90028,0.90542,0.90777,0.90923,0.90876,0.90741,0.90755,0.90705,0.90845,0.90844,0.91004,0.90868,0.90791,0.90732,0.90756,0.90572,0.90206,0.90065,0.8984,0.89559,0.89311,0.8898,0.88614,0.88532,0.88488,0.88192,0.87987],[-23.91766,-23.15173,-21.96264,-20.08108,-18.02004,-16.69629,-15.98055,-15.0837,-13.37698,-11.1571,-9.3022,-7.83397,-5.84975,-4.11713,-2.64223,-1.45645,-0.36997,0.51058,1.67552,2.43448,2.62253,3.17776,4.70967,5.11308,5.44303,6.09213,5.8849,6.88214,7.62708,8.05631,8.74486,8.69604,9.15993,9.61829,10.64361,11.37034,11.62348,12.10599,13.05166,13.42537,14.42242,15.25821,15.93375,17.0195,17.49467,18.50512,19.86558,20.9753,21.92678,22.9715,23.9409,25.20963,26.54473,28.19431,29.68266,31.53452,33.36302,35.21557,37.2888,39.67479,42.81461,44.97135,46.77229,48.94896,50.35678,52.105,51.96417,52.35719,53.78067,54.31218,54.59874,54.17088,53.70237,53.49893,52.87405,51.05254,49.61313,47.99457,46.30226,44.6329,42.32441,39.8405,36.84386,33.27139,29.70845,26.59373,23.28359,19.39973,15.29002,11.48992,7.49116,3.72826,-0.16835,-3.68641,-7.52605,-11.00142,-14.07042,-15.90027,-17.59462,-18.30545,-18.3403],[-0.3994,-0.26416,0.52567,0.73464,0.75825,0.88707,1.27885,1.09678,0.99435,1.00918,1.1816,1.37368,1.53031,1.66169,1.86886,2.18647,2.07897,2.09088,2.25621,2.42044,2.29023,2.16078,2.37502,2.07542,2.06969,2.38334,2.40866,2.30145,2.1168,2.33789,2.25886,2.42416,2.7077,2.91823,3.18825,3.27723,3.0506,2.93818,2.79473,2.66217,2.62579,2.45115,2.05863,2.75214,3.0029,3.33282,3.43593,3.43232,3.2366,2.95781,2.7901,2.57467,2.29176,2.25007,1.8961,1.60945,1.52291,1.4461,1.52536,1.25517,0.67446,0.2087,0.04628,-0.25761,-0.29887,-0.32144,-1.85046,-1.80522,-1.98744,-1.96868,-2.20587,-1.99041,-2.18424,-1.8289,-1.72641,-1.60492,-0.99602,-0.3067,0.85277,1.52649,2.18284,2.35103,2.51422,2.32847,2.58396,2.3857,1.8242,1.52413,1.48604,1.46059,1.02918,0.58495,0.69352,0.56015,0.30252,-0.08116,-0.56743,-0.75248,-0.70549,-0.69307,-0.89653],[-21.54416,-21.29294,-22.34022,-22.81201,-22.07166,-19.89502,-19.55119,-18.04529,-16.45054,-16.69484,-16.63867,-16.6851,-15.83262,-15.24138,-15.18779,-14.35558,-14.55183,-15.65844,-14.98846,-14.68614,-14.44013,-13.91176,-10.1367,-10.73303,-10.03589,-9.38929,-9.65663,-9.47992,-9.32921,-9.33885,-9.8568,-9.63637,-9.4905,-9.51379,-9.49815,-9.80949,-9.0897,-8.63427,-8.28887,-7.44477,-7.30636,-7.54115,-6.64849,-7.11914,-8.23132,-10.25402,-9.02187,-8.48309,-7.48685,-6.96907,-5.46974,-4.73167,-3.70269,-3.43871,-3.22935,-1.80801,-1.3536,-0.81767,-0.87514,-0.91164,-1.679,-1.95132,-0.52083,0.25843,0.35173,-0.87036,-0.18906,-0.2158,-0.68801,-1.13366,-1.86442,-2.82549,-2.56633,-2.99215,-3.51005,-3.85608,-4.79974,-7.24542,-9.79247,-10.84066,-11.87189,-12.40598,-12.76379,-12.802,-13.54052,-14.30965,-14.07132,-14.23673,-14.61766,-16.0505,-15.26227,-14.57657,-15.16119,-15.11629,-15.12816,-14.32275,-13.86056,-12.62953,-11.53662,-11.09605,-10.09406],[-4.76918,-4.07938,-2.65496,-1.04249,1.1762,2.30884,2.68754,2.95392,3.94241,6.0505,7.47958,8.4454,9.80946,11.07018,12.32973,13.11257,13.18704,13.11757,13.58178,13.09622,12.26869,11.54303,12.29506,11.01371,10.14407,10.47402,8.91887,8.98629,8.80855,7.94056,7.63949,6.39275,6.03615,5.58279,5.88689,5.75482,5.1527,4.50128,4.09573,3.05518,3.57807,3.71639,3.01436,3.21432,2.83422,3.5746,4.17901,4.32413,4.46618,4.8917,5.21916,5.92977,6.64429,8.00373,9.12906,10.77094,12.94773,15.11284,17.85839,21.51518,26.93134,30.86749,34.25539,38.11664,41.71317,45.20272,46.89324,48.60104,52.4945,54.17693,56.11262,57.32068,59.48026,61.09395,62.62467,62.62875,62.6723,62.26369,62.11771,61.93066,60.63199,58.99073,57.14664,54.40317,51.87074,49.32032,45.65081,41.91803,37.48557,33.68341,29.42072,25.00741,20.42892,16.43234,12.04724,7.8991,3.93569,1.65895,-0.30353,-1.38013,-1.88617],[3.30179,3.06579,3.7538,3.02569,2.69098,2.49546,2.53192,1.8413,1.56576,1.40791,1.28844,1.22362,1.57863,1.45372,1.43496,1.93014,1.9122,1.44265,2.03193,2.30046,1.95061,2.04211,4.66537,3.70145,3.65669,4.33363,4.0856,3.85411,3.67092,4.01876,3.81695,3.9297,3.98489,4.36202,4.76576,4.91644,4.5056,4.3448,4.29227,3.84839,3.77426,3.66139,3.44549,4.53913,4.80656,5.03509,5.15681,5.24292,5.04347,4.97472,5.05765,5.00579,4.99822,5.30381,4.63944,4.79635,5.06488,5.13667,5.45764,5.88773,5.28485,4.93371,6.13208,6.37604,5.5546,4.83968,3.34014,3.56458,1.17499,1.34138,-2.43721,-5.61269,-5.16003,-4.2836,-4.99401,-5.13674,-5.87011,-3.33193,-1.60824,-1.79436,-1.11858,-0.87796,-0.20954,0.18068,0.70084,0.78792,1.19937,0.6957,1.43034,1.08517,2.00187,2.35807,2.80669,3.11135,3.35373,3.38324,3.22007,2.98045,2.81612,2.72714,2.24025],[-21.35941,-20.48301,-20.65636,-21.64963,-21.31406,-20.06902,-19.59076,-17.74653,-17.37959,-17.14898,-15.89143,-14.70372,-15.27746,-15.10199,-15.00739,-15.86896,-15.7111,-14.28194,-15.1312,-15.68284,-15.26706,-15.86754,-19.47657,-19.01371,-19.29232,-19.05965,-18.71434,-18.42153,-17.94703,-17.41396,-17.16349,-16.62665,-16.19327,-15.48903,-14.81598,-14.33442,-13.62891,-13.04047,-12.39714,-12.07645,-11.31452,-10.77086,-11.05973,-11.12423,-10.09343,-8.17683,-7.77377,-7.8255,-7.55522,-6.64326,-5.88701,-5.37537,-5.15993,-4.33406,-3.70873,-3.8315,-3.78593,-3.35412,-2.62586,-2.8496,-2.25971,-1.77171,-1.32758,-0.58423,1.24276,1.31197,2.21515,2.15916,2.95379,2.70834,4.02777,5.27195,4.85767,3.84526,3.40672,3.25597,3.05046,0.40846,-1.86349,-2.53716,-3.12677,-3.49042,-3.5823,-3.54041,-3.84214,-4.34969,-4.59862,-4.03032,-4.82761,-5.06225,-5.31434,-6.24548,-6.23038,-6.1014,-5.19368,-4.80708,-5.39726,-4.59481,-4.10063,-4.19547,-4.52436],[0.1093,0.10768,0.1081,0.10575,0.1038,0.10332,0.10336,0.1029,0.10354,0.10412,0.10506,0.10622,0.10689,0.10709,0.10757,0.10868,0.10908,0.10961,0.11097,0.11178,0.11193,0.1107,0.1138,0.11311,0.11224,0.11306,0.11343,0.11366,0.11347,0.11498,0.11529,0.1167,0.11746,0.11754,0.11821,0.11782,0.11645,0.11623,0.11658,0.11672,0.11716,0.11714,0.11621,0.11747,0.1175,0.11715,0.1157,0.1151,0.11485,0.11495,0.11547,0.1149,0.11447,0.11546,0.11317,0.11186,0.11145,0.1109,0.11206,0.11147,0.11076,0.11012,0.11007,0.10925,0.11019,0.11097,0.1111,0.11047,0.10753,0.10854,0.10618,0.10667,0.10671,0.10694,0.10655,0.10741,0.10913,0.1116,0.1136,0.11368,0.11556,0.11561,0.11592,0.11502,0.1175,0.11753,0.11604,0.11594,0.11445,0.11421,0.1129,0.1104,0.11099,0.11107,0.11039,0.1093,0.10844,0.10784,0.1079,0.10807,0.10773],[1.50282,1.48676,1.4727,1.45756,1.43911,1.42477,1.4124,1.39802,1.38112,1.36352,1.34763,1.33473,1.3197,1.30877,1.29788,1.28538,1.27833,1.27218,1.26496,1.26008,1.25674,1.25343,1.24559,1.24215,1.2401,1.2351,1.23275,1.22809,1.22455,1.22287,1.22,1.21692,1.21179,1.20734,1.1997,1.19549,1.19038,1.18523,1.17922,1.17523,1.16601,1.16009,1.15458,1.14758,1.14321,1.13412,1.1251,1.11808,1.10924,1.09936,1.08932,1.07837,1.06611,1.0534,1.03936,1.02261,1.00391,0.98329,0.96054,0.93558,0.90541,0.87732,0.85,0.82275,0.79417,0.76537,0.73668,0.71007,0.67835,0.65132,0.62415,0.59903,0.57007,0.54213,0.51523,0.49172,0.46843,0.44719,0.4247,0.40147,0.38053,0.36351,0.34558,0.329,0.30924,0.29215,0.27845,0.26362,0.25249,0.23998,0.22843,0.21473,0.20421,0.19409,0.18542,0.17655,0.16838,0.15615,0.14347,0.12987,0.11656],[0.48917,0.48748,0.4872,0.48804,0.48997,0.49008,0.4895,0.48736,0.4862,0.48701,0.4869,0.48695,0.48842,0.48844,0.48911,0.48926,0.48824,0.48962,0.48943,0.48961,0.49037,0.48948,0.48959,0.48999,0.4889,0.49082,0.49248,0.49309,0.49569,0.49732,0.49791,0.49855,0.4975,0.4953,0.49659,0.49755,0.49662,0.49705,0.49824,0.49528,0.4956,0.49548,0.49547,0.49289,0.49186,0.48913,0.48709,0.4872,0.48703,0.48758,0.48669,0.48705,0.48873,0.48719,0.48652,0.48447,0.48403,0.48316,0.48152,0.47732,0.47174,0.46985,0.46779,0.46572,0.46708,0.46758,0.47043,0.47301,0.47237,0.47513,0.47788,0.48088,0.48624,0.48845,0.49158,0.49923,0.5039,0.50752,0.50987,0.5113,0.51349,0.51478,0.51891,0.52096,0.52508,0.52523,0.52355,0.5233,0.52241,0.52031,0.51603,0.51298,0.50872,0.50465,0.50069,0.49583,0.49028,0.48847,0.48739,0.48367,0.48075],[-1.21362,-1.41758,-1.82369,-3.75624,-6.31455,-4.59833,-3.70859,-3.35002,-2.95163,-2.76898,-1.53788,-0.62965,-0.0884,0.03012,0.01695,0.08035,0.07145,-0.92471,-1.37185,-1.95734,-2.63397,-1.90555,0.35732,0.07372,0.13097,0.32112,0.3601,0.52846,0.68051,0.75666,0.90855,0.78928,0.91273,1.04013,1.07604,1.1716,1.02683,0.85674,0.40061,-0.13892,-0.70073,-1.35385,-2.02762,-2.09085,-3.37945,-3.76164,-2.86951,-2.44129,-2.53123,-3.4033,-3.79262,-3.8501,-3.43056,-3.54513,-3.5682,-1.72281,-2.27694,-3.69976,-6.26389,-7.93762,-5.65319,-4.40496,-2.73362,-2.05568,-1.56829,-0.33133,0.07377,0.08144,0.08213,0.01922,-0.02235,-0.75987,-1.6623,-0.81575,-0.10983,-1.5561,-2.21744,-0.52759,0.48042,0.46808,0.36599,0.21098,0.18887,0.18662,0.20907,-0.03469,-0.96933,-1.23086,-0.93785,-2.13206,-2.51774,-1.16263,-1.26886,-1.19856,-2.05752,-2.77704,-2.08645,-1.99935,-2.29495,-1.3259,-1.0507],[-2.09507,-1.64466,-1.34944,-0.04818,1.32318,1.19334,0.84138,0.5547,0.83389,1.0999,1.25852,1.06406,1.59724,1.14758,0.79993,0.89011,0.89253,1.44036,0.75589,0.19111,-0.36631,-1.11642,-0.94899,-1.57968,-1.81997,-1.63555,-1.8319,-1.89761,-1.53223,-1.54591,-1.71283,-1.69965,-1.85176,-1.56867,-1.54009,-1.32409,-1.30605,-1.16581,-1.04022,-1.26677,-0.97109,-0.72746,-0.82587,-1.00139,-0.45328,-0.2453,-0.31626,0.77065,0.7194,0.75144,0.58957,0.6687,0.5274,0.06472,-0.36122,-1.15996,-1.20774,-1.49656,-2.33584,-3.20779,-3.25709,-2.63244,-2.38334,-2.62666,-2.11087,-1.7297,-0.75192,-0.53867,-0.9509,-0.85969,-0.16422,0.21119,0.9723,0.91169,0.8049,1.74505,1.92339,2.30886,2.12863,1.79201,1.84661,1.89303,2.08599,2.00811,1.97488,2.11489,2.27595,2.13271,2.10368,2.14102,1.58955,1.40566,1.04716,0.81899,0.43838,0.31746,-0.15768,-0.12402,0.65137,-0.00908,0.00044],[9.63685,10.00329,10.77284,11.14569,11.18596,11.24392,11.13907,10.78646,10.91648,10.84783,11.32953,11.52036,12.10208,11.96067,10.77129,10.60878,11.00914,9.50425,9.39327,8.57658,7.57767,6.26112,4.16918,4.65755,1.83328,-2.09781,-2.15215,-2.45958,-2.80639,-3.3998,-3.96684,-4.24877,-4.21117,-4.71044,-5.19063,-5.65137,-5.7024,-5.55839,-5.46384,-4.86213,-5.44047,-7.18169,-7.99151,-7.65412,-7.29058,-7.46039,-8.86856,-10.67674,-10.70439,-10.42085,-10.40244,-11.50646,-10.56457,-10.85676,-10.41497,-11.30196,-11.38749,-10.13464,-8.45003,-7.85741,-8.08244,-7.86837,-7.8235,-8.29685,-7.89322,-5.21822,-3.6911,-3.09336,-0.48981,-0.01568,0.55738,0.73381,0.90901,1.33169,1.44167,0.28887,-0.53659,2.24929,3.65879,3.49471,3.65667,3.3867,3.37311,3.51821,3.28417,3.18233,5.78384,5.65386,6.60174,7.74688,9.31253,10.63547,12.84218,12.24165,12.56744,12.3188,11.23907,10.66757,10.00723,10.09499,10.57835],[90.58974,90.30606,88.3299,87.45793,86.20684,83.95345,80.74202,78.34147,75.96053,74.6818,73.70675,73.05854,72.5136,71.95706,71.20671,70.9905,71.2401,70.44995,70.04985,69.53843,69.70142,70.01229,69.91099,69.42738,69.43084,68.64503,68.58707,67.80911,67.03394,66.71629,66.58324,66.38605,65.80668,64.51338,62.94831,60.2989,60.02821,59.82368,60.38527,60.57272,60.70234,59.99396,58.7095,58.0672,56.6032,55.51688,55.59657,53.9395,51.78751,50.19763,48.99515,47.62952,45.70213,42.86718,40.32538,36.86192,33.83514,26.13929,18.4595,13.92549,8.67522,3.24356,-3.53777,-8.83366,-12.98617,-16.36439,-18.11686,-17.4326,-16.81539,-15.16888,-13.10511,-10.49463,-7.85257,-3.91047,-0.12167,2.57554,5.97359,8.97985,12.36031,15.55468,20.30727,26.59502,31.09375,35.85674,40.0508,44.225,48.69662,52.66933,56.86154,61.47268,66.36513,71.49672,76.10947,80.2656,84.42183,86.66132,88.5127,90.92038,92.34435,92.6359,92.10514],[-10.23505,-10.37493,-12.12144,-12.51114,-12.62723,-11.23941,-8.46884,-7.13571,-7.10611,-7.54649,-6.84323,-6.71111,-7.26389,-7.26488,-7.47097,-7.96729,-7.55014,-7.73932,-8.53205,-8.8475,-8.79912,-8.32734,-8.56936,-8.84138,-8.59201,-8.80943,-8.96957,-8.58311,-8.58367,-8.96962,-8.84307,-8.31964,-8.21174,-8.63212,-9.25448,-9.63935,-8.8164,-9.2984,-9.1812,-8.26191,-7.87438,-7.33244,-8.07408,-8.34809,-8.00388,-8.75148,-8.63733,-8.97022,-8.5844,-8.91955,-9.2056,-9.34524,-9.10413,-9.37605,-9.42498,-8.68346,-8.84753,-9.67905,-10.19515,-10.61015,-9.68793,-8.37689,-7.76675,-7.08714,-7.00102,-7.24953,-7.42823,-7.57642,-7.93217,-8.46662,-8.70748,-9.48716,-10.46029,-11.45826,-12.19432,-14.5449,-16.24453,-16.68943,-17.25693,-18.04683,-18.09233,-17.09376,-17.30422,-17.56256,-17.06399,-16.35665,-16.1419,-17.95434,-19.64021,-19.99209,-20.45799,-20.68204,-19.83753,-19.65227,-19.29078,-19.09172,-20.23292,-14.43001,-13.374,-12.71926,-13.25231],[-13.08797,-13.02813,-10.99436,-9.84721,-11.67317,-5.63655,-2.97962,-2.09009,-2.22685,-2.94649,-2.07238,-2.43769,-3.17884,-3.66146,-3.51661,-2.88757,-3.26168,-4.30838,-2.45262,-2.32677,-1.23676,-0.85333,-2.14816,-1.4348,-2.3196,-2.72525,-2.77409,-3.95637,-3.79119,-4.32647,-4.59949,-4.77486,-6.14497,-7.58894,-8.33761,-10.21636,-9.36234,-6.768,-6.99185,-6.39916,-5.73612,-5.40907,-4.65553,-6.22285,-5.27916,-6.20333,-6.18185,-7.27638,-6.73527,-6.34623,-4.41552,-4.57222,-3.55031,-4.13477,-5.55802,-5.26153,-5.09668,-3.39999,-6.52796,-8.67784,-9.38225,-10.93413,-14.20659,-15.20712,-15.85082,-16.2574,-16.54285,-16.88902,-17.11925,-17.28138,-17.45753,-17.51441,-17.6895,-17.26299,-16.96563,-19.90021,-22.53242,-21.95719,-20.97006,-21.47795,-21.0142,-18.14909,-17.40477,-15.54125,-13.23159,-10.52763,-8.76011,-9.53055,-10.93639,-11.42618,-10.8436,-9.60869,-8.92366,-8.29153,-10.3452,-17.22167,-20.29209,-22.84793,-23.32782,-20.8127,-19.38407],[18.83218,18.55585,16.33599,15.22298,14.44502,10.67336,6.92916,4.39996,2.03869,0.85122,-0.23424,-0.83902,-1.2892,-1.77911,-2.54521,-2.83954,-2.54625,-3.18095,-3.84228,-4.37202,-4.37215,-4.10495,-4.02615,-4.6176,-4.47959,-5.20521,-5.25421,-5.85202,-6.65387,-6.87622,-6.96768,-7.15751,-7.52286,-8.54538,-9.92349,-12.16383,-12.6883,-13.33576,-12.73853,-12.7135,-12.71203,-13.49874,-14.85792,-15.24252,-16.87235,-17.77425,-17.69773,-19.14893,-21.42169,-23.05718,-24.57608,-25.91211,-28.01264,-30.74233,-33.04308,-36.5874,-39.63272,-47.59832,-54.68511,-58.75657,-63.9501,-69.23658,-75.49021,-80.72651,-84.77402,-88.01607,-89.66969,-88.87889,-88.12911,-86.3194,-84.15863,-81.35062,-78.43844,-74.38435,-70.5349,-66.37029,-61.60823,-58.70129,-55.56668,-51.98193,-47.40596,-42.4311,-38.16181,-34.02577,-30.70025,-27.46635,-23.55341,-19.21873,-14.4317,-9.61075,-4.90172,-0.21044,4.11155,8.04273,12.88723,17.65836,20.99216,22.93045,24.25242,23.51739,22.66592],[9.52832,9.42868,6.98919,5.80232,7.46198,2.24489,0.51752,0.04101,0.17924,0.74344,0.10463,0.48977,1.04331,1.50236,1.30689,0.5696,1.04226,1.98442,-0.00063,-0.2078,-1.22977,-1.46518,-0.30027,-1.05322,-0.14386,0.18119,0.18285,1.41268,1.25592,1.65476,1.94915,2.26402,3.59401,4.84003,5.36514,7.01968,6.46009,3.87108,4.11602,3.82069,3.30282,3.14651,2.21969,3.62883,2.83165,3.4949,3.50598,4.44622,4.04617,3.58136,1.67241,1.78139,0.88109,1.35759,2.69131,2.62188,2.41875,0.57844,3.38378,5.28365,6.22039,8.07554,11.34733,12.50119,13.13508,13.44025,13.65243,13.93096,14.03345,14.01349,14.10044,13.89863,13.74085,13.01152,12.49726,14.34748,16.08556,15.40283,14.31539,14.46313,14.03851,11.86822,11.12793,9.37172,7.4641,5.23793,3.69346,3.83296,4.56674,4.88754,4.22097,3.05234,2.7056,2.195,4.15164,10.3252,12.59371,17.05069,17.87933,15.83481,14.34498],[-13.60689,-13.72273,-14.77293,-14.80134,-15.46945,-12.35178,-8.96158,-7.43323,-7.4432,-8.06409,-7.14803,-7.12199,-7.85681,-7.99213,-8.14961,-8.45216,-8.15498,-8.6273,-8.87549,-9.14354,-8.80008,-8.24239,-8.82745,-8.89441,-8.8962,-9.21638,-9.38412,-9.3392,-9.29419,-9.81374,-9.76854,-9.31524,-9.59894,-10.41665,-11.23042,-12.15719,-11.11147,-10.81956,-10.77128,-9.71939,-9.15894,-8.54617,-9.04651,-9.75173,-9.15433,-10.13315,-10.0188,-10.65056,-10.12486,-10.33613,-10.06451,-10.24265,-9.72759,-10.15105,-10.59594,-9.80161,-9.91194,-10.23687,-11.61189,-12.63121,-11.95456,-11.15774,-11.57112,-11.22673,-11.34643,-11.71911,-11.98536,-12.2423,-12.66456,-13.23963,-13.53256,-14.311,-15.31548,-16.14008,-16.74755,-20.03938,-22.64348,-22.8549,-23.02864,-23.97329,-23.8432,-21.85722,-21.8009,-21.41525,-20.19053,-18.67845,-17.94588,-19.90211,-21.92697,-22.41025,-22.6758,-22.5212,-21.51571,-21.16076,-21.40686,-23.45044,-25.60978,-21.00696,-20.16938,-18.5987,-18.60448],[-4.88926,-4.05629,-3.97258,-3.32511,-3.52271,-5.54851,-8.14842,-9.20173,-9.71229,-9.01119,-7.86786,-6.74936,-5.55082,-4.84237,-3.97765,-3.06625,-1.67406,-1.7914,-1.55273,-1.11746,0.2927,1.07802,1.76786,2.22903,2.13508,1.9143,2.8274,2.9201,3.64024,3.97309,4.2183,4.65321,4.9994,4.45955,3.74367,1.56979,0.94867,0.62628,1.231,1.65044,2.55017,2.09579,1.33801,1.91413,0.76714,0.62674,1.09771,0.50861,-0.79955,-0.95262,-0.89793,-0.65879,-1.21476,-1.94527,-2.52452,-3.60088,-4.69237,-10.34606,-15.31367,-16.94692,-19.73129,-22.62273,-27.50839,-31.58047,-34.60027,-36.69993,-36.70552,-35.47293,-34.52719,-32.85036,-30.87775,-28.67839,-26.60338,-23.41176,-20.47887,-19.1691,-17.46425,-16.31167,-13.91414,-12.76171,-10.98043,-8.25009,-7.41717,-7.43396,-6.93486,-6.61388,-5.7072,-5.0622,-4.88142,-4.4314,-4.27356,-3.92966,-3.67332,-3.63166,-3.26856,-3.50202,-3.13336,-3.18027,-3.14081,-3.00247,-2.95163],[10.39101,10.28408,7.21712,5.86847,7.32121,1.19604,-0.44512,-1.15776,-0.98736,-0.68221,-1.08049,-0.80984,-0.37325,0.17336,-0.28575,-1.06744,0.00463,0.82048,-1.49968,-2.08145,-2.84103,-2.95293,-1.55228,-2.58718,-1.93764,-1.2416,-1.5613,-0.44029,-0.52457,-0.02877,0.29513,0.59644,1.95631,3.17735,3.71765,5.35311,4.39139,1.58753,2.18162,2.11992,1.79871,1.96197,0.83482,2.14893,1.33552,1.85769,1.9666,2.65287,2.32541,2.04743,0.2315,0.36688,-0.4572,-0.0724,1.34469,1.54929,1.40359,-0.75861,1.7221,2.82082,3.45213,5.34125,6.87019,7.29315,7.45816,7.11331,7.05444,6.9362,6.81238,6.60265,6.7419,6.5278,5.94255,5.33747,5.16843,6.23009,7.39215,6.49838,6.5859,6.93076,7.10684,5.75759,4.921,3.08899,1.84536,0.30195,-0.56568,-0.53803,-0.10007,0.71224,0.79727,0.17259,0.033,-0.41997,2.33123,8.73542,10.86532,16.08772,16.76569,14.51259,12.82758],[-3.38116,-4.1603,-4.49729,-4.64211,-4.45786,-2.65773,-1.814,-0.62064,-0.68531,-0.85,-0.41433,0.24791,-0.01268,-0.43407,0.23112,1.15099,0.06247,-0.15012,-0.09048,-0.01944,0.8282,0.1433,-0.25414,-1.25405,-1.16168,-1.31301,-1.94754,-3.96304,-5.13363,-5.31199,-5.41331,-5.40244,-5.76207,-6.11674,-6.52278,-7.10376,-6.9309,-7.21426,-7.10441,-5.99581,-6.60247,-6.99028,-8.11151,-8.72503,-8.12609,-8.10883,-8.40534,-8.74441,-8.71472,-9.03994,-9.22793,-8.4419,-7.69243,-7.93708,-8.05265,-8.0318,-7.46174,-7.39419,-7.98115,-8.3211,-7.8627,-7.09102,-6.6453,-6.37705,-6.36032,-6.74343,-6.98138,-7.06271,-7.35647,-7.78387,-7.93334,-8.42609,-9.02614,-9.57128,-10.00705,-11.22072,-12.04688,-12.24032,-12.74715,-13.07054,-12.74101,-11.9282,-11.61381,-11.51618,-11.19807,-10.81259,-10.62064,-11.45324,-12.32031,-12.50956,-12.63505,-12.69284,-12.47362,-12.73967,-11.33933,-11.36975,-13.07997,-10.82233,-10.53188,-9.65968,-10.10798],[68.84287,69.53555,69.65118,70.34321,70.09013,68.47473,65.92377,64.88962,64.37289,65.07308,66.21189,67.32451,68.52412,69.23081,70.09271,70.99104,72.39639,72.28268,72.5294,72.96751,74.34586,75.16533,75.85472,76.36566,76.25097,76.01604,76.94249,76.99117,77.69619,77.98448,78.19898,78.60884,78.82306,78.1565,77.35992,74.98043,74.46145,74.40234,74.94904,75.44574,76.33877,75.84487,75.14895,75.51846,74.51714,74.31263,74.74755,74.04662,72.78094,72.64439,72.94013,73.20369,72.78006,71.99091,71.22824,70.12776,69.08581,63.69582,58.39654,56.60506,53.78802,50.78951,45.83705,41.77358,38.74527,36.61286,36.57761,37.80723,38.72186,40.355,42.29332,44.44214,46.49708,49.68866,52.58902,53.5675,54.95792,56.22202,58.51929,59.55539,61.36452,64.4554,65.47124,65.7735,66.51862,67.13366,68.20276,68.80634,68.85732,69.13133,69.2633,69.73016,70.031,70.14149,70.10381,68.84077,68.50643,68.47413,68.51393,69.10288,69.18993],[-0.36061,-1.12637,-2.31139,-2.82937,-2.24122,-2.22969,-1.86554,-0.91466,-0.9298,-1.00456,-0.6949,0.01615,-0.11464,-0.36986,0.14381,0.81372,0.06128,0.08076,-0.49846,-0.58972,0.01614,-0.67233,-0.67019,-1.91472,-1.64817,-1.60307,-2.30074,-3.93175,-5.08041,-5.11544,-5.1236,-5.03,-4.99791,-4.99666,-5.23406,-5.32443,-5.4335,-6.49472,-6.22303,-5.1767,-5.84859,-6.17511,-7.566,-7.78643,-7.44042,-7.27757,-7.53069,-7.66243,-7.72652,-8.11664,-8.80664,-8.01404,-7.52136,-7.65021,-7.36764,-7.28984,-6.78409,-7.3183,-7.19231,-7.20942,-6.59141,-5.31608,-4.45403,-4.07779,-4.01464,-4.47756,-4.7207,-4.83198,-5.14702,-5.61384,-5.71574,-6.24624,-6.98703,-7.68191,-8.14677,-8.98806,-9.42378,-9.87551,-10.32952,-10.53114,-10.1661,-9.80097,-9.74896,-10.19051,-10.24234,-10.30854,-10.36583,-11.15804,-11.86841,-11.82145,-11.91774,-12.1494,-11.97864,-12.35982,-10.24209,-8.37312,-9.32288,-5.59559,-5.11436,-5.01628,-5.94857],[-10.91558,-11.02863,-8.17909,-6.92405,-8.26795,-1.88068,-0.06966,0.94323,0.76158,0.42294,0.92543,0.84683,0.3555,-0.28575,0.33826,1.34245,0.01277,-0.83013,1.41741,1.99635,2.95921,2.87905,1.42316,2.14498,1.54526,0.83415,0.96784,-0.66451,-0.90586,-1.43363,-1.77427,-2.06198,-3.47362,-4.74985,-5.385,-7.12468,-6.14994,-3.52453,-4.06758,-3.69682,-3.55689,-3.82333,-3.04896,-4.49512,-3.53765,-4.03828,-4.22776,-4.98828,-4.66316,-4.48599,-2.778,-2.68755,-1.67913,-2.12064,-3.52597,-3.71798,-3.41687,-1.3041,-3.87084,-5.03007,-5.50921,-7.10984,-8.45297,-8.78282,-8.93655,-8.7146,-8.7261,-8.63578,-8.60104,-8.52241,-8.69945,-8.63627,-8.24676,-7.8223,-7.786,-9.17202,-10.54348,-9.73756,-9.97644,-10.40947,-10.4791,-8.92608,-8.02108,-6.21328,-4.90973,-3.29471,-2.39308,-2.65544,-3.33129,-4.18228,-4.30184,-3.7059,-3.50563,-3.13843,-5.42227,-11.63356,-14.21231,-18.511,-19.06905,-16.6573,-15.18049],[-0.07076,-0.06897,-0.06428,-0.06,-0.05841,-0.05467,-0.0575,-0.05846,-0.05961,-0.06048,-0.06138,-0.06227,-0.06245,-0.06289,-0.06229,-0.06129,-0.06271,-0.06296,-0.06095,-0.05997,-0.06085,-0.06077,-0.06108,-0.06035,-0.06041,-0.06056,-0.05985,-0.0592,-0.05935,-0.05953,-0.05999,-0.06061,-0.06158,-0.06276,-0.06228,-0.06344,-0.06321,-0.06134,-0.06284,-0.06258,-0.06331,-0.06438,-0.06387,-0.06223,-0.06271,-0.06245,-0.06217,-0.06156,-0.06199,-0.06176,-0.06185,-0.0617,-0.06168,-0.06086,-0.06074,-0.0624,-0.06269,-0.06113,-0.06056,-0.05793,-0.0574,-0.05864,-0.05663,-0.05541,-0.0546,-0.052,-0.04987,-0.04854,-0.04644,-0.04342,-0.04127,-0.03917,-0.03574,-0.03278,-0.03057,-0.0273,-0.02432,-0.02256,-0.01937,-0.01768,-0.01837,-0.01656,-0.0167,-0.01387,-0.01497,-0.01682,-0.01855,-0.01667,-0.01161,-0.01122,-0.01216,-0.01265,-0.01187,-0.00936,-0.01173,-0.01186,-0.00939,-0.01469,-0.01509,-0.01341,-0.01087],[0.66737,0.65824,0.65431,0.65042,0.64355,0.63568,0.62831,0.62246,0.61853,0.61448,0.61198,0.60947,0.60769,0.60713,0.60706,0.60658,0.60582,0.60404,0.60354,0.60381,0.60341,0.60274,0.6028,0.60182,0.60052,0.59875,0.59928,0.60027,0.60039,0.59832,0.59619,0.59654,0.59771,0.59754,0.59617,0.59291,0.58953,0.58715,0.58434,0.58212,0.58121,0.57901,0.57691,0.57515,0.5724,0.57035,0.56815,0.56625,0.56274,0.56046,0.55667,0.55289,0.54819,0.54258,0.53662,0.52838,0.51984,0.50498,0.48898,0.47535,0.45807,0.44156,0.42021,0.39611,0.37344,0.35095,0.32601,0.30209,0.27548,0.24973,0.22205,0.1933,0.1656,0.13627,0.10803,0.07608,0.04302,0.01228,-0.02048,-0.0525,-0.08125,-0.11401,-0.14917,-0.19155,-0.22483,-0.26281,-0.29692,-0.33738,-0.37886,-0.41632,-0.45593,-0.49346,-0.5293,-0.56407,-0.5966,-0.62875,-0.65544,-0.67909,-0.70124,-0.7147,-0.72602],[0.12217,0.11761,0.1146,0.11013,0.10755,0.1065,0.10433,0.10199,0.10175,0.10124,0.09996,0.09781,0.09668,0.09614,0.09683,0.09739,0.09717,0.09735,0.09919,0.1002,0.09973,0.09947,0.0999,0.10074,0.10048,0.10187,0.10283,0.10452,0.10534,0.10684,0.10691,0.10751,0.10882,0.11031,0.1136,0.114,0.11304,0.11425,0.11614,0.1168,0.11757,0.11854,0.11994,0.12138,0.12292,0.12554,0.12607,0.12957,0.13116,0.13366,0.13711,0.13951,0.1436,0.14823,0.15214,0.15836,0.16442,0.16976,0.17673,0.1837,0.19215,0.20236,0.2081,0.21336,0.21953,0.22453,0.2338,0.24093,0.24606,0.24864,0.25171,0.25384,0.25411,0.25243,0.25054,0.24197,0.23534,0.22967,0.22734,0.21817,0.20861,0.20008,0.19113,0.17888,0.16966,0.15921,0.15186,0.14499,0.13581,0.13043,0.12542,0.12202,0.12118,0.12177,0.12201,0.12357,0.12537,0.12573,0.12577,0.1232,0.12054],[16.75357,16.45708,16.77066,16.44367,16.01525,14.83046,14.32567,14.24153,14.46573,14.72993,15.0447,14.94407,14.78439,13.8191,13.42987,13.14019,12.96331,11.61011,11.14659,9.62758,8.94067,7.77484,7.31529,6.37595,4.8239,3.96052,2.57672,2.00423,2.34724,1.30441,-0.02345,-1.28037,-2.19616,-3.05933,-3.97644,-5.36864,-6.35026,-7.80034,-8.86253,-9.86593,-9.88706,-11.39034,-11.94328,-12.62655,-13.80731,-14.44622,-16.01604,-17.17996,-18.03184,-18.5565,-18.7973,-18.855,-18.96243,-18.63902,-18.34988,-18.07848,-17.89203,-16.28257,-14.24488,-12.42874,-10.48118,-8.97847,-7.04379,-5.17127,-3.28894,-1.30176,1.06994,2.54675,4.33165,5.98545,8.02575,10.10356,11.49685,13.25677,14.65653,16.07487,17.37191,18.46537,20.55265,21.9741,23.23667,24.16326,25.0149,25.77862,25.76178,25.90873,26.09849,26.61864,26.35677,25.82799,25.18819,24.44883,23.66055,23.06707,20.49756,19.11076,18.83981,19.1601,18.81437,18.87239,18.87391],[3.2641,2.98622,2.50972,1.82228,1.44621,0.85818,0.56358,0.61331,0.41913,0.48603,0.2662,0.14261,-0.09606,-0.15899,-0.24611,-0.35214,-0.77423,-0.80799,-0.77617,-0.65034,-0.53892,-0.74097,-0.88767,-0.85862,-0.58005,-0.79981,-0.57298,-0.38706,-0.02809,-0.05587,0.06091,0.17674,0.15436,0.08603,0.07401,0.0962,0.52821,0.57044,0.46733,0.38391,0.46842,0.57159,1.04689,0.65564,0.74869,0.89005,1.00094,1.23906,1.21595,1.21656,1.34404,1.43968,1.34621,1.56188,1.79843,2.02831,2.23179,2.27297,2.31608,2.36481,2.64254,2.96368,3.78894,4.13403,4.40324,4.56928,4.78007,5.23335,5.4715,5.57316,5.56345,5.56028,5.74589,5.66546,5.33801,5.49216,5.84034,5.92291,4.8936,4.65854,4.64651,4.34647,4.63756,4.28284,3.77015,3.32705,3.16171,3.08824,2.5627,2.15255,1.70043,1.31975,0.8294,0.39053,-0.09795,-0.4307,-0.34266,-0.15274,0.24248,0.08575,-0.08802],[8.18493,9.42264,8.53078,8.46201,7.32845,6.19938,7.64655,6.51927,6.51942,5.99301,5.79059,4.34234,4.01356,4.6645,3.00167,0.70635,3.19714,3.14736,2.6595,2.20752,0.83002,2.73292,2.8283,4.79112,4.55108,4.31649,5.33736,9.18083,11.39939,11.03163,11.05551,11.19768,11.20304,10.66668,10.28254,10.1533,10.44024,10.73324,9.94878,8.23843,9.46139,10.3629,11.57147,11.43299,10.32791,8.72161,8.89172,8.34594,8.11166,8.41136,9.74474,8.584,8.1389,8.72155,8.95116,10.05928,8.8681,8.09851,8.64773,8.40945,8.47295,8.74237,7.84923,7.69522,7.46554,7.15103,7.08989,6.85554,6.88282,6.82379,6.7395,6.59132,6.11472,5.71105,5.57392,4.68628,4.28821,4.14136,4.33718,3.81368,3.34118,3.33105,2.8454,2.65122,3.18164,3.90546,4.4486,4.28027,3.99147,4.23275,4.50005,4.9324,5.64013,6.61104,4.34145,3.37966,5.03358,5.74048,6.06608,5.76421,6.60557],[19.59731,19.26325,19.38131,19.29691,19.15061,16.34217,16.29821,17.75945,20.44159,22.91752,21.10513,19.59761,17.90221,16.10484,15.3188,13.76978,12.98267,11.58878,11.07932,9.61707,8.91118,8.31271,8.87484,7.56867,4.79816,5.17482,4.79586,3.18364,2.02565,0.96408,-0.32589,-1.39589,-2.25418,-3.11362,-4.04465,-5.41366,-5.39675,-6.2895,-7.46363,-8.26092,-6.2281,-9.91049,-9.55882,-11.22622,-11.39237,-11.48064,-12.91012,-14.93624,-15.23642,-16.21552,-17.26205,-17.16079,-17.39239,-16.75317,-15.12214,-15.45437,-15.71221,-14.53887,-13.08474,-11.93475,-10.53242,-9.25169,-7.53242,-5.87084,-4.26204,-2.67857,-0.77202,0.51519,1.84147,3.1771,4.75968,6.29834,7.54925,9.04981,10.41917,11.72623,12.87033,13.75642,15.43911,16.71838,17.75599,18.68858,19.6457,20.62423,21.07689,21.53546,22.01764,22.79259,23.03592,23.08021,22.96683,22.79937,22.9749,22.31727,24.70285,26.17215,23.16014,23.24373,22.17526,22.22486,22.43384],[7.39613,7.52149,6.60044,5.55186,4.59384,2.97118,2.63967,2.37236,1.29085,0.63831,0.07756,0.25035,0.02795,-0.39498,-0.25279,-0.75805,-0.80119,-0.62966,-1.48997,-1.58039,-0.86313,-0.74623,-0.20968,0.03768,-0.06486,0.7109,1.39853,1.69982,2.1401,1.69912,1.91548,2.13383,2.32329,2.32698,2.28737,2.40059,3.27437,3.37181,3.37995,3.54656,3.37566,3.51775,4.61502,3.8184,4.03402,3.66268,3.85869,3.76571,4.33574,4.41827,4.38196,4.60576,4.4261,4.86267,5.58759,5.84769,6.22521,6.18756,5.75329,5.53381,5.59399,5.89108,6.79058,6.92919,6.82205,7.02376,6.97471,6.9081,6.79709,6.51654,5.96885,5.53225,5.27014,4.87999,4.677,4.91803,4.72546,4.53576,4.13494,4.43373,4.67103,4.31322,4.04562,3.44659,2.99127,2.73145,2.63667,2.77832,2.43566,2.02494,1.72098,1.43932,1.12737,1.35638,0.05792,-0.00571,0.20749,0.80417,1.76327,1.92047,1.26887],[-1.42341,-1.22336,-1.25787,-1.7752,-2.59001,-4.95129,-3.62741,-3.71822,-2.24487,-2.5104,-2.87395,-4.04872,-4.10147,-3.99572,-5.361,-5.18379,-0.68538,-0.23179,1.68379,1.97446,1.26333,3.44258,3.81802,6.11716,6.14913,5.0707,4.98033,10.50978,15.237,14.47991,14.70422,14.62446,14.45675,14.02268,13.62286,12.73056,15.41975,15.99566,16.08863,14.68824,18.53244,19.36967,23.79184,23.45355,22.27471,21.02985,20.26542,18.91739,17.95794,17.83855,19.6807,18.73373,17.98109,18.64072,19.66724,20.01343,18.5113,17.39144,18.67488,18.13929,17.80768,17.643,16.81268,16.41173,16.03447,15.56695,15.01104,14.38608,13.84581,13.31389,12.85337,12.28495,11.41903,10.56093,9.78918,8.79538,7.87228,7.19047,6.64599,5.74636,5.2381,5.09763,4.65458,4.22596,4.25853,4.27912,4.11686,3.08247,2.35199,2.2441,2.35172,2.58826,2.56446,3.40625,-1.61743,-3.67672,-1.3313,0.01571,-0.91183,-1.21561,-0.04592],[-0.03655,-0.03797,-0.04053,-0.04301,-0.04519,-0.04942,-0.0529,-0.05465,-0.0566,-0.0588,-0.06112,-0.06409,-0.06754,-0.06871,-0.07088,-0.07138,-0.0737,-0.07498,-0.075,-0.07598,-0.07572,-0.07707,-0.07765,-0.07881,-0.07857,-0.07769,-0.0782,-0.07632,-0.07337,-0.0734,-0.07288,-0.07272,-0.07379,-0.07565,-0.07503,-0.07507,-0.07391,-0.07293,-0.07308,-0.07205,-0.07086,-0.06862,-0.06578,-0.06772,-0.06747,-0.06721,-0.06552,-0.06484,-0.06465,-0.06317,-0.06174,-0.06065,-0.06067,-0.05867,-0.05602,-0.05417,-0.05197,-0.05009,-0.04812,-0.04829,-0.04661,-0.04379,-0.04107,-0.03875,-0.03573,-0.03369,-0.0314,-0.02945,-0.02733,-0.02576,-0.02488,-0.02415,-0.02284,-0.02223,-0.02284,-0.02072,-0.01807,-0.01857,-0.01901,-0.01854,-0.01763,-0.01703,-0.01643,-0.01665,-0.01818,-0.01972,-0.01932,-0.0186,-0.01894,-0.01866,-0.01796,-0.01798,-0.01999,-0.02053,-0.02116,-0.02211,-0.02078,-0.02027,-0.01897,-0.01982,-0.01982],[0.93115,0.914,0.90024,0.88448,0.86857,0.84867,0.83209,0.81649,0.80177,0.78681,0.77202,0.75702,0.74272,0.72682,0.71345,0.70363,0.69321,0.67744,0.66995,0.65355,0.63981,0.62702,0.61835,0.60429,0.59277,0.58073,0.56506,0.55606,0.54852,0.53496,0.52077,0.50773,0.49694,0.48663,0.47384,0.45892,0.45005,0.43656,0.42578,0.4138,0.40722,0.39227,0.38261,0.3696,0.35547,0.34379,0.3281,0.31242,0.29709,0.28188,0.26696,0.25298,0.23832,0.22292,0.20847,0.18801,0.16968,0.15389,0.14,0.12616,0.11073,0.09299,0.07835,0.0625,0.04877,0.03605,0.02159,0.00669,-0.00775,-0.02092,-0.03326,-0.04473,-0.05886,-0.07189,-0.0863,-0.09764,-0.10971,-0.12348,-0.13816,-0.14909,-0.15515,-0.16719,-0.17671,-0.1876,-0.20221,-0.21944,-0.23243,-0.24553,-0.25871,-0.27124,-0.28446,-0.29667,-0.31013,-0.32237,-0.34606,-0.36456,-0.37779,-0.38929,-0.40576,-0.42084,-0.43554],[0.87988,0.8784,0.87935,0.87894,0.87915,0.8816,0.88195,0.88207,0.88427,0.88568,0.8861,0.88553,0.8857,0.88744,0.88915,0.89031,0.89035,0.8925,0.89487,0.89754,0.89737,0.89803,0.89842,0.89935,0.90028,0.90173,0.90241,0.90338,0.90249,0.90349,0.9032,0.90283,0.90279,0.9031,0.90483,0.90404,0.90267,0.90235,0.90314,0.902,0.90132,0.89978,0.89924,0.89774,0.89635,0.89611,0.89281,0.89184,0.88939,0.8871,0.88595,0.88376,0.88314,0.88209,0.88073,0.87872,0.87776,0.87763,0.87891,0.87758,0.87739,0.87706,0.87623,0.87656,0.87801,0.87749,0.87786,0.88181,0.88489,0.88707,0.88916,0.89215,0.89489,0.89526,0.89607,0.8969,0.89998,0.90081,0.89803,0.89557,0.89437,0.89419,0.89565,0.89613,0.89642,0.89415,0.89352,0.89172,0.88985,0.89008,0.88912,0.88743,0.88627,0.88413,0.88494,0.88277,0.87942,0.875,0.87226,0.87045,0.86926],[-21.81247,-20.85954,-18.95962,-17.45831,-16.51897,-15.93965,-15.06971,-13.67369,-11.79829,-9.87707,-7.70731,-5.95437,-4.26196,-2.9975,-1.43587,-0.35809,0.88451,1.5322,2.07814,2.93859,4.18567,4.74146,5.54382,6.48229,6.33631,6.932,7.85253,8.72587,10.24641,10.83734,11.19927,11.84225,12.64587,13.23353,13.96079,14.19908,13.95776,14.06008,14.1079,14.49856,15.34093,15.64825,16.20962,17.19585,17.66577,18.46527,18.85359,19.74666,20.67814,22.15413,23.67731,25.26851,26.78387,28.79829,30.57854,33.03532,35.00499,37.22456,39.51372,42.0668,44.51235,47.0489,48.66329,49.86465,50.94359,52.05834,53.70018,54.14668,54.34151,54.19768,54.03343,53.43754,52.57748,51.66969,50.73768,48.32243,45.72661,43.78955,42.99599,40.71234,37.96002,35.26936,31.70705,27.20677,24.11887,20.94118,17.80919,14.12263,9.59133,5.36048,0.82752,-3.63387,-7.7364,-11.70438,-15.69015,-19.26887,-21.69102,-23.27671,-24.58085,-24.2545,-23.70719],[-1.55337,-1.37752,-0.81615,-0.55487,-0.40196,0.14569,-0.07479,0.09467,0.00472,0.27419,0.24658,0.42226,0.64886,0.68946,1.00607,1.11311,0.79298,0.9086,1.24409,1.66916,1.62019,1.61377,1.49679,1.80674,2.06194,1.67333,2.09845,2.11577,2.0426,1.98974,1.97182,1.97875,1.97023,1.99884,1.96376,1.8228,2.14805,2.32613,2.01676,1.81188,1.61797,1.24137,1.40635,1.51489,1.50869,1.65993,1.57112,1.81598,1.69875,1.51456,1.42732,1.392,1.29716,1.3527,1.23364,0.96199,0.81044,0.80829,0.64728,1.11354,1.2409,0.98539,1.76595,1.97347,1.9346,2.19559,2.39772,2.79148,3.04409,3.36722,3.54465,3.74399,4.25658,4.51917,4.58541,4.92257,5.34458,5.76835,5.20221,5.1316,4.88172,4.73854,4.94019,5.01111,4.5245,4.0023,3.50935,3.60196,3.83697,3.41262,2.68316,2.20572,2.0908,2.07101,1.28856,1.05259,1.31545,0.66178,0.83362,1.0392,1.22806],[-9.98915,-9.35966,-10.16645,-10.08934,-10.9142,-9.74487,-7.21337,-6.91499,-6.85806,-7.34809,-6.83299,-7.47037,-7.94503,-7.64208,-8.47073,-9.67797,-8.24471,-8.50657,-8.82397,-9.16266,-9.62166,-8.3571,-8.53343,-7.57793,-7.6665,-7.85408,-7.34688,-5.27652,-4.04034,-4.37473,-4.22129,-3.76341,-3.67335,-4.14373,-4.57144,-4.96938,-4.1213,-3.5746,-3.61732,-3.6663,-2.48361,-1.50968,-0.90162,-0.97485,-1.00724,-2.00373,-1.58028,-1.88527,-1.43166,-1.3188,-0.85927,-1.81655,-2.063,-2.2613,-2.59817,-1.83239,-2.52187,-3.03923,-3.93538,-4.82792,-4.76948,-4.77754,-6.36996,-6.78532,-7.25059,-7.6921,-7.87525,-8.19166,-8.37609,-8.51024,-8.48302,-8.59712,-9.00895,-8.98058,-8.78268,-10.82001,-12.44533,-12.44352,-11.62538,-12.0563,-11.97919,-10.551,-10.77227,-10.55401,-9.56827,-8.37501,-7.71439,-8.80377,-9.96603,-10.18003,-10.25733,-9.99816,-9.19376,-8.56782,-10.14095,-11.96597,-12.32067,-9.78648,-9.22914,-8.66559,-8.30663],[-5.24881,-4.60478,-2.41682,-1.19033,-0.63234,-1.20625,-0.802,0.48264,2.60514,4.74628,7.24908,8.92296,10.45911,10.74256,11.93974,12.76784,13.8256,13.11483,13.18612,12.51509,13.10666,12.45752,12.80958,12.73276,11.00496,10.79367,10.24537,10.31155,11.96715,11.55932,10.59076,9.95407,9.84918,9.62193,9.46859,8.36038,7.0043,5.6173,4.74104,4.27245,5.04005,3.86398,3.69267,4.05061,3.39636,3.58815,2.40924,2.09781,2.21084,3.16357,4.34662,5.92774,7.38044,9.62198,11.64224,14.25829,16.50501,20.38986,24.66998,29.0094,33.37625,37.41243,41.01383,44.13493,47.17108,50.3562,54.44976,56.45246,58.48468,60.04407,61.97216,63.50403,64.13105,65.04038,65.5014,64.59763,63.37526,62.56625,63.72001,62.86377,61.3849,59.5687,56.90854,53.12292,49.87712,46.70833,43.67313,40.49225,35.6744,30.87004,25.69233,20.49052,15.58401,11.02624,4.68672,-0.18786,-2.92724,-4.14609,-5.8482,-5.46749,-4.93192],[0.9615,0.85714,1.35081,1.10176,0.97608,0.87812,0.38056,0.77926,0.71197,1.27321,1.23917,1.24077,1.28578,1.40987,1.3804,0.92334,0.81177,0.83831,1.09534,1.51451,1.28369,1.48181,1.26073,2.03171,2.36541,1.70546,2.47656,3.4399,4.43512,4.20971,4.12535,4.15282,4.10224,3.9227,3.77806,3.43951,4.00332,4.00706,3.35001,2.83476,2.95158,2.54768,3.25568,3.03224,2.90675,3.12788,2.97987,3.39435,3.25512,3.22681,3.55523,3.74211,3.71449,4.39026,4.84279,5.47242,5.51247,5.79424,6.40144,7.29524,8.14157,8.678,9.79254,10.30475,10.4055,10.61459,10.93904,11.38899,11.76169,12.05433,12.09816,12.11746,12.26062,12.08652,11.86812,11.51482,11.80071,12.17747,11.26063,10.6519,10.04277,9.81383,9.85785,9.70331,9.38632,9.12283,8.87082,8.73012,8.2501,7.43735,6.17823,5.17645,4.43404,3.70328,1.59694,0.59462,0.72026,0.0967,0.45992,0.5796,0.57751],[-18.43092,-18.98444,-18.7894,-18.58393,-18.25542,-15.96173,-14.86517,-13.43135,-13.34929,-13.28103,-12.54301,-11.73803,-11.90978,-12.25366,-11.46109,-10.44437,-11.53399,-11.75516,-11.59103,-11.45948,-10.55261,-11.18655,-11.48851,-12.44378,-12.24707,-12.24475,-12.70821,-14.37551,-15.20718,-15.19646,-15.08173,-14.76568,-14.68901,-14.65016,-14.70665,-15.00351,-14.42512,-14.20659,-13.49856,-11.8568,-11.86983,-11.8116,-12.38187,-12.33447,-11.27442,-10.65405,-10.42366,-10.18189,-9.49139,-9.65121,-10.47121,-10.20465,-9.9601,-10.59189,-10.9979,-11.06366,-10.37723,-9.82411,-10.80703,-11.01694,-10.36876,-9.89331,-9.77983,-9.4034,-9.07237,-8.71301,-8.08928,-7.5987,-7.28982,-7.07047,-6.72012,-6.5448,-6.4885,-6.23764,-6.22182,-7.85127,-9.12819,-9.07247,-9.14399,-9.6369,-9.48888,-8.4809,-8.42889,-8.71086,-8.72925,-8.62655,-8.74586,-10.04462,-11.71556,-12.7092,-13.57154,-14.16127,-14.3976,-14.99724,-14.46557,-15.3485,-17.33087,-15.50077,-15.28921,-14.41276,-14.88153],[-0.06025,-0.05965,-0.05876,-0.05625,-0.05569,-0.05565,-0.05699,-0.0591,-0.05964,-0.06234,-0.06305,-0.06513,-0.06684,-0.06755,-0.0691,-0.06882,-0.06808,-0.06911,-0.06936,-0.07126,-0.07181,-0.07169,-0.0712,-0.07257,-0.07435,-0.07188,-0.07404,-0.07351,-0.07316,-0.07299,-0.07332,-0.074,-0.07491,-0.07628,-0.07557,-0.07577,-0.07774,-0.07707,-0.07648,-0.07484,-0.07426,-0.07277,-0.07338,-0.07248,-0.07291,-0.07368,-0.07279,-0.07384,-0.07348,-0.072,-0.0715,-0.07111,-0.07045,-0.07001,-0.06908,-0.06891,-0.06818,-0.0666,-0.06494,-0.06547,-0.0658,-0.06531,-0.06858,-0.06876,-0.06768,-0.06685,-0.06608,-0.06742,-0.06702,-0.06619,-0.06524,-0.06448,-0.06451,-0.06332,-0.06156,-0.06056,-0.06043,-0.06152,-0.05452,-0.05235,-0.05135,-0.04858,-0.05009,-0.04774,-0.04555,-0.04387,-0.04228,-0.04102,-0.03755,-0.03429,-0.03031,-0.02757,-0.02602,-0.02337,-0.02045,-0.01898,-0.01829,-0.01917,-0.02073,-0.02044,-0.01918],[0.81135,0.79623,0.78025,0.76671,0.75377,0.74214,0.7291,0.71409,0.6978,0.68097,0.66397,0.64968,0.63649,0.6274,0.61678,0.609,0.59984,0.59368,0.58949,0.58394,0.57512,0.57071,0.56536,0.55807,0.55776,0.55198,0.54635,0.5415,0.53147,0.52548,0.52094,0.51703,0.51289,0.50885,0.5027,0.49787,0.49609,0.49305,0.48991,0.48512,0.47869,0.47448,0.46873,0.46059,0.4548,0.44762,0.44294,0.43534,0.42592,0.41432,0.40105,0.38746,0.37355,0.3559,0.33945,0.3171,0.29747,0.2705,0.24234,0.21568,0.18637,0.15787,0.12929,0.09992,0.07259,0.04547,0.01385,-0.01173,-0.03904,-0.06413,-0.0911,-0.11741,-0.14141,-0.16688,-0.19117,-0.21237,-0.23335,-0.25462,-0.28376,-0.30433,-0.31884,-0.33709,-0.35214,-0.36812,-0.38273,-0.40102,-0.41527,-0.43176,-0.44332,-0.45247,-0.46153,-0.46891,-0.47715,-0.48548,-0.49179,-0.50085,-0.5122,-0.52591,-0.54,-0.55548,-0.57019],[0.48194,0.47975,0.48118,0.47991,0.47919,0.47925,0.47866,0.47864,0.48123,0.48313,0.48411,0.48336,0.48322,0.48325,0.48428,0.48497,0.48473,0.48482,0.4865,0.48718,0.48619,0.48564,0.4856,0.48573,0.48551,0.48652,0.4866,0.4874,0.48658,0.48735,0.48695,0.48668,0.48685,0.48744,0.48957,0.48962,0.48898,0.48998,0.49187,0.49192,0.49126,0.49174,0.49207,0.49158,0.49215,0.49308,0.49277,0.49426,0.49366,0.49258,0.49201,0.48997,0.48958,0.48782,0.48583,0.48327,0.48193,0.47839,0.47578,0.47142,0.46852,0.46646,0.46402,0.46309,0.46366,0.46269,0.46311,0.46771,0.47172,0.47503,0.47895,0.48427,0.48903,0.4921,0.4951,0.49877,0.50478,0.50809,0.5097,0.51083,0.51314,0.5155,0.51967,0.52235,0.52235,0.52036,0.52028,0.52012,0.51724,0.51567,0.51262,0.50859,0.50507,0.50111,0.49512,0.48944,0.48548,0.48181,0.47825,0.47657,0.47539],[-3.79262,-3.85226,-3.43819,-3.52289,-3.62594,-1.77564,-2.16612,-3.65837,-5.93616,-8.0537,-5.85653,-4.49321,-2.9523,-2.05517,-1.69539,-0.4868,0.06413,0.07992,0.09145,0.01573,0.02313,-0.54641,-1.56276,-1.19152,0.02605,-1.20712,-2.23344,-1.13027,0.46337,0.44419,0.4238,0.24138,0.18789,0.1868,0.1983,0.14683,-0.6808,-1.22405,-1.07525,-1.25331,-3.2015,-1.04786,-1.6266,-0.85378,-1.82924,-2.45271,-2.60134,-1.81238,-2.28462,-1.84261,-1.04509,-1.16008,-1.07746,-1.30655,-2.45661,-1.84996,-1.36127,-0.93524,-0.36025,0.26873,0.81929,1.0748,1.45637,1.68355,1.94259,2.37575,2.79488,2.93912,3.3254,3.56286,3.927,4.3838,4.46615,4.6516,4.60891,4.73072,4.82236,4.96836,5.29304,5.41446,5.64411,5.61581,5.50701,5.25693,4.74455,4.39119,4.06398,3.77159,3.25895,2.68912,2.17172,1.60693,0.66125,0.69642,-4.06932,-6.88515,-4.20695,-4.04686,-3.40843,-3.41545,-3.55364],[-0.58957,-0.66777,-0.53612,-0.07073,0.32515,1.14907,1.19832,1.47033,2.24565,3.17127,3.28067,2.70981,2.3658,2.61952,2.19916,1.79862,0.89326,0.50356,0.88693,0.95576,0.25315,-0.09738,-0.8232,-1.06058,-0.64925,-1.57024,-1.94096,-2.14688,-2.3053,-1.80625,-1.8308,-1.86944,-2.0351,-2.05214,-1.96619,-2.04877,-2.25504,-2.19596,-2.0722,-2.17856,-1.86728,-1.3148,-1.39684,-0.69521,-0.79153,-0.20135,-0.19003,0.33259,-0.37383,-0.39413,0.09481,0.024,0.05042,-0.24454,-0.78357,-0.9588,-1.16013,-1.38515,-1.00532,-1.02015,-1.13091,-1.39534,-1.7248,-1.81456,-1.70439,-1.98391,-2.0238,-1.68171,-1.49797,-1.2573,-0.87515,-0.56497,-0.19946,0.03499,-0.09516,-0.25739,0.30327,0.63132,0.12311,-0.33645,-0.59742,-0.53103,-0.04656,0.23046,0.3414,0.41626,0.61225,0.74882,0.75872,0.8975,0.81999,0.79755,0.931,0.31103,2.36808,2.71356,1.99817,1.38077,1.22856,0.94974,1.28653],[10.40244,11.5087,10.56575,10.87165,10.39266,11.27966,11.39759,10.28351,8.50975,7.90174,8.02212,7.94656,7.76536,8.26178,8.06795,5.6272,3.77797,3.34646,0.82,0.07446,-0.47829,-0.70259,-0.87454,-1.19258,-1.55187,-0.61534,0.52293,-1.21494,-3.75954,-3.42091,-3.66096,-3.47498,-3.339,-3.47467,-3.49001,-2.78535,-5.21895,-5.54105,-6.46971,-6.84067,-9.33648,-9.37952,-12.63715,-12.40181,-12.35321,-12.60598,-11.7106,-10.85592,-10.3106,-9.93227,-10.3785,-10.61683,-10.29988,-10.43528,-11.3159,-10.59555,-10.34751,-9.96283,-10.52823,-10.15893,-9.70111,-9.23962,-9.25739,-8.93357,-8.69934,-8.49657,-7.92778,-7.48597,-6.89013,-6.39834,-6.03664,-5.63617,-5.2995,-4.89129,-4.2507,-4.1232,-3.72726,-3.27819,-2.41982,-1.91041,-1.79398,-1.68001,-1.898,-1.76477,-1.28307,-0.56553,0.1099,0.98269,1.45715,1.77791,1.9844,2.20711,2.94505,3.34435,5.45628,6.53451,6.06901,5.63984,7.03384,7.15352,6.66551]],[\"S1\",\"Day2\",\"2022_04_07_13_12_04\",[87.8258,87.07328,85.96419,83.75609,81.13163,78.66726,76.31387,74.96909,73.75731,73.09284,72.76717,72.43719,72.45892,72.39865,72.10973,72.48346,72.38173,72.15791,71.59351,71.11096,71.15274,71.11128,71.28178,70.33247,70.77164,70.58927,69.65222,69.78146,69.83683,69.88165,68.56165,70.39041,70.52561,68.99577,68.196,67.21516,67.31862,67.27307,66.83297,67.1368,66.51472,65.68829,65.95249,65.32977,64.77717,64.68392,63.42717,61.93754,60.57685,59.57687,58.18161,55.93663,54.26738,51.857,49.12267,46.22794,42.31316,37.36501,32.51285,26.30638,20.34668,13.74721,6.00231,0.39433,-3.72448,-8.5674,-12.6828,-16.57136,-17.47081,-16.31861,-14.07342,-10.64058,-8.25381,-5.73805,-2.44702,2.0482,5.36674,8.40029,12.0354,16.34509,21.75235,27.09711,32.2782,34.79684,38.87634,43.88757,47.64354,51.85059,57.26875,61.99418,65.4474,70.409,75.45093,79.43581,82.8123,84.73219,86.45625,87.94586,89.28426,90.06985,89.7086],[-5.20619,-6.10765,-8.89226,-6.55263,-4.93928,-4.15797,-3.89572,-3.79778,-3.63201,-3.25125,-3.00298,-2.72273,-2.99088,-2.89242,-2.82003,-3.0278,-2.67051,-2.75891,-2.50001,-3.02586,-3.18136,-2.47601,-2.03183,-2.07293,-2.52938,-2.72412,-2.95018,-2.17758,-2.32298,-2.6881,-2.77706,-1.95087,-2.15386,-3.06139,-2.5639,-2.79314,-2.74501,-2.09179,-2.77842,-2.45147,-2.29572,-1.99868,-2.51396,-4.70014,-4.48011,-5.92089,-5.92124,-5.95388,-5.39787,-5.0011,-4.29832,-3.62025,-2.67808,-2.31071,-1.61761,-1.18108,-1.23798,-0.40738,0.00045,0.93578,1.06895,1.40637,2.84451,3.12901,3.64615,3.61211,3.85683,4.44209,5.09751,5.46674,5.96294,5.51662,5.12721,4.73673,3.92325,2.90088,0.6365,-1.17582,-3.31195,-5.04538,-6.95383,-7.83157,-8.63251,-9.88764,-9.8172,-10.18663,-10.23079,-10.8681,-11.80819,-12.49858,-12.18082,-13.17359,-14.14969,-12.82732,-12.96575,-11.56356,-10.87981,-9.97456,-9.07142,-6.64435,-7.99687],[-12.5873,-12.46267,-15.0756,-14.89114,-12.74207,-11.50162,-9.35183,-8.98304,-8.36032,-6.29419,-4.79901,-4.18419,-4.00396,-3.88323,-3.80583,-3.59359,-4.01204,-3.71337,-4.93968,-4.96688,-4.77511,-4.7482,-5.03786,-6.07462,-5.17791,-5.12403,-4.61606,-5.18542,-4.8997,-5.85403,-7.22759,-9.75945,-9.71588,-8.04616,-6.96302,-7.0394,-6.6597,-4.77476,-3.24636,-3.0417,-2.7983,-5.08954,-5.58442,-6.32365,-6.57764,-6.43463,-6.72401,-6.87644,-6.87928,-5.90298,-5.59144,-6.25974,-7.50235,-7.72102,-7.89197,-7.80555,-8.92998,-8.64343,-10.0784,-12.45105,-11.60157,-11.663,-11.53138,-10.74225,-10.84286,-11.90503,-11.79279,-11.80911,-11.58314,-12.5357,-13.63986,-13.91824,-12.89255,-12.77202,-11.93664,-12.31382,-15.74959,-19.61254,-21.6622,-22.65088,-23.80728,-22.58929,-20.37731,-21.14907,-20.62404,-19.34703,-18.88215,-17.85505,-16.85441,-16.32417,-15.21192,-13.88271,-12.73993,-12.65646,-11.93051,-13.49072,-13.44622,-13.05991,-13.12967,-10.3969,-14.28244],[13.99145,13.38483,13.28464,10.56456,7.26575,4.5077,1.86746,0.47196,-0.81871,-1.71243,-2.16423,-2.55493,-2.52986,-2.60341,-2.9007,-2.52967,-2.62365,-2.86055,-3.36544,-3.81095,-3.77088,-3.86039,-3.70473,-4.58998,-4.1698,-4.34136,-5.29774,-5.1851,-5.13625,-5.0019,-6.21443,-4.2943,-4.13945,-5.67527,-6.62287,-7.57185,-7.50161,-7.72398,-8.21244,-7.93381,-8.57315,-9.29961,-8.97134,-9.33713,-9.89128,-9.88047,-11.10143,-12.56803,-13.97737,-15.11952,-16.59785,-18.83639,-20.49604,-22.93303,-25.73735,-28.68991,-32.53577,-37.61462,-42.46328,-48.74273,-54.76753,-61.4313,-69.46618,-75.12691,-79.34946,-84.19685,-88.36162,-92.37844,-93.41006,-92.37543,-90.2963,-86.75877,-84.24364,-81.63239,-78.14292,-73.42841,-69.45093,-65.54547,-60.91166,-55.80848,-49.46872,-44.10907,-39.23168,-36.144,-32.22268,-27.45262,-23.80329,-19.71587,-14.34967,-9.63426,-6.53671,-1.78336,3.09463,6.85892,10.07007,12.17272,13.78087,15.03136,16.22433,16.13871,16.69212],[10.75714,10.38492,12.06282,12.57234,10.97986,10.00564,8.0124,7.68405,7.12891,5.24083,3.86391,3.34386,3.1005,3.00954,2.95359,2.69507,3.19123,2.88015,4.1305,4.02007,3.79471,3.95189,4.34661,5.33648,4.35267,4.25007,3.70142,4.45123,4.13778,4.96347,6.26447,8.9223,8.82675,6.97789,6.06545,6.07874,5.72518,4.07728,2.42444,2.31117,2.11638,4.40498,4.74966,4.88636,5.19009,4.66978,4.94772,5.08494,5.23602,4.40372,4.28914,5.11052,6.55519,6.8625,7.20874,7.23912,8.30962,8.2492,9.74089,12.27397,11.48826,11.63242,11.87201,11.17903,11.40567,12.42389,12.37608,12.53594,12.47754,13.48731,14.67274,14.83498,13.75003,13.53874,12.53147,12.64172,15.38193,18.6147,19.97097,20.39005,20.88453,19.45654,17.12595,17.44552,16.97735,15.6685,15.22019,14.0605,12.83302,12.12421,11.18801,9.65134,8.29569,8.61772,7.89993,9.77502,9.93672,9.84055,10.17316,8.26476,11.57543],[-8.37966,-9.22537,-12.70448,-10.36349,-8.16092,-7.05309,-6.20855,-6.01439,-5.68688,-4.76863,-4.13816,-3.70692,-3.91981,-3.79321,-3.70322,-3.84925,-3.61193,-3.62003,-3.68775,-4.20357,-4.30427,-3.61456,-3.25957,-3.5694,-3.77794,-3.95249,-4.03916,-3.43916,-3.50577,-4.10791,-4.55541,-4.42325,-4.60924,-5.04868,-4.27821,-4.52117,-4.37428,-3.24972,-3.51826,-3.14965,-2.93581,-3.24154,-3.86826,-6.18102,-6.03435,-7.39065,-7.46807,-7.54032,-7.00295,-6.36042,-5.59847,-5.11764,-4.5316,-4.23237,-3.60351,-3.15616,-3.5071,-2.62119,-2.6004,-2.30429,-1.94861,-1.63137,-0.17729,0.30508,0.7907,0.48806,0.75888,1.33627,2.04311,2.17532,2.40092,1.88405,1.74817,1.38829,0.78869,-0.32187,-3.48401,-6.39587,-9.18278,-11.26117,-13.58023,-14.05665,-14.11334,-15.61616,-15.37276,-15.31193,-15.20717,-15.49716,-16.09938,-16.59947,-15.9495,-16.49922,-17.10194,-15.8003,-15.72127,-14.82756,-14.15161,-13.16013,-12.30218,-9.16651,-11.59545],[-12.17947,-9.84569,-10.56287,-11.28732,-13.69439,-14.24714,-14.30494,-13.57664,-12.81218,-10.85959,-8.89548,-7.72245,-6.0569,-4.69582,-4.0091,-2.54634,-1.74076,-0.88688,-1.25273,-0.65948,0.14356,0.3559,0.92778,0.17987,1.38977,1.7033,1.10666,1.61199,2.31116,2.72893,2.30766,1.71863,2.32616,2.47583,2.18762,2.28796,3.3824,3.8011,5.22434,6.68078,6.64384,4.99485,6.07033,6.27694,6.20241,7.26137,6.91185,6.6408,5.86687,6.27373,6.04145,4.68154,3.74239,2.55117,1.6495,0.774,-1.68988,-4.32211,-6.85669,-11.52664,-14.22815,-18.4525,-24.20651,-27.14487,-29.53268,-33.12733,-35.77377,-39.24924,-40.48106,-39.59899,-38.12638,-35.28749,-32.69118,-31.31597,-29.01814,-25.98369,-25.05256,-24.69553,-23.29058,-20.7767,-18.27203,-15.47925,-13.15831,-13.4539,-13.09745,-11.66699,-11.55582,-10.89703,-9.1181,-8.44432,-8.49876,-7.39176,-6.0611,-6.21575,-6.35805,-8.56448,-9.33344,-9.34326,-9.039,-8.14992,-9.02652],[6.24779,6.21231,6.71463,6.78891,5.27394,3.84316,1.72091,1.56781,1.29714,-0.07384,-0.89972,-0.84582,-0.53957,-0.17877,-0.04933,0.25684,1.26196,0.81396,1.52601,1.61969,1.35781,1.86553,2.71163,3.56394,3.42655,3.11193,2.45145,3.50818,3.34506,4.20203,5.19513,7.9297,7.96309,5.47459,4.29506,4.21724,4.12625,2.80096,1.76808,2.0156,1.94905,4.51899,5.67495,5.51081,6.11727,6.0014,6.27402,6.42269,6.2884,5.52536,5.71222,5.89353,7.31703,7.30611,7.29161,6.93226,6.93482,5.60285,5.92565,6.73972,4.84271,3.54068,2.11495,0.70772,0.30753,0.22321,-0.284,-0.65472,-0.1596,0.91861,2.13834,2.80617,2.16066,2.02335,1.62659,1.80687,3.00237,5.17922,6.22429,7.05781,8.47952,8.68466,7.58743,7.31402,7.54157,7.6903,8.07268,7.724,7.67453,7.51636,7.0511,6.93223,6.37546,6.74001,5.59693,6.6691,6.59205,6.32279,6.66206,5.13559,7.83572],[14.72543,14.55855,13.54998,14.14216,14.51495,14.09566,14.71045,15.44223,15.84076,17.01887,17.59237,17.62192,16.88312,17.45496,18.44595,19.26789,19.52544,19.48873,19.35749,18.85798,17.88948,18.22217,17.88981,17.26795,17.83493,16.1046,15.77118,16.83027,17.01745,16.62531,16.9819,17.7872,18.84352,18.11001,19.48932,20.07543,20.5037,21.18904,21.49819,22.05084,22.44514,22.94024,23.39299,22.33434,23.79248,24.27317,25.47938,25.58151,25.8165,25.49508,26.24208,26.48732,26.82052,26.44995,25.74987,25.05064,25.16551,25.32519,25.54949,25.45766,24.69169,24.24386,22.9565,21.15502,20.68549,19.63109,18.91727,18.2231,18.56272,19.46563,20.62881,21.45483,21.82838,21.95653,22.03559,22.38974,21.64131,21.17208,20.59648,20.61305,20.84761,21.27595,21.43477,20.74652,20.68936,20.40904,19.81986,19.06301,18.53743,18.15245,17.25683,19.0342,19.93977,20.84941,21.33377,21.27379,21.68816,22.13799,22.32864,23.1405,22.99364],[64.16383,66.48051,65.84753,65.1732,62.37859,61.44846,60.84314,61.504,62.17257,63.67591,65.34772,66.53402,68.35521,69.77331,70.40885,71.90269,73.01615,73.72521,73.60509,74.26156,75.03708,75.39079,76.24248,75.77562,76.93169,77.18608,76.41341,77.19665,77.84447,78.5243,78.40572,78.73431,79.42719,78.66901,77.99548,78.05193,79.10635,79.00742,80.02379,81.5381,81.43822,80.82633,82.37062,82.5146,82.70081,83.70498,83.47861,83.27769,82.43765,82.48297,82.3261,81.05167,80.82854,79.62784,78.71057,77.65115,75.19109,71.92519,69.5444,65.26007,61.68863,56.88834,50.63461,47.28556,44.80521,41.27565,38.53099,35.00591,33.8955,35.04851,36.86702,39.90674,42.23505,43.54898,45.6885,48.76604,50.20789,51.417,53.22167,56.05633,59.13012,62.02956,63.9165,63.48223,63.92723,65.4003,65.63134,66.11719,67.85349,68.44991,68.19923,69.3386,70.49481,70.50321,69.91901,68.13572,67.34276,67.23029,67.67989,67.92439,68.21143],[15.78896,15.61926,14.76388,15.35263,15.35403,14.59805,14.66002,15.3267,15.64132,16.41867,16.74815,16.79105,16.16289,16.81032,17.79962,18.6738,19.18892,19.03522,19.09527,18.63857,17.63542,18.08835,17.98381,17.59677,18.11061,16.35933,15.87046,17.15997,17.29981,17.13382,17.7176,19.13478,20.15788,18.87793,19.92462,20.47214,20.86488,21.19165,21.22577,21.82128,22.18935,23.30905,24.03374,22.96884,24.52196,24.95952,26.1893,26.32252,26.51872,26.0283,26.79484,27.07455,27.72413,27.36296,26.68291,25.92613,26.03717,25.88363,26.17313,26.27591,25.08788,24.33147,22.72199,20.61252,20.05267,19.01461,18.19029,17.4218,17.88259,19.04064,20.48216,21.45171,21.64553,21.73362,21.70568,22.09467,21.68149,21.76657,21.45704,21.66494,22.20911,22.66656,22.5789,21.8521,21.8485,21.61052,21.12714,20.31873,19.79985,19.3927,18.42101,20.11123,20.85713,21.8214,22.02184,22.21359,22.59774,22.97017,23.23319,23.65938,24.14009],[-2.42227,-2.42712,-3.1779,-3.10947,-1.49227,-0.16181,2.12139,2.46835,2.84786,4.54432,5.53658,5.49059,4.97489,4.77173,4.92068,4.84112,3.89024,4.3366,3.57334,3.33991,3.34136,2.91629,1.967,0.93669,1.22469,1.09113,1.66884,0.87976,1.0936,0.12295,-0.79612,-3.40344,-3.19351,-0.79468,0.76498,1.00054,1.20693,2.76447,3.9215,3.81865,4.0038,1.43423,0.33597,0.23618,-0.03573,0.21227,0.22814,0.09348,0.29995,1.04286,1.03758,0.90441,-0.56992,-0.65086,-0.81002,-0.59324,-0.56793,0.91537,0.62257,-0.28118,1.56191,2.83328,3.96842,4.91992,5.194,4.9793,5.29112,5.46881,5.06453,4.22369,3.29606,2.83257,3.60647,3.78509,4.21953,4.13256,2.67936,0.28476,-0.95361,-1.82163,-3.25976,-3.37625,-2.18068,-2.05746,-2.31073,-2.53291,-3.07411,-2.8884,-2.96274,-2.89003,-2.6265,-2.07445,-1.27412,-1.43156,-0.11182,-1.25243,-1.06781,-0.67164,-0.98353,0.84157,-2.06942],[0.08845,0.08401,0.08083,0.07674,0.08083,0.07977,0.08101,0.08183,0.08203,0.08233,0.08186,0.08161,0.0801,0.07966,0.07978,0.07938,0.08035,0.0802,0.08062,0.0798,0.07948,0.08065,0.08131,0.08172,0.08168,0.07935,0.0799,0.08227,0.08208,0.08118,0.08246,0.0837,0.08238,0.08042,0.0799,0.07884,0.07856,0.08092,0.08194,0.08062,0.08082,0.08289,0.08244,0.07697,0.07722,0.0741,0.07209,0.07261,0.07352,0.07433,0.0764,0.07832,0.0811,0.082,0.0832,0.08444,0.08373,0.08489,0.0861,0.08844,0.08952,0.09092,0.09325,0.09328,0.09352,0.09444,0.09652,0.09969,0.10386,0.10504,0.10568,0.10494,0.10284,0.10252,0.10211,0.10065,0.09522,0.09279,0.08951,0.08838,0.08771,0.0884,0.09007,0.09016,0.0925,0.09641,0.09982,0.10207,0.10311,0.10384,0.10515,0.10689,0.10706,0.10859,0.10814,0.1091,0.10966,0.10796,0.10668,0.10653,0.10288],[1.37542,1.36937,1.36517,1.35893,1.34953,1.34319,1.33771,1.33326,1.32879,1.32701,1.32585,1.32376,1.32334,1.32375,1.3216,1.32088,1.32039,1.32101,1.32028,1.3201,1.32033,1.32053,1.32069,1.31888,1.32028,1.31849,1.31663,1.32035,1.32121,1.32327,1.32447,1.31934,1.31816,1.31618,1.31409,1.31535,1.3137,1.31193,1.31506,1.31311,1.30888,1.30773,1.30721,1.30554,1.30459,1.30401,1.30214,1.30031,1.29858,1.29569,1.29317,1.289,1.28541,1.28075,1.2758,1.27056,1.26189,1.25147,1.23994,1.22566,1.21021,1.19288,1.17242,1.15415,1.13308,1.11012,1.08722,1.06003,1.03117,1.00651,0.97961,0.9534,0.92617,0.89325,0.86091,0.83135,0.80093,0.76859,0.7363,0.70486,0.67041,0.63736,0.60055,0.56018,0.52211,0.48584,0.44754,0.40801,0.36908,0.32928,0.28943,0.25237,0.21403,0.17931,0.1465,0.11757,0.09047,0.06657,0.04812,0.03293,0.02295],[0.12571,0.12657,0.12329,0.11786,0.11712,0.11576,0.1126,0.11079,0.10909,0.10811,0.10632,0.10457,0.1041,0.10331,0.10246,0.10108,0.10121,0.10218,0.10298,0.10379,0.10384,0.10371,0.10403,0.10537,0.10464,0.10459,0.10522,0.10637,0.10844,0.10804,0.11075,0.10888,0.10652,0.10827,0.10807,0.1106,0.11337,0.11189,0.11533,0.11726,0.11734,0.11754,0.11931,0.11726,0.11676,0.11814,0.11943,0.12215,0.12467,0.12696,0.12983,0.13406,0.13664,0.14136,0.14752,0.15348,0.15923,0.16585,0.17398,0.18143,0.18864,0.19661,0.20448,0.21383,0.22224,0.2308,0.23928,0.24373,0.24622,0.25055,0.25341,0.25471,0.25772,0.25686,0.25437,0.25176,0.24579,0.23927,0.23235,0.22428,0.21587,0.20708,0.19639,0.1873,0.1783,0.16856,0.15881,0.14966,0.14113,0.13312,0.12918,0.12331,0.11849,0.11747,0.11635,0.11858,0.12016,0.12045,0.11897,0.11708,0.11532],[19.07711,21.16512,20.24436,19.86414,18.65919,17.69797,17.96472,19.12593,19.42329,19.63813,19.07206,18.55668,18.1048,17.3151,15.74942,14.54271,13.99374,12.80055,11.52559,11.32199,10.08899,9.0241,7.92086,6.74361,5.21032,4.46086,2.83779,1.10301,-0.01107,-1.74654,-2.41404,-3.8724,-4.51486,-5.22368,-6.42952,-6.81959,-6.89506,-8.51301,-9.26219,-9.28399,-9.77694,-11.31348,-11.63344,-13.0059,-14.50303,-15.37895,-15.833,-16.55165,-17.69929,-18.20124,-18.74156,-19.3149,-19.71039,-20.11119,-20.02637,-20.36691,-20.01448,-19.5546,-18.36924,-16.68196,-14.77952,-12.99499,-11.31039,-9.55707,-7.56439,-5.93328,-4.26578,-2.40116,-0.46443,1.24947,3.1348,4.78578,6.84565,9.2248,11.38275,12.75514,14.10917,15.77104,17.22524,18.32852,19.51231,20.41887,21.12136,22.4202,23.11421,23.23865,23.63935,23.94898,24.02316,23.90298,24.46988,22.97399,21.90068,21.49336,20.11866,19.20954,19.05959,18.92933,18.61351,18.45797,18.18263],[3.25143,3.18486,3.30324,2.79931,1.18406,1.26916,1.11427,0.94293,0.78131,0.85588,0.69408,0.3659,0.07435,-0.18542,-0.30258,-0.49623,-0.65326,-0.51967,-0.31976,-0.48282,-0.2616,-0.18186,-0.21388,-0.34193,-0.78651,-1.33801,-1.4288,-1.15028,-0.97815,-0.35313,-0.03864,0.10363,0.18855,0.28926,0.3777,0.64445,1.12833,1.11738,1.35279,1.58986,1.54628,0.91307,1.00013,0.99684,1.26338,1.29332,1.30147,1.33549,1.31094,1.36022,1.52268,1.76506,2.21034,2.05667,2.26725,2.47711,2.58893,2.83789,3.08069,3.43055,3.76061,3.70933,4.02571,4.34459,4.53498,4.70499,4.86568,5.19397,5.26244,5.46388,5.6084,5.58766,5.67485,5.72,5.75699,6.14331,6.55026,6.65167,6.6705,6.72863,7.01985,7.00515,7.25816,7.47367,7.45251,7.54505,7.34224,7.24146,7.19275,6.99358,6.60461,6.02277,5.7495,5.80779,5.66992,5.35815,4.98146,4.75885,4.61984,4.24914,4.02155],[-1.2525,-0.75015,-1.4233,0.54971,2.26816,3.93766,3.32401,2.61403,2.55104,1.2953,1.00328,1.62417,3.22384,2.36324,0.51784,-1.12218,-1.22442,-1.05333,-0.75582,-0.23042,1.82255,1.96288,3.14825,4.12416,2.88766,6.25222,6.92785,5.7251,5.57884,6.19062,5.44999,4.68353,3.08365,4.6352,3.39514,2.76748,2.89165,3.60661,3.74631,3.93986,4.19719,3.6093,2.96126,1.8888,-0.53677,-1.73642,-3.37548,-2.84845,-2.44421,-1.40623,-1.83966,-1.28287,-0.8907,-0.08448,1.47101,2.69499,1.82922,1.5645,0.60989,0.20888,0.36553,-0.79352,0.44243,2.82367,3.06075,3.25396,3.58065,4.10338,4.95303,4.99623,4.84868,4.6452,4.17754,3.80546,3.78982,3.15574,1.88767,1.07453,0.36495,-0.47751,-1.15044,-1.15988,-0.90478,-1.11748,-0.44026,0.02307,0.48598,0.53565,0.03396,-0.83652,0.58088,-4.76424,-7.77875,-8.10602,-9.45986,-8.07624,-7.56044,-6.62203,-4.99098,-2.72863,-4.50966],[16.53498,18.00919,17.50559,18.38636,23.94987,19.88842,21.3334,27.50875,26.84025,26.00356,23.91809,23.37049,22.76708,22.2822,17.97157,14.44778,14.1996,13.16674,11.86038,11.8518,12.37736,10.94247,10.2833,8.88708,6.66998,8.67903,6.9396,6.32364,6.60006,1.60593,0.83132,-0.45498,-0.69605,-2.07292,-5.44674,-6.89151,-6.81141,-8.16065,-8.92972,-8.93375,-9.08281,-10.17376,-10.28864,-11.71407,-12.2659,-13.55358,-12.59668,-12.18697,-12.79703,-13.66304,-14.77897,-15.36774,-15.68823,-15.54423,-14.6132,-14.62622,-14.97911,-13.94816,-13.17138,-12.1541,-11.09155,-9.93678,-8.42356,-7.12421,-5.83763,-4.59403,-3.11705,-1.62036,-0.12692,1.32306,2.83278,4.37582,5.9653,7.73705,9.54448,10.8351,12.11028,13.62247,14.93589,16.20066,17.36566,18.34464,19.15022,20.30224,21.05692,21.50466,22.16739,22.61581,22.93782,23.15866,23.54003,23.30453,23.35873,22.65252,23.02628,23.92866,23.88171,23.52882,23.50615,22.49255,20.6741],[13.80365,13.87915,13.51887,12.5154,8.26706,8.27521,7.30298,6.98204,7.48585,7.21595,7.14523,6.75074,5.36929,4.47515,4.95807,5.05746,5.11067,4.95008,5.05276,4.858,5.74213,5.24365,6.04798,5.78401,5.83508,5.70088,6.20979,6.37927,5.54706,6.35374,6.48801,7.04224,7.13768,7.10112,7.46745,7.60528,7.49854,8.56337,9.21614,8.6096,8.27023,8.20391,8.0908,8.64423,9.50118,8.96031,8.41455,8.54878,8.6065,8.40718,8.45257,8.90221,10.49608,10.00297,10.77517,12.08109,12.21498,12.51885,12.55317,12.81001,13.67831,13.33238,12.86048,12.85357,12.61999,12.4635,12.42494,12.19246,12.05419,11.94676,11.48066,10.92457,10.26584,9.81012,9.51062,9.43384,9.35957,9.00774,8.86139,9.00997,9.24098,9.28665,9.59428,10.00293,10.1504,10.52097,10.73267,11.07728,11.70879,12.32425,12.85769,13.37541,14.05032,14.49067,14.88138,14.06816,13.57355,13.69383,13.8666,13.21058,12.44255],[-10.82004,-10.38503,-10.72041,-8.98171,-5.81226,-6.99444,-6.1575,-5.15416,-5.48639,-6.15484,-7.53179,-6.36601,-3.78022,-4.35912,-8.4073,-11.66742,-11.20627,-9.91472,-8.62986,-6.61759,-4.52812,-3.26453,-1.23699,0.15779,-1.54414,4.38829,4.65417,3.03158,3.18471,1.32231,0.02478,1.43127,1.84187,4.47936,3.49537,4.25188,4.65668,8.16828,11.19555,11.37435,12.36413,13.43626,14.37608,12.428,9.13546,7.94815,6.22303,7.29063,7.9344,8.83629,8.66476,9.66608,10.23616,10.01629,11.89397,12.75036,12.78014,12.01915,10.33009,10.2322,10.83607,9.05363,8.85027,11.1096,10.49134,10.17858,9.8712,9.66916,9.73961,9.27194,8.61423,7.97253,7.26483,6.64819,6.12332,5.38043,4.35724,3.52127,2.73451,1.89045,1.19645,0.94265,0.66323,-0.05264,-0.07489,-0.07476,-0.00365,-0.18819,-0.61789,-1.59282,-0.37585,-9.90321,-16.33205,-17.13088,-19.96354,-18.46597,-17.39324,-16.63207,-15.28609,-12.31747,-14.07255],[0.06658,0.06605,0.06635,0.06817,0.07763,0.07875,0.08103,0.08291,0.08411,0.0844,0.0861,0.08775,0.08929,0.09092,0.09198,0.09284,0.09415,0.09601,0.09804,0.09865,0.09888,0.09787,0.09739,0.09817,0.09868,0.10189,0.10214,0.10215,0.10138,0.09721,0.09809,0.09796,0.09742,0.09799,0.09752,0.09578,0.09337,0.09377,0.0927,0.09162,0.09131,0.09348,0.092,0.0902,0.08807,0.08746,0.08584,0.08539,0.08511,0.08487,0.08309,0.08272,0.08028,0.07979,0.07803,0.07664,0.07469,0.07313,0.07262,0.07025,0.06732,0.06581,0.06423,0.06319,0.06223,0.06144,0.06143,0.06119,0.06064,0.0596,0.05968,0.05912,0.05851,0.05945,0.059,0.05889,0.05796,0.05926,0.05947,0.06191,0.06108,0.06132,0.06038,0.06077,0.06054,0.06011,0.06071,0.06056,0.06068,0.06148,0.06209,0.06196,0.06277,0.06359,0.06476,0.0663,0.0681,0.06903,0.07059,0.07312,0.07415],[1.65987,1.64993,1.63891,1.61882,1.60035,1.57793,1.56255,1.55236,1.53727,1.52211,1.50394,1.48837,1.47392,1.45887,1.43913,1.42244,1.40981,1.39637,1.38366,1.3751,1.36272,1.35221,1.34004,1.32662,1.31234,1.30326,1.28867,1.27494,1.26403,1.24981,1.23807,1.23168,1.22216,1.21072,1.19829,1.18982,1.18168,1.16812,1.15706,1.14745,1.13603,1.1215,1.1111,1.0964,1.07967,1.06733,1.05528,1.04013,1.02626,1.01339,0.99864,0.98344,0.9676,0.95212,0.93663,0.91818,0.90215,0.88362,0.86523,0.84988,0.83493,0.81963,0.80308,0.78836,0.77418,0.75731,0.74095,0.72554,0.71084,0.69739,0.6844,0.67134,0.65956,0.64858,0.63706,0.6237,0.61212,0.60068,0.58946,0.5753,0.56298,0.55039,0.53782,0.52505,0.51279,0.49942,0.48585,0.47323,0.46048,0.44824,0.43697,0.41397,0.39478,0.38251,0.36676,0.35425,0.34124,0.32622,0.31126,0.29755,0.28204],[0.87218,0.87491,0.87403,0.87356,0.87653,0.88021,0.87971,0.8786,0.87878,0.87975,0.88102,0.8815,0.88279,0.88423,0.88668,0.88764,0.88861,0.8913,0.89381,0.89449,0.89581,0.89678,0.8979,0.90002,0.89997,0.90002,0.90127,0.90225,0.90384,0.90269,0.90376,0.90293,0.89953,0.89995,0.89853,0.89929,0.90064,0.89765,0.89816,0.89804,0.8966,0.89437,0.89347,0.88806,0.88329,0.88095,0.8788,0.87692,0.87537,0.87383,0.87176,0.87125,0.86804,0.86757,0.86757,0.86589,0.86607,0.86572,0.86498,0.86518,0.86418,0.86477,0.86645,0.86765,0.86914,0.87177,0.87382,0.87665,0.87976,0.88235,0.8852,0.88763,0.89023,0.89393,0.89598,0.89927,0.90158,0.90186,0.9029,0.90113,0.90178,0.90189,0.90289,0.90159,0.90207,0.90207,0.89984,0.89757,0.89494,0.89188,0.88898,0.88832,0.88574,0.8831,0.88101,0.88025,0.87798,0.8755,0.87286,0.87062,0.87095],[-22.75213,-19.90021,-19.80926,-18.03675,-17.87155,-16.40231,-14.60437,-12.52274,-10.61591,-8.39165,-6.42951,-4.94613,-3.3242,-1.83592,-0.83463,0.29051,1.51719,2.36361,2.80889,3.83781,4.41738,4.88564,5.54935,6.02678,6.72426,7.00983,7.17073,7.91298,8.47486,9.04377,10.26714,8.88246,9.44513,10.10431,10.36287,11.41118,12.31441,12.35026,13.69906,14.84768,15.41374,15.78826,16.96281,17.49495,18.32322,19.21818,20.32573,21.64903,22.32388,23.37202,24.74838,25.91684,27.50122,28.85372,30.7475,32.64606,34.37026,36.41222,39.20576,41.66238,44.22149,46.4043,48.13306,50.13691,51.83823,53.18487,54.53296,54.93374,54.86948,55.14626,55.03543,54.68704,54.48128,53.20573,51.83967,50.27417,48.14502,46.11659,43.8117,41.86727,39.10936,36.42223,32.87659,29.58741,26.01892,22.41606,18.92307,15.07592,11.1737,6.94153,3.2677,-0.23688,-4.10448,-7.84718,-11.78288,-15.19911,-17.51532,-19.02769,-19.90667,-20.29555,-19.71439],[0.22343,0.73064,1.37161,1.70866,0.78618,1.20028,1.188,1.16215,1.13891,1.21658,1.36516,1.29621,1.43688,1.46709,1.48069,1.4609,1.34425,1.78452,2.23531,2.27266,2.59063,2.35313,2.1502,2.06745,1.6771,1.90842,1.76904,1.71577,1.81157,1.99392,2.26934,2.2176,2.42412,2.90569,3.00737,3.19054,3.39145,3.08948,3.03042,3.31845,3.19655,2.53662,2.47734,3.01692,2.94798,3.35236,3.41695,3.30995,3.10815,3.00474,2.60927,2.52737,2.2301,1.86014,1.64719,1.4808,1.4171,1.27743,1.28174,0.95718,0.71558,0.23008,-0.01257,0.16959,0.19384,0.12096,-0.01808,-0.17438,-0.80038,-0.91416,-0.8438,-0.84026,-0.5271,-0.29226,-0.25952,0.34776,1.4437,2.10221,2.63861,3.22849,3.51167,3.43105,3.31195,3.58369,3.18149,2.6363,2.00687,1.54546,1.3581,1.15777,0.64381,-0.24787,-0.44267,-0.48468,-0.39125,-0.6366,-0.85152,-0.69846,-0.42591,-0.42287,0.02735],[-23.28125,-23.88205,-26.40071,-24.76513,-23.14055,-21.83451,-21.73241,-22.20343,-22.21057,-22.36453,-22.19472,-21.68842,-21.06526,-21.42791,-22.29525,-23.19308,-23.1623,-23.12211,-23.05857,-23.05143,-22.15927,-21.78596,-21.06703,-20.74953,-21.52041,-19.95996,-19.7446,-20.17206,-20.41718,-20.58879,-21.33801,-21.88578,-23.09173,-22.89558,-23.55387,-24.36996,-24.61876,-24.23882,-24.8378,-24.97618,-25.18273,-25.97579,-27.06061,-28.25511,-29.56004,-31.38967,-32.65249,-32.82862,-32.53378,-31.62438,-31.65099,-31.3
[truncated: 7,988,989 more chars]
