# Supplementary material for: Reliability of artificial intelligence-driven markerless motion capture in gait analyses of healthy adults
Source: PLoS One. 2025 Jan 22;20(1):e0316119. doi: 10.1371/journal.pone.0316119 (PMC11753651; doi:10.1371/journal.pone.0316119)
Supplement: S3 File — A composite of spatiotemporal parameters calculated from lower extremity kinematics. (XLSX) [file pone.0316119.s003.xlsx]

## Sheet: Sheet1
	Subject	Session	Trial	data
name				Cycle_Time_Mean	Double_Limb_Support_Time_Ave	Left_Stance_Time_Mean	Left_Step_Length_Mean	Left_Step_Time_Mean	Left_Steps_Per_Minute_Mean	Left_Stride_Length_Mean	Left_Strides_Per_Minute_Mean	Left_Swing_Time_Mean	Right_Stance_Time_Mean	Right_Step_Length_Mean	Right_Step_Time_Mean	Right_Steps_Per_Minute_Mean	Right_Stride_Length_Mean	Right_Strides_Per_Minute_Mean	Right_Swing_Time_Mean	Speed	Stride_Length_Mean	Stride_Width_Mean
0	S1	Day1	2022_04_01_09_22_45	1.06	0.31	0.7	0.67799	0.53	113.208	1.34863	56.0748	0.37	0.68	0.70642	0.53	113.248	1.42026	57.1429	0.37	1.30608	1.38444	0.18845
1	S1	Day1	2022_04_01_09_24_03	1.07	0.32	0.7	0.68712	0.53	113.208	1.34645	56.0748	0.37	0.69	0.69594	0.54	111.111	1.41995	56.0748	0.38	1.29271	1.3832	0.18846
2	S1	Day1	2022_04_01_09_24_32	1.025	0.3	0.68	0.6556	0.5	120	1.33546	58.2524	0.35	0.65	0.71461	0.525	114.296	1.40571	58.8235	0.37	1.33716	1.37059	0.17435
3	S1	Day1	2022_04_01_09_25_24	1.04	0.32	0.67	0.6834	0.52	115.385	1.3332	58.2524	0.36	0.68	0.69114	0.52	115.427	1.41607	57.1429	0.37	1.32176	1.37463	0.19365
4	S1	Day1	2022_04_01_09_26_59	1.035	0.3	0.67	0.68801	0.51	117.647	1.3457	58.2524	0.36	0.66	0.69234	0.525	114.296	1.41551	57.6923	0.38	1.33392	1.3806	0.18111
5	S1	Day1	2022_04_01_09_28_04	1.03	0.3	0.67	0.72	0.51	117.647	1.35816	58.2524	0.36	0.66	0.67509	0.52	115.385	1.43277	58.2524	0.37	1.35482	1.39546	0.20021
6	S1	Day1	2022_04_01_09_29_10	1.02	0.3	0.68	0.65317	0.5	120	1.31495	58.2524	0.35	0.65	0.69631	0.52	115.427	1.38426	59.4059	0.36	1.32314	1.3496	0.1993
7	S1	Day1	2022_04_01_09_29_40	1.045	0.31	0.67	0.68649	0.52	115.385	1.32277	58.2524	0.36	0.67	0.69072	0.525	114.379	1.43241	56.6038	0.39	1.31827	1.37759	0.19123
8	S1	Day1	2022_04_01_09_30_05	1.035	0.32	0.68	0.68014	0.515	116.604	1.34696	58.8235	0.34	0.69	0.66773	0.52	115.385	1.3488	57.1429	0.36	1.3023	1.34788	0.17716
9	S1	Day1	2022_04_01_09_30_30	1.025	0.3	0.66	0.70704	0.52	115.385	1.37438	58.8235	0.36	0.66	0.6997	0.505	118.824	1.43963	58.2524	0.37	1.37269	1.40701	0.18301
10	S1	Day2	2022_04_07_13_10_08	1.055	0.31	0.7	0.6768	0.53	113.208	1.35125	56.6038	0.36	0.67	0.69582	0.525	114.296	1.39467	57.1429	0.38	1.30138	1.37296	0.1697
11	S1	Day2	2022_04_07_13_11_15	1.065	0.32	0.7	0.7122	0.55	109.091	1.36707	56.0748	0.37	0.69	0.68439	0.515	116.516	1.42672	56.6038	0.37	1.31164	1.39689	0.1747
12	S1	Day2	2022_04_07_13_11_39	1.045	0.32	0.68	0.66457	0.52	115.385	1.33185	57.6923	0.36	0.68	0.69311	0.525	114.296	1.38395	57.1429	0.37	1.29943	1.3579	0.17299
13	S1	Day2	2022_04_07_13_12_04	1.04	0.31	0.68	0.68519	0.52	115.385	1.35257	57.6923	0.36	0.67	0.69058	0.52	115.385	1.39999	57.6923	0.37	1.32335	1.37628	0.16101
14	S1	Day2	2022_04_07_13_12_28	1.05	0.31	0.69	0.66412	0.52	115.385	1.31701	57.1429	0.36	0.67	0.67962	0.53	113.208	1.37062	57.1429	0.38	1.27982	1.34381	0.1697
15	S1	Day2	2022_04_07_13_12_51	1.06	0.34	0.69	0.67258	0.54	111.111	1.3359	56.6038	0.37	0.71	0.65129	0.52	115.385	1.31187	56.6038	0.35	1.24895	1.32389	0.19278
16	S1	Day2	2022_04_07_13_13_16	1.05	0.32	0.69	0.67594	0.53	113.208	1.33899	57.1429	0.36	0.68	0.70022	0.52	115.385	1.41377	57.1429	0.37	1.31084	1.37638	0.16471
17	S1	Day2	2022_04_07_13_13_41	1.065	0.32	0.7	0.69143	0.54	111.111	1.34828	56.0748	0.37	0.69	0.69036	0.525	114.296	1.41546	56.6038	0.37	1.29753	1.38187	0.17151
18	S1	Day2	2022_04_07_13_14_05	1.045	0.31	0.67	0.68861	0.53	113.208	1.33741	57.6923	0.37	0.68	0.6845	0.515	116.516	1.40918	57.1429	0.37	1.31416	1.37329	0.18561
19	S1	Day2	2022_04_07_13_14_29	1.075	0.33	0.72	0.68695	0.55	109.091	1.36222	55.0459	0.37	0.7	0.68839	0.525	114.379	1.38861	56.6038	0.36	1.27946	1.37541	0.17345
20	S1	Day3	2022_04_14_12_43_22	1.06	0.33	0.67	0.66619	0.53	113.208	1.31766	57.6923	0.37	0.7	0.68821	0.53	113.369	1.39124	55.5555	0.38	1.27778	1.35445	0.18202
21	S1	Day3	2022_04_14_12_44_12	1.045	0.35	0.7	0.65596	0.525	114.296	1.30734	57.1429	0.35	0.69	0.64209	0.52	115.385	1.28877	57.6923	0.35	1.24216	1.29806	0.19057
22	S1	Day3	2022_04_14_12_44_35	1.065	0.33	0.7	0.67375	0.53	113.208	1.32698	56.6038	0.36	0.69	0.68606	0.535	112.159	1.39276	56.0748	0.38	1.27687	1.35987	0.18544
23	S1	Day3	2022_04_14_12_44_59	1.09	0.33	0.7	0.71247	0.55	109.091	1.37828	55.5556	0.38	0.71	0.69774	0.54	111.149	1.44236	54.5455	0.39	1.29387	1.41032	0.1764
24	S1	Day3	2022_04_14_12_45_21	1.055	0.32	0.7	0.67576	0.52	115.385	1.36682	56.6038	0.36	0.68	0.7077	0.535	112.159	1.40011	57.1429	0.37	1.31134	1.38346	0.16623
25	S1	Day3	2022_04_14_12_45_47	1.075	0.35	0.69	0.70803	0.56	107.143	1.36359	56.0748	0.38	0.73	0.67749	0.515	116.516	1.40748	55.5555	0.35	1.28887	1.38553	0.19066
26	S1	Day3	2022_04_14_12_46_11	1.065	0.33	0.69	0.68306	0.54	111.111	1.3349	56.6038	0.37	0.7	0.68949	0.525	114.296	1.41027	56.0748	0.37	1.28881	1.37259	0.17942
27	S1	Day3	2022_04_14_12_46_35	1.065	0.32	0.7	0.70485	0.53	113.208	1.37591	56.0748	0.37	0.69	0.69297	0.535	112.159	1.41989	56.6038	0.37	1.31258	1.3979	0.18153
28	S1	Day3	2022_04_14_12_46_59	1.07	0.34	0.7	0.68158	0.53	113.207	1.33707	56.6038	0.36	0.7	0.69297	0.54	111.149	1.41222	55.5555	0.38	1.28471	1.37464	0.17477
29	S1	Day3	2022_04_14_12_47_26	1.075	0.33	0.7	0.68103	0.54	111.111	1.34808	56.0748	0.37	0.7	0.69693	0.535	112.159	1.40785	55.5556	0.38	1.28183	1.37797	0.17572
30	S14	Day1	2022_10_31_16_39_41	1.1	0.37	0.71	0.62513	0.58	104.223	1.2021	57.1429	0.34	0.81	0.57782	0.52	115.385	1.20396	52.1739	0.34	1.09366	1.20303	0.13224
31	S14	Day1	2022_10_31_16_40_54	1.035	0.38	0.7	0.59686	0.525	114.296	1.24919	58.2524	0.33	0.72	0.60917	0.51	117.647	1.16292	57.6923	0.32	1.16527	1.20605	0.14093
32	S14	Day1	2022_10_31_16_41_32	1.015	0.35	0.68	0.60525	0.505	118.824	1.21151	59.4059	0.33	0.69	0.59172	0.51	117.647	1.18255	58.8235	0.33	1.17934	1.19703	0.14584
33	S14	Day1	2022_10_31_16_42_15	1.015	0.34	0.68	0.59368	0.515	116.516	1.18569	59.4059	0.33	0.68	0.57797	0.5	120	1.15763	58.8235	0.34	1.15434	1.17166	0.15592
34	S14	Day1	2022_10_31_16_43_14	1.035	0.36	0.7	0.61566	0.525	114.296	1.20689	58.2524	0.33	0.7	0.56273	0.51	117.647	1.15	57.6923	0.34	1.13859	1.17845	0.1316
35	S14	Day1	2022_10_31_16_43_55	1.01	0.33	0.67	0.62169	0.51	117.692	1.2284	60	0.33	0.68	0.60373	0.5	120	1.22252	58.8235	0.34	1.21333	1.22546	0.14058
36	S14	Day1	2022_10_31_16_44_32	1.005	0.33	0.67	0.61307	0.495	121.324	1.22673	60.6061	0.32	0.68	0.59475	0.51	117.647	1.18894	58.8235	0.34	1.20183	1.20784	0.14453
37	S14	Day1	2022_10_31_16_45_28	0.995	0.34	0.67	0.6254	0.495	121.224	1.25071	60.6061	0.32	0.67	0.59301	0.5	120	1.18611	60	0.33	1.22453	1.21841	0.13069
38	S14	Day1	2022_10_31_16_46_08	1.01	0.36	0.69	0.6077	0.5	120	1.2172	59.4059	0.32	0.68	0.58156	0.51	117.647	1.16133	59.4059	0.33	1.17749	1.18927	0.13148
39	S14	Day1	2022_10_31_16_46_45	1.03	0.35	0.69	0.61626	0.52	115.427	1.22744	58.8235	0.33	0.7	0.60499	0.51	117.647	1.21506	57.6923	0.34	1.18568	1.22125	0.13876
40	S14	Day2	2022_11_07_16_08_44	1.005	0.36	0.69	0.61857	0.515	116.516	1.24739	59.4059	0.32	0.67	0.5906	0.49	122.449	1.17102	60	0.33	1.20319	1.2092	0.14695
41	S14	Day2	2022_11_07_16_09_06	1.02	0.35	0.69	0.60621	0.51	117.692	1.21002	59.4059	0.32	0.69	0.59386	0.51	117.647	1.19081	58.2524	0.34	1.17688	1.20042	0.12591
42	S14	Day2	2022_11_07_16_09_28	1.03	0.35	0.69	0.62158	0.53	113.248	1.19742	58.8235	0.33	0.7	0.57265	0.5	120	1.19108	57.6923	0.34	1.15947	1.19425	0.1252
43	S14	Day2	2022_11_07_16_09_50	1.06	0.37	0.72	0.6141	0.53	113.248	1.2152	57.1429	0.33	0.72	0.59464	0.53	113.208	1.20229	56.0748	0.35	1.14033	1.20875	0.1181
44	S14	Day2	2022_11_07_16_10_11	1.045	0.35	0.69	0.59308	0.525	114.379	1.21028	58.2524	0.34	0.72	0.60684	0.52	115.385	1.18965	56.6038	0.34	1.14829	1.19997	0.10401
45	S14	Day2	2022_11_07_16_10_32	1.08	0.38	0.74	0.60464	0.54	111.111	1.21849	55.5556	0.34	0.72	0.59554	0.54	111.111	1.18207	55.5556	0.36	1.11137	1.20028	0.11622
46	S14	Day2	2022_11_07_16_10_52	1.055	0.37	0.71	0.61314	0.535	112.159	1.24968	57.1429	0.34	0.72	0.61726	0.52	115.385	1.2115	56.6038	0.34	1.16644	1.23059	0.12054
47	S14	Day2	2022_11_07_16_11_12	1.03	0.36	0.69	0.6166	0.52	115.427	1.24902	58.8235	0.33	0.71	0.6107	0.51	117.647	1.20559	57.6923	0.33	1.19156	1.22731	0.1173
48	S14	Day2	2022_11_07_16_11_32	1.045	0.37	0.71	0.61689	0.535	112.159	1.20602	57.6923	0.33	0.71	0.57002	0.51	117.647	1.16781	57.1429	0.34	1.1358	1.18692	0.10853
49	S14	Day2	2022_11_07_16_11_51	1.045	0.37	0.71	0.60443	0.525	114.296	1.2222	57.6923	0.33	0.71	0.59657	0.52	115.385	1.17982	57.1429	0.34	1.14929	1.20101	0.11874
50	S14	Day3	2022_11_14_16_00_12	0.995	0.36	0.68	0.61397	0.495	121.225	1.25671	60.6061	0.31	0.68	0.60574	0.5	120	1.18275	60	0.32	1.22586	1.21973	0.13294
51	S14	Day3	2022_11_14_16_00_33	1.03	0.38	0.71	0.62251	0.51	117.692	1.25163	58.8235	0.31	0.71	0.60515	0.52	115.385	1.20373	57.6923	0.33	1.19192	1.22768	0.12372
52	S14	Day3	2022_11_14_16_00_53	1.02	0.36	0.69	0.62376	0.52	115.427	1.23041	59.4059	0.32	0.7	0.59768	0.5	120	1.21278	58.2524	0.33	1.19764	1.22159	0.12893
53	S14	Day3	2022_11_14_16_01_15	1.035	0.36	0.7	0.59905	0.525	114.296	1.18794	58.2524	0.33	0.7	0.57929	0.51	117.647	1.16887	57.6923	0.34	1.13856	1.17841	0.12888
54	S14	Day3	2022_11_14_16_01_36	1.02	0.36	0.69	0.62523	0.51	117.692	1.24373	59.4059	0.32	0.7	0.60334	0.51	117.647	1.21344	58.2524	0.33	1.20449	1.22858	0.12936
55	S14	Day3	2022_11_14_16_01_59	1.035	0.37	0.71	0.60939	0.515	116.516	1.22725	58.2524	0.32	0.7	0.60423	0.52	115.385	1.2	57.6923	0.34	1.17258	1.21362	0.12969
56	S14	Day3	2022_11_14_16_02_20	1.01	0.34	0.67	0.61522	0.51	118.056	1.20527	61.2245	0.31	0.71	0.58399	0.5	120	1.19317	57.6923	0.33	1.18735	1.19922	0.12838
57	S14	Day3	2022_11_14_16_02_40	1.03	0.36	0.7	0.60737	0.51	117.647	1.24582	58.2524	0.33	0.69	0.61041	0.52	115.385	1.18976	58.2524	0.34	1.18232	1.21779	0.11981
58	S14	Day3	2022_11_14_16_03_00	1.03	0.37	0.71	0.61541	0.51	117.692	1.22819	58.8235	0.31	0.7	0.59848	0.52	115.385	1.19976	57.6923	0.34	1.17862	1.21398	0.13416
59	S14	Day3	2022_11_14_16_03_20	1.02	0.35	0.69	0.6122	0.51	117.828	1.20075	60	0.31	0.7	0.58262	0.51	117.647	1.18928	57.6923	0.34	1.17159	1.19502	0.11233
60	S15	Day1	2022_11_04_15_45_33	1.24	0.46	0.86	0.62888	0.6	100.028	1.28894	48.7805	0.37	0.85	0.62024	0.64	93.75	1.20968	48	0.4	1.00751	1.24931	0.23238
61	S15	Day1	2022_11_04_15_47_14	1.21	0.46	0.83	0.60801	0.59	101.695	1.2035	49.5868	0.38	0.84	0.56563	0.62	96.7742	1.14401	49.5868	0.37	0.97005	1.17375	0.22023
62	S15	Day1	2022_11_04_15_50_20	1.205	0.44	0.82	0.62925	0.605	99.3432	1.24357	50.8475	0.36	0.85	0.58843	0.6	100	1.19221	48.7805	0.38	1.0107	1.21789	0.22468
63	S15	Day1	2022_11_04_15_51_41	1.135	0.44	0.79	0.62044	0.555	108.117	1.21898	52.6316	0.35	0.78	0.57183	0.58	103.448	1.16577	53.0973	0.35	1.05055	1.19238	0.21978
64	S15	Day1	2022_11_04_15_55_38	1.18	0.45	0.81	0.63951	0.59	101.695	1.25789	50.8475	0.37	0.82	0.59548	0.59	101.695	1.21244	50.8475	0.36	1.04675	1.23517	0.21398
65	S15	Day1	2022_11_04_15_57_11	1.185	0.44	0.82	0.65103	0.585	102.572	1.29079	50.4202	0.37	0.8	0.60464	0.6	100	1.2206	50.8475	0.38	1.05966	1.25569	0.22469
66	S15	Day1	2022_11_04_15_58_32	1.16	0.43	0.79	0.63935	0.58	103.479	1.26141	52.1739	0.36	0.81	0.6031	0.58	103.448	1.22375	51.282	0.36	1.07119	1.24258	0.21242
67	S15	Day2	2022_11_11_15_04_31	1.23	0.46	0.89	0.63658	0.62	96.7742	1.22438	47.6191	0.37	0.83	0.58931	0.61	98.5991	1.22742	50	0.37	0.99667	1.2259	0.197
68	S15	Day2	2022_11_11_15_05_04	1.26	0.48	0.89	0.64283	0.61	98.3606	1.2571	47.2441	0.38	0.86	0.6237	0.65	92.3296	1.27602	48	0.39	1.00521	1.26656	0.18787
69	S15	Day2	2022_11_11_15_05_25	1.285	0.49	0.89	0.62584	0.635	94.4941	1.22875	46.875	0.39	0.89	0.57817	0.65	92.3077	1.17928	46.5116	0.4	0.93698	1.20402	0.19697
70	S15	Day2	2022_11_11_15_05_44	1.245	0.47	0.86	0.611	0.605	99.1803	1.21418	48.3871	0.38	0.86	0.58937	0.64	93.75	1.18695	48	0.39	0.96431	1.20056	0.20294
71	S15	Day2	2022_11_11_15_06_06	1.21	0.45	0.83	0.58643	0.58	103.571	1.21299	50.4202	0.36	0.85	0.61253	0.63	95.2381	1.18507	48.7805	0.38	0.99093	1.19903	0.21639
72	S15	Day2	2022_11_11_15_06_26	1.24	0.45	0.84	0.62457	0.62	96.7994	1.25857	48.7805	0.39	0.86	0.60615	0.62	96.7742	1.20313	48	0.39	0.99262	1.23085	0.20252
73	S15	Day2	2022_11_11_15_06_46	1.245	0.46	0.85	0.61412	0.615	97.6191	1.24355	48.7805	0.38	0.87	0.63392	0.63	95.2381	1.25253	47.6191	0.39	1.00244	1.24804	0.18845
74	S15	Day2	2022_11_11_15_07_07	1.265	0.47	0.86	0.61461	0.625	96.1539	1.21408	48.3871	0.38	0.9	0.58654	0.64	93.75	1.18846	46.5116	0.39	0.94962	1.20127	0.2036
75	S15	Day2	2022_11_11_15_07_25	1.22	0.46	0.83	0.59438	0.6	100.111	1.21248	50	0.37	0.87	0.6168	0.62	96.7742	1.2101	48.3871	0.37	0.99286	1.21129	0.2024
76	S15	Day2	2022_11_11_15_07_45	1.225	0.45	0.83	0.61976	0.605	99.2346	1.22559	49.5868	0.38	0.86	0.59399	0.62	96.7742	1.20245	48.3871	0.38	0.99104	1.21402	0.20353
77	S15	Day3	2022_11_18_15_50_55	1.08	0.39	0.77	0.57387	0.51	117.647	1.07286	55.0459	0.32	0.71	0.55965	0.57	105.296	1.1969	56.0748	0.36	1.05081	1.13488	0.22044
78	S15	Day3	2022_11_18_15_51_13	1.185	0.41	0.79	0.62982	0.585	102.752	1.28187	51.7241	0.37	0.83	0.63653	0.6	100	1.25087	49.5868	0.38	1.06866	1.26637	0.20882
79	S15	Day3	2022_11_18_15_51_30	1.185	0.43	0.81	0.64301	0.585	102.572	1.2756	50.8475	0.37	0.81	0.61756	0.6	100	1.24571	50.4202	0.38	1.06385	1.26066	0.22298
80	S15	Day3	2022_11_18_15_52_02	1.155	0.42	0.78	0.62666	0.585	102.572	1.23316	52.1739	0.37	0.8	0.57762	0.57	105.263	1.17541	51.7241	0.36	1.04267	1.20428	0.22995
81	S15	Day3	2022_11_18_15_52_21	1.165	0.4	0.78	0.61196	0.565	106.403	1.24996	52.6316	0.36	0.81	0.62924	0.6	100	1.23263	50.4202	0.38	1.06549	1.2413	0.22073
82	S15	Day3	2022_11_18_15_52_39	1.205	0.43	0.82	0.59511	0.595	100.904	1.21948	50.4202	0.37	0.83	0.5992	0.61	98.3607	1.16915	49.1803	0.39	0.99113	1.19432	0.20763
83	S15	Day3	2022_11_18_15_52_57	1.205	0.43	0.81	0.60832	0.605	99.1803	1.25513	50	0.39	0.83	0.63187	0.6	100	1.22532	49.5868	0.38	1.02923	1.24022	0.21641
84	S15	Day3	2022_11_18_15_53_15	1.2	0.44	0.82	0.63202	0.59	101.724	1.26638	50.4202	0.37	0.83	0.61314	0.61	98.3607	1.22418	49.5868	0.38	1.03773	1.24528	0.20281
85	S15	Day3	2022_11_18_15_53_32	1.175	0.42	0.79	0.62077	0.585	102.752	1.24437	52.1739	0.36	0.83	0.62068	0.59	101.695	1.23856	50	0.37	1.05657	1.24147	0.19691
86	S15	Day3	2022_11_18_15_53_51	1.175	0.42	0.8	0.63545	0.585	102.632	1.25245	51.7241	0.36	0.81	0.60517	0.59	101.695	1.22882	50.4202	0.38	1.05586	1.24064	0.21285
87	S15	Day3	2022_11_18_15_54_08	1.195	0.43	0.81	0.61558	0.595	101.019	1.22133	51.2821	0.36	0.84	0.61541	0.6	100	1.24094	49.1803	0.38	1.03024	1.23114	0.2141
88	S2	Day1	2022_04_01_11_12_32	1.17	0.35	0.76	0.71872	0.59	101.695	1.45463	51.282	0.41	0.76	0.7747	0.58	103.448	1.53319	51.282	0.41	1.27685	1.49391	0.19765
89	S2	Day1	2022_04_01_11_13_22	1.155	0.36	0.75	0.73687	0.58	103.448	1.52128	52.1739	0.4	0.76	0.81418	0.575	104.356	1.58082	51.7241	0.4	1.3429	1.55105	0.18984
90	S2	Day1	2022_04_01_11_13_43	1.15	0.36	0.75	0.74204	0.57	105.263	1.50202	52.6316	0.39	0.75	0.80145	0.58	103.479	1.58523	51.7241	0.41	1.34228	1.54362	0.18857
91	S2	Day1	2022_04_01_11_14_01	1.175	0.35	0.79	0.76955	0.58	103.448	1.54683	50.4202	0.4	0.75	0.80813	0.595	100.904	1.60869	51.7241	0.41	1.34277	1.57776	0.20497
92	S2	Day1	2022_04_01_11_14_18	1.17	0.36	0.76	0.77472	0.59	101.695	1.54112	51.282	0.41	0.77	0.79687	0.58	103.448	1.60215	51.2821	0.4	1.34328	1.57163	0.18655
93	S2	Day1	2022_04_01_11_14_36	1.18	0.35	0.78	0.78367	0.59	101.695	1.57408	50.4202	0.41	0.76	0.80903	0.59	101.724	1.61135	51.282	0.41	1.34976	1.59271	0.18457
94	S2	Day1	2022_04_01_11_14_55	1.195	0.37	0.79	0.77226	0.61	98.3606	1.53794	50	0.41	0.78	0.78604	0.585	102.572	1.57927	50.4202	0.41	1.30427	1.55861	0.19263
95	S2	Day1	2022_04_01_11_15_13	1.18	0.38	0.75	0.74506	0.59	101.695	1.49036	51.7241	0.41	0.79	0.78201	0.59	101.812	1.56409	50	0.41	1.29426	1.52723	0.20878
96	S2	Day1	2022_04_01_11_15_55	1.185	0.37	0.78	0.76172	0.6	100	1.51415	50.4202	0.41	0.78	0.78	0.585	102.572	1.56944	50.8475	0.4	1.3011	1.5418	0.23243
97	S2	Day1	2022_04_01_11_16_33	1.17	0.34	0.75	0.78013	0.59	101.695	1.54553	51.282	0.42	0.76	0.79278	0.58	103.448	1.60037	51.282	0.41	1.3444	1.57295	0.18312
98	S2	Day2	2022_04_08_11_49_29	1.155	0.36	0.76	0.74763	0.57	105.263	1.5268	52.1739	0.39	0.75	0.78874	0.585	102.572	1.54697	51.7241	0.41	1.33064	1.53689	0.20667
99	S2	Day2	2022_04_08_11_50_32	1.165	0.36	0.75	0.7658	0.59	101.695	1.50706	51.7241	0.41	0.77	0.76517	0.575	104.356	1.5549	51.282	0.4	1.31415	1.53098	0.21791
100	S2	Day2	2022_04_08_11_50_52	1.15	0.34	0.76	0.75213	0.57	105.263	1.54381	51.7241	0.4	0.74	0.79599	0.58	103.479	1.55245	52.6316	0.4	1.3462	1.54813	0.19807
101	S2	Day2	2022_04_08_11_51_26	1.2	0.36	0.79	0.78931	0.6	100	1.57628	49.5868	0.42	0.78	0.79211	0.6	100.028	1.58674	50.4202	0.41	1.31792	1.58151	0.19886
102	S2	Day2	2022_04_08_11_51_46	1.21	0.39	0.8	0.75072	0.61	98.3607	1.4653	49.5868	0.41	0.8	0.7446	0.6	100	1.52552	49.5868	0.41	1.23588	1.49541	0.17622
103	S2	Day2	2022_04_08_11_52_12	1.19	0.35	0.77	0.78419	0.59	101.695	1.58493	50.4202	0.42	0.77	0.80546	0.6	100	1.5947	50.4202	0.42	1.33598	1.58982	0.19876
104	S2	Day2	2022_04_08_11_52_30	1.22	0.36	0.8	0.77927	0.61	98.3606	1.57047	48.7805	0.43	0.79	0.7929	0.61	98.3871	1.57411	49.5868	0.42	1.28876	1.57229	0.20164
105	S2	Day2	2022_04_08_11_52_51	1.185	0.38	0.77	0.75081	0.59	101.695	1.48896	50.8475	0.41	0.79	0.75947	0.595	100.847	1.53169	50.4202	0.4	1.27454	1.51033	0.21397
106	S2	Day2	2022_04_08_11_53_09	1.175	0.36	0.76	0.77305	0.58	103.448	1.52789	51.282	0.41	0.77	0.77976	0.595	100.847	1.57788	50.8475	0.41	1.32161	1.55289	0.19705
107	S2	Day2	2022_04_08_11_53_30	1.2	0.36	0.79	0.76183	0.59	101.695	1.54753	49.5868	0.42	0.78	0.79096	0.61	98.3871	1.55805	50.4202	0.41	1.29399	1.55279	0.20026
108	S2	Day3	2022_04_22_14_07_59	1.18	0.35	0.77	0.78262	0.59	101.695	1.63682	50.4202	0.42	0.77	0.8251	0.59	101.724	1.57878	51.282	0.4	1.36254	1.6078	0.18215
109	S2	Day3	2022_04_22_14_10_07	1.18	0.35	0.76	0.80132	0.59	101.695	1.58138	50.8475	0.42	0.77	0.78679	0.59	101.695	1.5949	50.8475	0.41	1.34588	1.58814	0.19395
110	S2	Day3	2022_04_22_14_21_19	1.13	0.34	0.75	0.79502	0.56	107.143	1.56862	52.6316	0.39	0.73	0.78523	0.57	105.296	1.59194	53.5714	0.39	1.39848	1.58028	0.19027
111	S2	Day3	2022_04_22_14_22_12	1.145	0.34	0.75	0.79134	0.57	105.263	1.53992	52.1739	0.4	0.74	0.76199	0.575	104.356	1.56683	52.6316	0.4	1.35666	1.55337	0.19687
112	S2	Day3	2022_04_22_14_22_33	1.16	0.35	0.75	0.80741	0.58	103.448	1.55819	51.7241	0.41	0.76	0.77115	0.58	103.448	1.59898	51.7241	0.4	1.36085	1.57859	0.19058
113	S2	Day3	2022_04_22_14_22_53	1.19	0.36	0.78	0.77578	0.59	101.695	1.56063	50.4202	0.41	0.77	0.78733	0.6	100	1.56559	50.4202	0.42	1.31354	1.56311	0.19376
114	S2	Day3	2022_04_22_14_23_12	1.155	0.34	0.74	0.7946	0.57	105.263	1.57763	52.1739	0.41	0.75	0.79564	0.585	102.572	1.60302	51.7241	0.41	1.3769	1.59032	0.20355
115	S2	Day3	2022_04_22_14_23_32	1.16	0.34	0.75	0.77655	0.57	105.263	1.55908	51.7241	0.41	0.75	0.7909	0.59	101.695	1.57585	51.7241	0.41	1.35126	1.56747	0.18127
116	S2	Day3	2022_04_22_14_23_54	1.17	0.36	0.76	0.74874	0.58	103.448	1.49888	51.282	0.41	0.77	0.77406	0.59	101.695	1.54675	51.282	0.4	1.30155	1.52282	0.19976
117	S2	Day3	2022_04_22_14_24_16	1.155	0.36	0.77	0.75337	0.57	105.263	1.48581	51.7241	0.39	0.75	0.7611	0.585	102.572	1.54315	52.1739	0.4	1.31124	1.51448	0.18845
118	S2	Day3	2022_04_22_14_24_38	1.18	0.38	0.75	0.739	0.58	103.448	1.4628	51.7241	0.41	0.79	0.75246	0.6	100.111	1.52036	50	0.41	1.26405	1.49158	0.19625
119	S2	Day3	2022_04_22_14_24_58	1.175	0.36	0.75	0.7522	0.59	101.695	1.48871	51.282	0.42	0.78	0.75543	0.585	102.572	1.52655	50.8475	0.4	1.28309	1.50763	0.20162
120	S3	Day1	2022_04_01_12_29_14	1.175	0.38	0.78	0.77003	0.58	103.448	1.53385	51.282	0.39	0.77	0.75337	0.595	100.847	1.51305	50.8475	0.41	1.29655	1.52345	0.1597
121	S3	Day1	2022_04_01_12_30_01	1.19	0.38	0.8	0.75877	0.59	101.695	1.53614	50	0.4	0.78	0.7677	0.6	100.028	1.5168	50.8475	0.4	1.28275	1.52647	0.16292
122	S3	Day1	2022_04_01_12_36_15	1.185	0.39	0.8	0.74306	0.59	101.695	1.4801	50.4202	0.39	0.78	0.74905	0.595	100.847	1.5042	50.8475	0.4	1.2592	1.49215	0.19092
123	S3	Day1	2022_04_01_12_37_35	1.205	0.38	0.81	0.74632	0.59	101.695	1.50543	49.5868	0.4	0.78	0.75185	0.615	97.5674	1.49132	50	0.42	1.24346	1.49837	0.16461
124	S3	Day1	2022_04_01_12_38_03	1.25	0.43	0.85	0.75725	0.62	96.7994	1.50043	47.6191	0.41	0.82	0.74602	0.63	95.2381	1.5069	48.3871	0.42	1.20293	1.50366	0.14339
125	S3	Day1	2022_04_01_12_40_11	1.22	0.44	0.84	0.75777	0.6	100	1.51753	49.1803	0.38	0.82	0.75902	0.62	96.7742	1.51612	49.1803	0.4	1.2433	1.51683	0.15902
126	S3	Day1	2022_04_01_12_40_43	1.185	0.39	0.79	0.74332	0.58	103.448	1.49017	50.8475	0.39	0.78	0.75275	0.605	99.1803	1.502	50.4202	0.41	1.26252	1.49608	0.16723
127	S3	Day1	2022_04_01_12_41_11	1.2	0.41	0.81	0.74333	0.6	100	1.4794	50	0.39	0.8	0.74477	0.6	100	1.49681	50	0.4	1.24009	1.4881	0.16708
128	S3	Day1	2022_04_01_12_41_36	1.215	0.43	0.84	0.72974	0.6	100	1.46533	49.1803	0.38	0.81	0.75567	0.615	97.5674	1.50552	49.5868	0.4	1.22257	1.48543	0.17289
129	S3	Day1	2022_04_01_12_42_00	1.2	0.38	0.81	0.75079	0.59	101.695	1.52903	49.5868	0.4	0.78	0.78132	0.61	98.3871	1.53525	50.4202	0.41	1.27678	1.53214	0.15674
130	S3	Day2	2022_04_08_12_35_35	1.225	0.41	0.82	0.72989	0.61	98.3606	1.49891	49.1803	0.4	0.81	0.79207	0.615	97.5674	1.54526	48.7805	0.42	1.24252	1.52208	0.16039
131	S3	Day2	2022_04_08_12_36_23	1.25	0.44	0.85	0.74388	0.62	96.7742	1.47308	48	0.4	0.84	0.75231	0.63	95.2381	1.5193	48	0.41	1.19695	1.49619	0.16405
132	S3	Day2	2022_04_08_12_36_47	1.215	0.42	0.82	0.7194	0.6	100	1.47476	49.5868	0.39	0.81	0.76744	0.615	97.5674	1.49895	49.1803	0.41	1.22375	1.48685	0.15641
133	S3	Day2	2022_04_08_12_37_10	1.215	0.43	0.84	0.69916	0.59	101.695	1.44677	49.1803	0.38	0.81	0.7628	0.625	96.0061	1.47718	49.5868	0.4	1.20327	1.46197	0.17944
134	S3	Day2	2022_04_08_12_37_33	1.22	0.45	0.83	0.6642	0.59	101.695	1.4153	49.5868	0.38	0.83	0.78061	0.63	95.2621	1.47435	48.7805	0.4	1.18428	1.44482	0.16684
135	S3	Day2	2022_04_08_12_37_57	1.19	0.42	0.82	0.67935	0.57	105.263	1.41661	50.4202	0.37	0.79	0.77499	0.62	96.7742	1.49237	50.4202	0.4	1.22226	1.45449	0.15702
136	S3	Day2	2022_04_08_12_38_28	1.2	0.45	0.81	0.67311	0.59	101.695	1.37758	50.8475	0.37	0.82	0.74847	0.61	98.4665	1.46559	49.1803	0.4	1.18465	1.42158	0.16782
137	S3	Day2	2022_04_08_12_38_50	1.23	0.43	0.82	0.6769	0.61	98.3606	1.42505	49.1803	0.4	0.83	0.76819	0.62	96.7994	1.46518	48.3871	0.41	1.17489	1.44511	0.14454
138	S3	Day2	2022_04_08_12_39_14	1.23	0.45	0.82	0.73799	0.63	95.2381	1.45564	49.5868	0.39	0.84	0.74826	0.6	100.111	1.51687	48	0.41	1.20834	1.48626	0.13909
139	S3	Day2	2022_04_08_12_39_38	1.215	0.44	0.82	0.68949	0.6	100	1.40377	50	0.38	0.82	0.76041	0.615	97.619	1.49607	48.7805	0.41	1.19335	1.44992	0.16452
140	S3	Day3	2022_04_15_12_13_46	1.21	0.4	0.81	0.73043	0.6	100	1.4915	49.5868	0.4	0.8	0.75486	0.61	98.3606	1.47916	49.5868	0.41	1.22755	1.48533	0.1673
141	S3	Day3	2022_04_15_12_15_26	1.18	0.4	0.78	0.69319	0.57	105.263	1.445	51.2821	0.39	0.79	0.76966	0.61	98.3871	1.48079	50.4202	0.4	1.23974	1.4629	0.15322
142	S3	Day3	2022_04_15_12_15_50	1.195	0.4	0.8	0.67717	0.59	101.695	1.41572	50.4202	0.39	0.79	0.76583	0.605	99.1803	1.47033	50	0.41	1.20755	1.44302	0.16517
143	S3	Day3	2022_04_15_12_16_13	1.185	0.42	0.79	0.70753	0.58	103.448	1.43716	51.282	0.38	0.8	0.75698	0.605	99.2345	1.49197	50	0.4	1.23592	1.46457	0.15176
144	S3	Day3	2022_04_15_12_16_35	1.2	0.44	0.81	0.71032	0.6	100	1.42479	50.4202	0.38	0.82	0.745	0.6	100.028	1.486	49.5868	0.39	1.21283	1.4554	0.14134
145	S3	Day3	2022_04_15_12_16_58	1.17	0.39	0.79	0.71779	0.58	103.448	1.42474	51.282	0.38	0.77	0.75443	0.59	101.695	1.51985	51.2821	0.4	1.25837	1.47229	0.14411
146	S3	Day3	2022_04_15_12_17_20	1.175	0.41	0.79	0.72128	0.58	103.448	1.45209	51.2821	0.38	0.79	0.7631	0.595	100.847	1.5167	50.8475	0.39	1.26332	1.4844	0.14154
147	S3	Day3	2022_04_15_12_17_42	1.175	0.39	0.78	0.71166	0.57	105.263	1.47688	51.2821	0.39	0.78	0.78472	0.605	99.1803	1.51635	50.8475	0.4	1.27372	1.49662	0.1597
148	S3	Day3	2022_04_15_12_18_06	1.17	0.38	0.78	0.71554	0.57	105.263	1.48475	51.2821	0.39	0.77	0.78703	0.6	100	1.52057	51.282	0.4	1.28432	1.50266	0.13731
149	S3	Day3	2022_04_15_12_18_28	1.195	0.43	0.81	0.6797	0.59	101.695	1.4244	50.4202	0.38	0.81	0.77404	0.605	99.1803	1.48427	50	0.39	1.21702	1.45433	0.14283
150	S4	Day1	2022_04_18_09_55_55	1.18	0.4	0.78	0.63524	0.58	103.571	1.28921	51.7241	0.38	0.82	0.6697	0.6	100	1.32079	50	0.38	1.10594	1.305	0.20683
151	S4	Day1	2022_04_18_09_56_50	1.165	0.39	0.77	0.65319	0.575	104.545	1.31541	52.6316	0.37	0.81	0.67203	0.59	101.695	1.33507	50.4202	0.38	1.13754	1.32524	0.18344
152	S4	Day1	2022_04_18_09_57_28	1.175	0.41	0.79	0.63201	0.585	102.632	1.28602	51.7241	0.37	0.81	0.65551	0.59	101.695	1.28907	50.4202	0.38	1.09578	1.28754	0.192
153	S4	Day1	2022_04_18_09_57_52	1.17	0.4	0.77	0.66036	0.59	101.724	1.33689	51.7241	0.39	0.81	0.67279	0.58	103.448	1.3295	50.8475	0.37	1.13949	1.3332	0.1895
154	S4	Day1	2022_04_18_09_58_49	1.175	0.41	0.78	0.62768	0.585	102.632	1.31443	51.7241	0.38	0.82	0.67835	0.59	101.695	1.29763	50.4202	0.37	1.11151	1.30603	0.18567
155	S4	Day1	2022_04_18_09_59_19	1.18	0.42	0.8	0.64076	0.59	101.695	1.32745	50.8475	0.38	0.8	0.6721	0.59	101.695	1.29848	50.8475	0.38	1.11268	1.31296	0.1913
156	S4	Day1	2022_04_18_09_59_42	1.185	0.4	0.78	0.63693	0.595	100.904	1.3107	51.282	0.39	0.82	0.6735	0.59	101.695	1.31028	50	0.38	1.1059	1.31049	0.18375
157	S4	Day1	2022_04_18_10_00_07	1.19	0.41	0.79	0.64094	0.6	100.111	1.30375	51.282	0.38	0.83	0.65614	0.59	101.695	1.29062	49.5868	0.38	1.09007	1.29718	0.18724
158	S4	Day1	2022_04_18_10_00_35	1.17	0.4	0.78	0.62751	0.58	103.479	1.31146	51.7241	0.38	0.8	0.67013	0.59	101.695	1.28385	50.8475	0.38	1.10911	1.29765	0.1814
159	S4	Day1	2022_04_18_10_00_59	1.17	0.4	0.78	0.6393	0.58	103.479	1.32138	51.7241	0.38	0.8	0.67253	0.59	101.695	1.30234	50.8475	0.38	1.12125	1.31186	0.19746
160	S4	Day2	2022_04_29_10_24_01	1.175	0.38	0.77	0.66976	0.59	101.695	1.33086	51.282	0.4	0.78	0.67601	0.585	102.572	1.3607	50.8475	0.4	1.14534	1.34578	0.17455
161	S4	Day2	2022_04_29_10_25_50	1.175	0.41	0.78	0.65752	0.59	101.695	1.32663	51.282	0.39	0.8	0.67292	0.585	102.572	1.33428	50.8475	0.38	1.1323	1.33046	0.18318
162	S4	Day2	2022_04_29_10_26_15	1.19	0.41	0.79	0.65204	0.6	100	1.28922	50.8475	0.39	0.8	0.65143	0.59	101.724	1.31774	50	0.4	1.09536	1.30348	0.17669
163	S4	Day2	2022_04_29_10_26_44	1.155	0.39	0.76	0.65919	0.585	102.572	1.32583	52.1739	0.39	0.79	0.66333	0.57	105.263	1.31932	51.7241	0.37	1.14508	1.32257	0.19208
164	S4	Day2	2022_04_29_10_27_08	1.155	0.4	0.77	0.65452	0.57	105.263	1.31567	52.1739	0.38	0.78	0.67512	0.585	102.572	1.34373	51.7241	0.38	1.15126	1.3297	0.18257
165	S4	Day2	2022_04_29_10_27_32	1.165	0.41	0.79	0.67988	0.59	101.695	1.34901	51.282	0.38	0.79	0.68203	0.575	104.356	1.37482	51.7241	0.37	1.16902	1.36191	0.18507
166	S4	Day2	2022_04_29_10_27_54	1.185	0.41	0.79	0.6583	0.59	101.695	1.32244	50.8475	0.39	0.8	0.67852	0.595	100.847	1.35122	50.4202	0.39	1.12813	1.33683	0.17409
167	S4	Day2	2022_04_29_10_28_20	1.17	0.4	0.78	0.63019	0.58	103.448	1.28258	51.282	0.39	0.79	0.65558	0.59	101.695	1.28896	51.282	0.38	1.09895	1.28577	0.1687
168	S4	Day2	2022_04_29_10_28_43	1.16	0.4	0.78	0.67873	0.58	103.448	1.34774	51.7241	0.38	0.78	0.66952	0.58	103.448	1.34898	51.7241	0.38	1.16238	1.34836	0.17849
169	S4	Day2	2022_04_29_10_29_32	1.145	0.4	0.76	0.66321	0.575	104.419	1.34597	53.0973	0.37	0.8	0.67154	0.57	105.263	1.32353	51.7241	0.36	1.16572	1.33475	0.19209
170	S4	Day3	2022_05_02_14_38_13	1.165	0.39	0.77	0.66717	0.58	103.448	1.35209	51.7241	0.39	0.78	0.69477	0.585	102.572	1.37191	51.282	0.39	1.1691	1.362	0.16634
171	S4	Day3	2022_05_02_14_38_31	1.145	0.37	0.77	0.66265	0.57	105.263	1.34255	52.1739	0.38	0.75	0.68702	0.575	104.356	1.35691	52.6316	0.39	1.1788	1.34973	0.17106
172	S4	Day3	2022_05_02_14_38_51	1.13	0.39	0.76	0.66708	0.57	105.263	1.33275	53.0973	0.37	0.76	0.67635	0.56	107.143	1.35413	53.0973	0.37	1.18889	1.34344	0.1689
173	S4	Day3	2022_05_02_14_39_10	1.145	0.36	0.76	0.67694	0.58	103.448	1.35131	52.1739	0.39	0.75	0.68649	0.565	106.203	1.37564	52.6316	0.39	1.19081	1.36347	0.17155
174	S4	Day3	2022_05_02_14_39_29	1.145	0.39	0.77	0.65883	0.57	105.263	1.3373	52.1739	0.38	0.77	0.68302	0.575	104.356	1.34671	52.6316	0.37	1.17206	1.342	0.17735
175	S4	Day3	2022_05_02_14_39_48	1.17	0.41	0.79	0.66332	0.58	103.448	1.32565	51.282	0.38	0.79	0.67246	0.59	101.695	1.34592	51.282	0.38	1.1417	1.33579	0.16531
176	S4	Day3	2022_05_02_14_40_07	1.16	0.41	0.78	0.63921	0.57	105.263	1.31518	51.7241	0.38	0.79	0.67771	0.59	101.695	1.3188	51.7241	0.37	1.13533	1.31699	0.16506
177	S4	Day3	2022_05_02_14_40_26	1.165	0.4	0.79	0.66916	0.58	103.448	1.33871	51.282	0.38	0.78	0.67048	0.585	102.572	1.34058	51.7241	0.38	1.14991	1.33964	0.18261
178	S4	Day3	2022_05_02_14_40_45	1.16	0.41	0.8	0.6825	0.58	103.448	1.35622	51.282	0.37	0.78	0.68257	0.58	103.479	1.37393	52.1739	0.37	1.17679	1.36507	0.1667
179	S4	Day3	2022_05_02_14_41_02	1.16	0.4	0.77	0.66193	0.58	103.448	1.33667	51.7241	0.39	0.79	0.67804	0.58	103.448	1.34328	51.7241	0.37	1.15515	1.33997	0.17507
180	S6	Day1	2022_04_11_11_57_06	1.165	0.39	0.76	0.6419	0.595	100.904	1.3202	52.1739	0.39	0.81	0.67218	0.57	105.263	1.30798	50.8475	0.37	1.12797	1.31409	0.14286
181	S6	Day1	2022_04_11_11_58_24	1.16	0.38	0.77	0.65811	0.59	101.724	1.34983	52.1739	0.38	0.78	0.67965	0.57	105.263	1.32583	51.282	0.39	1.1533	1.33783	0.10821
182	S6	Day1	2022_04_11_11_59_12	1.165	0.4	0.78	0.63971	0.595	100.904	1.32223	52.1739	0.37	0.8	0.66897	0.57	105.263	1.29524	50.8475	0.38	1.12338	1.30873	0.11923
183	S6	Day1	2022_04_11_12_00_25	1.16	0.37	0.76	0.72181	0.59	101.724	1.38304	52.1739	0.39	0.78	0.68356	0.57	105.263	1.42801	51.282	0.39	1.21166	1.40552	0.14669
184	S6	Day1	2022_04_11_12_01_57	1.08	0.38	0.72	0.61015	0.55	109.127	1.25482	55.0459	0.37	0.73	0.63136	0.53	113.208	1.22829	56.0748	0.34	1.14959	1.24156	0.15476
185	S6	Day1	2022_04_11_12_02_46	1.115	0.36	0.73	0.62832	0.565	106.203	1.31876	53.5714	0.39	0.74	0.68629	0.55	109.091	1.31067	54.054	0.37	1.17911	1.31471	0.13035
186	S6	Day1	2022_04_11_12_03_12	1.12	0.37	0.75	0.64831	0.56	107.143	1.31121	53.5714	0.37	0.74	0.65529	0.56	107.143	1.29609	53.5714	0.38	1.16397	1.30365	0.11668
187	S6	Day1	2022_04_11_12_03_43	1.11	0.37	0.73	0.62196	0.56	107.177	1.29262	54.5455	0.37	0.76	0.66597	0.55	109.091	1.28338	53.5714	0.36	1.16036	1.288	0.1384
188	S6	Day1	2022_04_11_12_04_16	1.13	0.39	0.76	0.64723	0.57	105.263	1.31986	52.6316	0.38	0.77	0.6815	0.56	107.177	1.3376	53.5714	0.35	1.17587	1.32873	0.13949
189	S6	Day1	2022_04_11_12_04_42	1.125	0.37	0.74	0.6405	0.565	106.403	1.31052	54.5455	0.36	0.78	0.67185	0.56	107.143	1.31419	52.1739	0.37	1.16654	1.31235	0.13044
190	S6	Day1	2022_04_11_12_05_12	1.115	0.38	0.74	0.61091	0.555	108.117	1.30378	54.054	0.37	0.76	0.67542	0.56	107.143	1.2689	53.5714	0.36	1.15367	1.28634	0.12736
191	S6	Day2	2022_04_18_10_47_16	1.065	0.34	0.7	0.64097	0.535	112.238	1.30174	57.1429	0.35	0.72	0.66047	0.53	113.208	1.30129	55.5555	0.36	1.22208	1.30151	0.16624
192	S6	Day2	2022_04_18_10_48_00	1.12	0.38	0.75	0.64313	0.56	107.143	1.33723	53.5714	0.37	0.75	0.67095	0.56	107.143	1.29105	53.5714	0.37	1.17334	1.31414	0.14557
193	S6	Day2	2022_04_18_10_48_26	1.125	0.37	0.74	0.65961	0.575	104.419	1.34354	54.054	0.37	0.77	0.67362	0.55	109.091	1.32302	52.6316	0.37	1.18514	1.33328	0.13867
194	S6	Day2	2022_04_18_10_48_53	1.125	0.37	0.74	0.66614	0.575	104.419	1.36705	54.054	0.37	0.77	0.66838	0.55	109.091	1.30198	52.6316	0.37	1.18624	1.33452	0.1191
195	S6	Day2	2022_04_18_10_49_22	1.105	0.4	0.73	0.66656	0.56	107.143	1.2995	55.0459	0.36	0.76	0.66589	0.545	110.175	1.3654	53.5714	0.36	1.20584	1.33245	0.13556
196	S6	Day2	2022_04_18_10_49_50	1.125	0.39	0.74	0.64192	0.575	104.419	1.32364	54.054	0.37	0.79	0.66472	0.55	109.091	1.28967	52.6316	0.35	1.16147	1.30666	0.14186
197	S6	Day2	2022_04_18_10_50_16	1.15	0.4	0.77	0.65035	0.58	103.479	1.33713	52.6316	0.37	0.79	0.65708	0.57	105.263	1.27773	51.7241	0.37	1.1369	1.30743	0.13632
198	S6	Day2	2022_04_18_10_50_44	1.095	0.35	0.73	0.69166	0.55	109.091	1.3519	54.5455	0.37	0.72	0.67861	0.545	110.101	1.38873	55.0459	0.37	1.25143	1.37032	0.13942
199	S6	Day2	2022_04_18_10_51_10	1.115	0.37	0.73	0.65988	0.565	106.27	1.32006	54.5455	0.37	0.77	0.65656	0.55	109.091	1.31316	53.0973	0.36	1.18082	1.31661	0.12891
200	S6	Day2	2022_04_18_10_51_34	1.125	0.39	0.75	0.66162	0.585	102.572	1.33617	53.5714	0.37	0.77	0.6496	0.54	111.111	1.28627	53.0973	0.36	1.16553	1.31122	0.1237
201	S6	Day3	2022_04_25_12_04_59	1.125	0.37	0.74	0.64381	0.575	104.419	1.32782	54.0541	0.37	0.77	0.66707	0.55	109.091	1.29393	52.6316	0.37	1.16522	1.31087	0.15928
202	S6	Day3	2022_04_25_12_06_06	1.15	0.41	0.77	0.65487	0.6	100.028	1.29545	52.6316	0.37	0.8	0.63437	0.55	109.091	1.28312	51.7241	0.36	1.12112	1.28929	0.14667
203	S6	Day3	2022_04_25_12_06_43	1.15	0.41	0.77	0.65079	0.59	101.695	1.33211	52.1739	0.38	0.79	0.6643	0.56	107.143	1.29811	52.1739	0.36	1.14357	1.31511	0.15211
204	S6	Day3	2022_04_25_12_07_38	1.155	0.42	0.79	0.6527	0.595	100.847	1.32182	52.1739	0.36	0.79	0.63958	0.56	107.143	1.26278	51.7241	0.37	1.11887	1.2923	0.13879
205	S6	Day3	2022_04_25_12_08_14	1.16	0.42	0.78	0.6385	0.6	100.028	1.25387	52.1739	0.37	0.81	0.60889	0.56	107.143	1.24095	51.282	0.36	1.07535	1.24741	0.1485
206	S6	Day3	2022_04_25_12_08_55	1.125	0.38	0.74	0.66203	0.585	102.632	1.32655	54.054	0.37	0.78	0.62866	0.54	111.111	1.25491	52.6316	0.36	1.14732	1.29073	0.14388
207	S6	Day3	2022_04_25_12_09_22	1.17	0.4	0.78	0.69624	0.6	100	1.33152	51.282	0.39	0.79	0.66757	0.57	105.263	1.3962	51.2821	0.38	1.1657	1.36386	0.14328
208	S6	Day3	2022_04_25_12_09_51	1.135	0.42	0.77	0.64829	0.575	104.356	1.30983	52.6316	0.37	0.78	0.62992	0.56	107.143	1.24668	53.0973	0.35	1.12622	1.27826	0.15209
209	S6	Day3	2022_04_25_12_10_19	1.14	0.41	0.78	0.65785	0.58	103.448	1.33351	52.6316	0.36	0.77	0.65444	0.56	107.143	1.29108	52.6316	0.37	1.15113	1.31229	0.16108
210	S6	Day3	2022_04_25_12_10_43	1.13	0.4	0.76	0.66539	0.58	103.479	1.31344	53.5714	0.36	0.78	0.63935	0.55	109.091	1.29611	52.6316	0.36	1.15467	1.30478	0.15793
211	S7	Day1	2022_04_22_12_30_09	1.22	0.41	0.81	0.7162	0.61	98.3606	1.33611	49.1803	0.41	0.82	0.6342	0.61	98.3607	1.36471	49.1803	0.4	1.10689	1.35041	0.20653
212	S7	Day1	2022_04_22_12_30_59	1.26	0.45	0.86	0.65984	0.61	98.3607	1.30293	47.6191	0.4	0.85	0.64018	0.65	92.3077	1.29724	47.6191	0.41	1.03181	1.30009	0.22029
213	S7	Day1	2022_04_22_12_31_24	1.195	0.38	0.78	0.66817	0.595	100.904	1.31386	49.5868	0.43	0.78	0.64449	0.6	100	1.31146	50.8475	0.4	1.09846	1.31266	0.19
214	S7	Day1	2022_04_22_12_31_47	1.235	0.42	0.8	0.64436	0.6	100	1.32615	49.1803	0.42	0.84	0.68001	0.635	94.541	1.32275	48	0.41	1.07243	1.32445	0.20568
215	S7	Day1	2022_04_22_12_32_15	1.23	0.41	0.83	0.67952	0.61	98.4665	1.29281	48	0.42	0.79	0.64169	0.62	96.7742	1.34978	49.5868	0.42	1.07422	1.32129	0.21255
216	S7	Day1	2022_04_22_12_33_04	1.21	0.39	0.79	0.65523	0.59	101.695	1.33551	49.5868	0.42	0.81	0.7002	0.62	96.7742	1.37542	49.5868	0.4	1.12022	1.35547	0.20771
217	S7	Day1	2022_04_22_12_33_30	1.22	0.38	0.83	0.6712	0.59	101.695	1.35563	48.3871	0.41	0.79	0.6975	0.63	95.3342	1.38185	50	0.41	1.12191	1.36874	0.17341
218	S7	Day1	2022_04_22_12_33_52	1.15	0.36	0.76	0.67151	0.56	107.143	1.35914	52.1739	0.39	0.75	0.69332	0.59	101.695	1.37061	52.1739	0.4	1.18685	1.36488	0.1884
219	S7	Day1	2022_04_22_12_34_14	1.15	0.36	0.78	0.67225	0.56	107.143	1.35808	51.7241	0.38	0.74	0.69996	0.59	101.724	1.38652	52.6316	0.4	1.1933	1.3723	0.20156
220	S7	Day1	2022_04_22_12_34_37	1.145	0.38	0.77	0.66259	0.555	108.117	1.33039	52.1739	0.38	0.75	0.66562	0.59	101.695	1.32604	52.6316	0.39	1.16001	1.32822	0.19727
221	S7	Day2	2022_04_29_11_56_44	1.03	0.32	0.67	0.67842	0.5	120.048	1.34256	58.8235	0.35	0.69	0.67976	0.53	113.208	1.37388	57.6923	0.35	1.31866	1.35822	0.18104
222	S7	Day2	2022_04_29_11_57_30	1.035	0.33	0.68	0.6765	0.505	118.917	1.30964	58.8235	0.34	0.7	0.70015	0.53	113.208	1.4438	57.1429	0.35	1.33016	1.37672	0.17263
223	S7	Day2	2022_04_29_11_58_10	1.115	0.36	0.71	0.61472	0.53	113.207	1.29888	55.0459	0.38	0.74	0.72107	0.585	102.752	1.37294	52.6316	0.4	1.19813	1.33591	0.17553
224	S7	Day2	2022_04_29_11_58_34	1.075	0.33	0.68	0.634	0.52	115.385	1.32223	56.6038	0.38	0.71	0.7027	0.555	108.187	1.35127	55.0459	0.38	1.24349	1.33675	0.17851
225	S7	Day2	2022_04_29_11_59_01	1.1	0.34	0.73	0.66153	0.54	111.111	1.36017	54.054	0.38	0.72	0.70557	0.56	107.177	1.37409	55.0459	0.37	1.24285	1.36713	0.17019
226	S7	Day2	2022_04_29_11_59_28	1.07	0.31	0.69	0.71111	0.53	113.208	1.40604	56.0748	0.38	0.69	0.71276	0.54	111.111	1.44182	56.0748	0.38	1.33078	1.42393	0.17946
227	S7	Day2	2022_04_29_11_59_48	1.05	0.3	0.68	0.71895	0.51	117.647	1.43894	57.1429	0.37	0.67	0.73067	0.54	111.111	1.46036	57.1429	0.38	1.38062	1.44965	0.17677
228	S7	Day2	2022_04_29_12_00_13	1.035	0.3	0.67	0.7033	0.5	120	1.42404	58.2524	0.36	0.66	0.73002	0.535	112.159	1.44264	57.6923	0.38	1.38487	1.43334	0.17202
229	S7	Day2	2022_04_29_12_00_35	1.05	0.31	0.69	0.6949	0.51	117.647	1.39777	56.6038	0.37	0.68	0.71369	0.54	111.149	1.41948	57.6923	0.36	1.34155	1.40863	0.19153
230	S7	Day2	2022_04_29_12_00_53	1.035	0.29	0.69	0.72023	0.5	120	1.47467	57.1429	0.36	0.65	0.75322	0.535	112.238	1.47228	58.8235	0.37	1.42365	1.47348	0.17936
231	S7	Day3	2022_05_06_11_50_57	1.09	0.33	0.69	0.67151	0.54	111.111	1.35961	55.5555	0.39	0.72	0.72604	0.55	109.127	1.43567	54.5455	0.38	1.28224	1.39764	0.189
232	S7	Day3	2022_05_06_11_51_15	1.075	0.32	0.69	0.64864	0.53	113.207	1.33684	56.0748	0.38	0.7	0.70904	0.545	110.101	1.37874	55.5556	0.38	1.26306	1.35779	0.20389
233	S7	Day3	2022_05_06_11_51_34	1.13	0.34	0.72	0.70503	0.56	107.143	1.37873	53.5714	0.4	0.74	0.70965	0.57	105.296	1.4515	52.6316	0.4	1.25232	1.41512	0.19454
234	S7	Day3	2022_05_06_11_51_52	1.075	0.31	0.68	0.70242	0.52	115.385	1.42572	56.0748	0.39	0.7	0.73921	0.555	108.117	1.45784	55.5555	0.38	1.34119	1.44178	0.18963
235	S7	Day3	2022_05_06_11_52_13	1.07	0.33	0.7	0.70651	0.52	115.385	1.39416	56.6038	0.36	0.69	0.71451	0.55	109.127	1.44797	55.5555	0.39	1.3281	1.42107	0.18791
236	S7	Day3	2022_05_06_11_52_31	1.06	0.29	0.7	0.70212	0.5	120	1.40475	56.0748	0.37	0.66	0.71752	0.56	107.177	1.43554	57.1429	0.39	1.33976	1.42015	0.18812
237	S7	Day3	2022_05_06_11_52_50	1.075	0.3	0.68	0.70371	0.53	113.207	1.39583	56.0748	0.39	0.69	0.70286	0.545	110.101	1.4175	55.5555	0.39	1.30853	1.40667	0.18983
238	S7	Day3	2022_05_06_11_53_09	1.08	0.31	0.69	0.74444	0.54	111.111	1.47546	55.5555	0.39	0.7	0.73267	0.54	111.111	1.47891	55.5555	0.38	1.36776	1.47719	0.19189
239	S7	Day3	2022_05_06_11_53_27	1.065	0.3	0.69	0.7346	0.52	115.385	1.46005	56.0748	0.38	0.68	0.74015	0.545	110.101	1.48977	56.6038	0.38	1.38489	1.47491	0.18041
240	S7	Day3	2022_05_06_11_53_45	1.05	0.3	0.68	0.71859	0.52	115.385	1.45531	57.1429	0.37	0.67	0.74262	0.53	113.208	1.46727	57.1429	0.38	1.39171	1.46129	0.19956
241	S8	Day1	2022_04_22_13_42_47	1	0.29	0.66	0.73672	0.49	122.449	1.51503	59.4059	0.35	0.64	0.79169	0.51	117.692	1.54186	60.6061	0.35	1.52845	1.52845	0.21003
242	S8	Day1	2022_04_22_13_43_07	1.005	0.29	0.66	0.73793	0.51	117.647	1.50701	58.8235	0.36	0.65	0.76462	0.495	121.324	1.49816	60.6061	0.34	1.49511	1.50258	0.17656
243	S8	Day1	2022_04_22_13_43_26	1.02	0.31	0.67	0.73869	0.5	120	1.48693	58.8235	0.35	0.66	0.76148	0.52	115.385	1.51413	58.8235	0.36	1.47111	1.50053	0.16898
244	S8	Day1	2022_04_22_13_43_47	1.01	0.3	0.67	0.73492	0.5	120	1.48877	58.8235	0.35	0.65	0.76444	0.51	117.692	1.50999	60	0.35	1.48454	1.49938	0.17289
245	S8	Day1	2022_04_22_13_44_05	0.99	0.29	0.64	0.73256	0.49	122.449	1.50569	60.6061	0.35	0.64	0.77816	0.5	120	1.51594	60.6061	0.35	1.52608	1.51082	0.17867
246	S8	Day1	2022_04_22_13_44_24	1.01	0.29	0.66	0.73938	0.51	117.647	1.46953	58.8235	0.36	0.65	0.75045	0.5	120.048	1.51022	60	0.35	1.47513	1.48988	0.17099
247	S8	Day1	2022_04_22_13_44_43	0.995	0.29	0.65	0.74622	0.49	122.449	1.48845	60	0.35	0.64	0.75968	0.505	118.824	1.52336	60.6061	0.35	1.51348	1.50591	0.16909
248	S8	Day1	2022_04_22_13_45_02	1.02	0.3	0.67	0.73428	0.52	115.385	1.46517	58.2524	0.36	0.66	0.74114	0.5	120.048	1.48575	59.4059	0.35	1.44653	1.47546	0.16454
249	S8	Day1	2022_04_22_13_45_21	1.015	0.3	0.66	0.73245	0.51	117.647	1.48107	58.8235	0.36	0.66	0.75639	0.505	118.824	1.49664	59.4059	0.35	1.46685	1.48886	0.15391
250	S8	Day1	2022_04_22_13_45_39	1.025	0.34	0.69	0.72498	0.51	117.647	1.44895	58.2524	0.34	0.68	0.74003	0.515	116.516	1.48108	58.8235	0.34	1.42928	1.46501	0.1571
251	S8	Day2	2022_04_29_13_41_59	1.03	0.3	0.68	0.71392	0.52	115.385	1.44711	57.1429	0.37	0.67	0.7409	0.51	117.828	1.4626	59.4059	0.34	1.41248	1.45485	0.18635
252	S8	Day2	2022_04_29_13_42_42	1.04	0.31	0.7	0.68611	0.52	115.385	1.4157	56.6038	0.36	0.67	0.72061	0.52	115.556	1.39777	58.8235	0.35	1.35263	1.40674	0.16826
253	S8	Day2	2022_04_29_13_43_04	1.05	0.34	0.71	0.69067	0.52	115.385	1.41043	56.6038	0.35	0.69	0.7292	0.53	113.248	1.42933	57.6923	0.35	1.35226	1.41988	0.1653
254	S8	Day2	2022_04_29_13_43_26	1.03	0.31	0.69	0.68648	0.51	117.647	1.39222	57.6923	0.35	0.66	0.72227	0.52	115.427	1.42531	58.8235	0.36	1.36773	1.40876	0.16847
255	S8	Day2	2022_04_29_13_43_49	1.035	0.31	0.68	0.69381	0.52	115.385	1.41248	57.6923	0.36	0.67	0.72812	0.515	116.516	1.4316	58.2524	0.36	1.37395	1.42204	0.15202
256	S8	Day2	2022_04_29_13_44_10	1.04	0.31	0.69	0.71978	0.53	113.208	1.42985	57.1429	0.36	0.67	0.72991	0.51	117.692	1.46959	58.2524	0.36	1.39396	1.44972	0.15661
257	S8	Day2	2022_04_29_13_44_30	1.02	0.31	0.68	0.67996	0.5	120	1.42022	58.2524	0.35	0.66	0.73961	0.52	115.427	1.41931	59.4059	0.35	1.39193	1.41977	0.16669
258	S8	Day2	2022_04_29_13_44_52	1.04	0.3	0.68	0.71015	0.52	115.385	1.42897	57.1429	0.37	0.67	0.73212	0.52	115.427	1.45565	58.2524	0.36	1.38683	1.44231	0.15673
259	S8	Day2	2022_04_29_13_45_13	1.025	0.3	0.67	0.70257	0.51	117.647	1.42562	58.2524	0.36	0.66	0.73184	0.515	116.516	1.44346	58.8235	0.36	1.39955	1.43454	0.15645
260	S8	Day2	2022_04_29_13_45_36	1.03	0.31	0.67	0.71329	0.52	115.385	1.41516	58.2524	0.36	0.67	0.72599	0.51	117.647	1.46383	58.2524	0.36	1.39757	1.4395	0.16007
261	S8	Day3	2022_05_06_10_12_15	1.03	0.31	0.69	0.71757	0.51	117.647	1.41355	57.6923	0.35	0.66	0.7104	0.52	115.427	1.44323	58.8235	0.36	1.38679	1.42839	0.16506
262	S8	Day3	2022_05_06_10_12_35	1.07	0.34	0.72	0.67509	0.53	113.208	1.36344	55.5555	0.36	0.7	0.70607	0.54	111.149	1.39899	56.6038	0.36	1.29085	1.38121	0.16249
263	S8	Day3	2022_05_06_10_12_54	1.065	0.37	0.72	0.67778	0.54	111.111	1.3826	56.0748	0.35	0.72	0.70917	0.525	114.296	1.39142	56.6038	0.34	1.30236	1.38701	0.15726
264	S8	Day3	2022_05_06_10_13_22	1.06	0.36	0.71	0.69691	0.54	111.111	1.37095	56.6038	0.35	0.71	0.68198	0.52	115.385	1.38697	56.6038	0.35	1.3009	1.37896	0.17052
265	S8	Day3	2022_05_06_10_13_42	1.055	0.33	0.7	0.70253	0.53	113.208	1.39141	56.6038	0.36	0.69	0.70485	0.525	114.296	1.42336	57.1429	0.36	1.33402	1.40739	0.17087
266	S8	Day3	2022_05_06_10_14_02	1.07	0.37	0.75	0.6809	0.54	111.111	1.3737	55.0459	0.34	0.71	0.68352	0.53	113.369	1.35518	57.1429	0.34	1.27518	1.36444	0.1641
267	S8	Day3	2022_05_06_10_14_23	1.07	0.36	0.73	0.69045	0.55	109.091	1.37215	55.5555	0.35	0.71	0.69026	0.52	115.427	1.38928	56.6038	0.35	1.29039	1.38072	0.16249
268	S8	Day3	2022_05_06_10_14_43	1.06	0.34	0.7	0.67787	0.53	113.208	1.3728	56.6038	0.36	0.7	0.7035	0.53	113.208	1.39005	56.6038	0.36	1.30323	1.38142	0.15708
269	S8	Day3	2022_05_06_10_15_00	1.045	0.34	0.7	0.69236	0.53	113.208	1.37194	57.1429	0.35	0.69	0.69262	0.515	116.516	1.39805	57.6923	0.35	1.32535	1.38499	0.16232
270	S8	Day3	2022_05_06_10_15_19	1.08	0.37	0.73	0.65925	0.54	111.111	1.33877	55.5555	0.35	0.72	0.68858	0.54	111.111	1.35692	55.5556	0.36	1.24801	1.34785	0.15916
