# Supplementary material for: Reliability of artificial intelligence-driven markerless motion capture in gait analyses of healthy adults
Source: PLoS One. 2025 Jan 22;20(1):e0316119. doi: 10.1371/journal.pone.0316119 (PMC11753651; doi:10.1371/journal.pone.0316119)
Supplement: S4 File — Calculated spatiotemporal parameters from five sampled trials per subject per session utilized for statistical analysis. (XLSX) [file pone.0316119.s004.xlsx]

## Sheet: Sheet1
Subject	Trial	Cycle_Time_Mean_1	Cycle_Time_Mean_2	Cycle_Time_Mean_3	Double_Limb_Support_Time_Ave_1	Double_Limb_Support_Time_Ave_2	Double_Limb_Support_Time_Ave_3	Left_Stance_Time_Mean_1	Left_Stance_Time_Mean_2	Left_Stance_Time_Mean_3	Left_Step_Length_Mean_1	Left_Step_Length_Mean_2	Left_Step_Length_Mean_3	Left_Step_Time_Mean_1	Left_Step_Time_Mean_2	Left_Step_Time_Mean_3	Left_Steps_Per_Minute_Mean_1	Left_Steps_Per_Minute_Mean_2	Left_Steps_Per_Minute_Mean_3	Left_Stride_Length_Mean_1	Left_Stride_Length_Mean_2	Left_Stride_Length_Mean_3	Left_Strides_Per_Minute_Mean_1	Left_Strides_Per_Minute_Mean_2	Left_Strides_Per_Minute_Mean_3	Left_Swing_Time_Mean_1	Left_Swing_Time_Mean_2	Left_Swing_Time_Mean_3	Right_Stance_Time_Mean_1	Right_Stance_Time_Mean_2	Right_Stance_Time_Mean_3	Right_Step_Length_Mean_1	Right_Step_Length_Mean_2	Right_Step_Length_Mean_3	Right_Step_Time_Mean_1	Right_Step_Time_Mean_2	Right_Step_Time_Mean_3	Right_Steps_Per_Minute_Mean_1	Right_Steps_Per_Minute_Mean_2	Right_Steps_Per_Minute_Mean_3	Right_Stride_Length_Mean_1	Right_Stride_Length_Mean_2	Right_Stride_Length_Mean_3	Right_Strides_Per_Minute_Mean_1	Right_Strides_Per_Minute_Mean_2	Right_Strides_Per_Minute_Mean_3	Right_Swing_Time_Mean_1	Right_Swing_Time_Mean_2	Right_Swing_Time_Mean_3
S1	1	1.025	1.045	1.065	0.3	0.32	0.33	0.68	0.68	0.7	0.6556	0.66457	0.67375	0.5	0.52	0.53	120	115.385	113.208	1.33546	1.33185	1.32698	58.2524	57.6923	56.6038	0.35	0.36	0.36	0.65	0.68	0.69	0.71461	0.69311	0.68606	0.525	0.525	0.535	114.296	114.296	112.159	1.40571	1.38395	1.39276	58.8235	57.1429	56.0748	0.37	0.37	0.38
	2	1.04	1.04	1.09	0.32	0.31	0.33	0.67	0.68	0.7	0.6834	0.68519	0.71247	0.52	0.52	0.55	115.385	115.385	109.091	1.3332	1.35257	1.37828	58.2524	57.6923	55.5556	0.36	0.36	0.38	0.68	0.67	0.71	0.69114	0.69058	0.69774	0.52	0.52	0.54	115.427	115.385	111.149	1.41607	1.39999	1.44236	57.1429	57.6923	54.5455	0.37	0.37	0.39
	3	1.035	1.05	1.055	0.3	0.31	0.32	0.67	0.69	0.7	0.68801	0.66412	0.67576	0.51	0.52	0.52	117.647	115.385	115.385	1.3457	1.31701	1.36682	58.2524	57.1429	56.6038	0.36	0.36	0.36	0.66	0.67	0.68	0.69234	0.67962	0.7077	0.525	0.53	0.535	114.296	113.208	112.159	1.41551	1.37062	1.40011	57.6923	57.1429	57.1429	0.38	0.38	0.37
	4	1.03	1.06	1.075	0.3	0.34	0.35	0.67	0.69	0.69	0.72	0.67258	0.70803	0.51	0.54	0.56	117.647	111.111	107.143	1.35816	1.3359	1.36359	58.2524	56.6038	56.0748	0.36	0.37	0.38	0.66	0.71	0.73	0.67509	0.65129	0.67749	0.52	0.52	0.515	115.385	115.385	116.516	1.43277	1.31187	1.40748	58.2524	56.6038	55.5555	0.37	0.35	0.35
	5	1.02	1.05	1.065	0.3	0.32	0.33	0.68	0.69	0.69	0.65317	0.67594	0.68306	0.5	0.53	0.54	120	113.208	111.111	1.31495	1.33899	1.3349	58.2524	57.1429	56.6038	0.35	0.36	0.37	0.65	0.68	0.7	0.69631	0.70022	0.68949	0.52	0.52	0.525	115.427	115.385	114.296	1.38426	1.41377	1.41027	59.4059	57.1429	56.0748	0.36	0.37	0.37
S14	1	1.015	1.03	1.02	0.35	0.35	0.36	0.68	0.69	0.69	0.60525	0.62158	0.62376	0.505	0.53	0.52	118.824	113.248	115.427	1.21151	1.19742	1.23041	59.4059	58.8235	59.4059	0.33	0.33	0.32	0.69	0.7	0.7	0.59172	0.57265	0.59768	0.51	0.5	0.5	117.647	120	120	1.18255	1.19108	1.21278	58.8235	57.6923	58.2524	0.33	0.34	0.33
	2	1.015	1.06	1.035	0.34	0.37	0.36	0.68	0.72	0.7	0.59368	0.6141	0.59905	0.515	0.53	0.525	116.516	113.248	114.296	1.18569	1.2152	1.18794	59.4059	57.1429	58.2524	0.33	0.33	0.33	0.68	0.72	0.7	0.57797	0.59464	0.57929	0.5	0.53	0.51	120	113.208	117.647	1.15763	1.20229	1.16887	58.8235	56.0748	57.6923	0.34	0.35	0.34
	3	1.035	1.045	1.02	0.36	0.35	0.36	0.7	0.69	0.69	0.61566	0.59308	0.62523	0.525	0.525	0.51	114.296	114.379	117.692	1.20689	1.21028	1.24373	58.2524	58.2524	59.4059	0.33	0.34	0.32	0.7	0.72	0.7	0.56273	0.60684	0.60334	0.51	0.52	0.51	117.647	115.385	117.647	1.15	1.18965	1.21344	57.6923	56.6038	58.2524	0.34	0.34	0.33
	4	1.01	1.08	1.035	0.33	0.38	0.37	0.67	0.74	0.71	0.62169	0.60464	0.60939	0.51	0.54	0.515	117.692	111.111	116.516	1.2284	1.21849	1.22725	60	55.5556	58.2524	0.33	0.34	0.32	0.68	0.72	0.7	0.60373	0.59554	0.60423	0.5	0.54	0.52	120	111.111	115.385	1.22252	1.18207	1.2	58.8235	55.5556	57.6923	0.34	0.36	0.34
	5	1.005	1.055	1.01	0.33	0.37	0.34	0.67	0.71	0.67	0.61307	0.61314	0.61522	0.495	0.535	0.51	121.324	112.159	118.056	1.22673	1.24968	1.20527	60.6061	57.1429	61.2245	0.32	0.34	0.31	0.68	0.72	0.71	0.59475	0.61726	0.58399	0.51	0.52	0.5	117.647	115.385	120	1.18894	1.2115	1.19317	58.8235	56.6038	57.6923	0.34	0.34	0.33
S15	1	1.21	1.285	1.185	0.46	0.49	0.43	0.83	0.89	0.81	0.60801	0.62584	0.64301	0.59	0.635	0.585	101.695	94.4941	102.572	1.2035	1.22875	1.2756	49.5868	46.875	50.8475	0.38	0.39	0.37	0.84	0.89	0.81	0.56563	0.57817	0.61756	0.62	0.65	0.6	96.7742	92.3077	100	1.14401	1.17928	1.24571	49.5868	46.5116	50.4202	0.37	0.4	0.38
	2	1.205	1.245	1.155	0.44	0.47	0.42	0.82	0.86	0.78	0.62925	0.611	0.62666	0.605	0.605	0.585	99.3432	99.1803	102.572	1.24357	1.21418	1.23316	50.8475	48.3871	52.1739	0.36	0.38	0.37	0.85	0.86	0.8	0.58843	0.58937	0.57762	0.6	0.64	0.57	100	93.75	105.263	1.19221	1.18695	1.17541	48.7805	48	51.7241	0.38	0.39	0.36
	3	1.135	1.21	1.165	0.44	0.45	0.4	0.79	0.83	0.78	0.62044	0.58643	0.61196	0.555	0.58	0.565	108.117	103.571	106.403	1.21898	1.21299	1.24996	52.6316	50.4202	52.6316	0.35	0.36	0.36	0.78	0.85	0.81	0.57183	0.61253	0.62924	0.58	0.63	0.6	103.448	95.2381	100	1.16577	1.18507	1.23263	53.0973	48.7805	50.4202	0.35	0.38	0.38
	4	1.18	1.24	1.205	0.45	0.45	0.43	0.81	0.84	0.82	0.63951	0.62457	0.59511	0.59	0.62	0.595	101.695	96.7994	100.904	1.25789	1.25857	1.21948	50.8475	48.7805	50.4202	0.37	0.39	0.37	0.82	0.86	0.83	0.59548	0.60615	0.5992	0.59	0.62	0.61	101.695	96.7742	98.3607	1.21244	1.20313	1.16915	50.8475	48	49.1803	0.36	0.39	0.39
	5	1.185	1.245	1.205	0.44	0.46	0.43	0.82	0.85	0.81	0.65103	0.61412	0.60832	0.585	0.615	0.605	102.572	97.6191	99.1803	1.29079	1.24355	1.25513	50.4202	48.7805	50	0.37	0.38	0.39	0.8	0.87	0.83	0.60464	0.63392	0.63187	0.6	0.63	0.6	100	95.2381	100	1.2206	1.25253	1.22532	50.8475	47.6191	49.5868	0.38	0.39	0.38
S2	1	1.15	1.15	1.145	0.36	0.34	0.34	0.75	0.76	0.75	0.74204	0.75213	0.79134	0.57	0.57	0.57	105.263	105.263	105.263	1.50202	1.54381	1.53992	52.6316	51.7241	52.1739	0.39	0.4	0.4	0.75	0.74	0.74	0.80145	0.79599	0.76199	0.58	0.58	0.575	103.479	103.479	104.356	1.58523	1.55245	1.56683	51.7241	52.6316	52.6316	0.41	0.4	0.4
	2	1.175	1.2	1.16	0.35	0.36	0.35	0.79	0.79	0.75	0.76955	0.78931	0.80741	0.58	0.6	0.58	103.448	100	103.448	1.54683	1.57628	1.55819	50.4202	49.5868	51.7241	0.4	0.42	0.41	0.75	0.78	0.76	0.80813	0.79211	0.77115	0.595	0.6	0.58	100.904	100.028	103.448	1.60869	1.58674	1.59898	51.7241	50.4202	51.7241	0.41	0.41	0.4
	3	1.17	1.21	1.19	0.36	0.39	0.36	0.76	0.8	0.78	0.77472	0.75072	0.77578	0.59	0.61	0.59	101.695	98.3607	101.695	1.54112	1.4653	1.56063	51.282	49.5868	50.4202	0.41	0.41	0.41	0.77	0.8	0.77	0.79687	0.7446	0.78733	0.58	0.6	0.6	103.448	100	100	1.60215	1.52552	1.56559	51.2821	49.5868	50.4202	0.4	0.41	0.42
	4	1.18	1.19	1.155	0.35	0.35	0.34	0.78	0.77	0.74	0.78367	0.78419	0.7946	0.59	0.59	0.57	101.695	101.695	105.263	1.57408	1.58493	1.57763	50.4202	50.4202	52.1739	0.41	0.42	0.41	0.76	0.77	0.75	0.80903	0.80546	0.79564	0.59	0.6	0.585	101.724	100	102.572	1.61135	1.5947	1.60302	51.282	50.4202	51.7241	0.41	0.42	0.41
	5	1.195	1.22	1.16	0.37	0.36	0.34	0.79	0.8	0.75	0.77226	0.77927	0.77655	0.61	0.61	0.57	98.3606	98.3606	105.263	1.53794	1.57047	1.55908	50	48.7805	51.7241	0.41	0.43	0.41	0.78	0.79	0.75	0.78604	0.7929	0.7909	0.585	0.61	0.59	102.572	98.3871	101.695	1.57927	1.57411	1.57585	50.4202	49.5868	51.7241	0.41	0.42	0.41
S3	1	1.185	1.215	1.195	0.39	0.42	0.4	0.8	0.82	0.8	0.74306	0.7194	0.67717	0.59	0.6	0.59	101.695	100	101.695	1.4801	1.47476	1.41572	50.4202	49.5868	50.4202	0.39	0.39	0.39	0.78	0.81	0.79	0.74905	0.76744	0.76583	0.595	0.615	0.605	100.847	97.5674	99.1803	1.5042	1.49895	1.47033	50.8475	49.1803	50	0.4	0.41	0.41
	2	1.205	1.215	1.185	0.38	0.43	0.42	0.81	0.84	0.79	0.74632	0.69916	0.70753	0.59	0.59	0.58	101.695	101.695	103.448	1.50543	1.44677	1.43716	49.5868	49.1803	51.282	0.4	0.38	0.38	0.78	0.81	0.8	0.75185	0.7628	0.75698	0.615	0.625	0.605	97.5674	96.0061	99.2345	1.49132	1.47718	1.49197	50	49.5868	50	0.42	0.4	0.4
	3	1.25	1.22	1.2	0.43	0.45	0.44	0.85	0.83	0.81	0.75725	0.6642	0.71032	0.62	0.59	0.6	96.7994	101.695	100	1.50043	1.4153	1.42479	47.6191	49.5868	50.4202	0.41	0.38	0.38	0.82	0.83	0.82	0.74602	0.78061	0.745	0.63	0.63	0.6	95.2381	95.2621	100.028	1.5069	1.47435	1.486	48.3871	48.7805	49.5868	0.42	0.4	0.39
	4	1.22	1.19	1.17	0.44	0.42	0.39	0.84	0.82	0.79	0.75777	0.67935	0.71779	0.6	0.57	0.58	100	105.263	103.448	1.51753	1.41661	1.42474	49.1803	50.4202	51.282	0.38	0.37	0.38	0.82	0.79	0.77	0.75902	0.77499	0.75443	0.62	0.62	0.59	96.7742	96.7742	101.695	1.51612	1.49237	1.51985	49.1803	50.4202	51.2821	0.4	0.4	0.4
	5	1.185	1.2	1.175	0.39	0.45	0.41	0.79	0.81	0.79	0.74332	0.67311	0.72128	0.58	0.59	0.58	103.448	101.695	103.448	1.49017	1.37758	1.45209	50.8475	50.8475	51.2821	0.39	0.37	0.38	0.78	0.82	0.79	0.75275	0.74847	0.7631	0.605	0.61	0.595	99.1803	98.4665	100.847	1.502	1.46559	1.5167	50.4202	49.1803	50.8475	0.41	0.4	0.39
S4	1	1.175	1.19	1.13	0.41	0.41	0.39	0.79	0.79	0.76	0.63201	0.65204	0.66708	0.585	0.6	0.57	102.632	100	105.263	1.28602	1.28922	1.33275	51.7241	50.8475	53.0973	0.37	0.39	0.37	0.81	0.8	0.76	0.65551	0.65143	0.67635	0.59	0.59	0.56	101.695	101.724	107.143	1.28907	1.31774	1.35413	50.4202	50	53.0973	0.38	0.4	0.37
	2	1.17	1.155	1.145	0.4	0.39	0.36	0.77	0.76	0.76	0.66036	0.65919	0.67694	0.59	0.585	0.58	101.724	102.572	103.448	1.33689	1.32583	1.35131	51.7241	52.1739	52.1739	0.39	0.39	0.39	0.81	0.79	0.75	0.67279	0.66333	0.68649	0.58	0.57	0.565	103.448	105.263	106.203	1.3295	1.31932	1.37564	50.8475	51.7241	52.6316	0.37	0.37	0.39
	3	1.175	1.155	1.145	0.41	0.4	0.39	0.78	0.77	0.77	0.62768	0.65452	0.65883	0.585	0.57	0.57	102.632	105.263	105.263	1.31443	1.31567	1.3373	51.7241	52.1739	52.1739	0.38	0.38	0.38	0.82	0.78	0.77	0.67835	0.67512	0.68302	0.59	0.585	0.575	101.695	102.572	104.356	1.29763	1.34373	1.34671	50.4202	51.7241	52.6316	0.37	0.38	0.37
	4	1.18	1.165	1.17	0.42	0.41	0.41	0.8	0.79	0.79	0.64076	0.67988	0.66332	0.59	0.59	0.58	101.695	101.695	103.448	1.32745	1.34901	1.32565	50.8475	51.282	51.282	0.38	0.38	0.38	0.8	0.79	0.79	0.6721	0.68203	0.67246	0.59	0.575	0.59	101.695	104.356	101.695	1.29848	1.37482	1.34592	50.8475	51.7241	51.282	0.38	0.37	0.38
	5	1.185	1.185	1.16	0.4	0.41	0.41	0.78	0.79	0.78	0.63693	0.6583	0.63921	0.595	0.59	0.57	100.904	101.695	105.263	1.3107	1.32244	1.31518	51.282	50.8475	51.7241	0.39	0.39	0.38	0.82	0.8	0.79	0.6735	0.67852	0.67771	0.59	0.595	0.59	101.695	100.847	101.695	1.31028	1.35122	1.3188	50	50.4202	51.7241	0.38	0.39	0.37
S6	1	1.165	1.125	1.15	0.4	0.37	0.41	0.78	0.74	0.77	0.63971	0.65961	0.65079	0.595	0.575	0.59	100.904	104.419	101.695	1.32223	1.34354	1.33211	52.1739	54.054	52.1739	0.37	0.37	0.38	0.8	0.77	0.79	0.66897	0.67362	0.6643	0.57	0.55	0.56	105.263	109.091	107.143	1.29524	1.32302	1.29811	50.8475	52.6316	52.1739	0.38	0.37	0.36
	2	1.16	1.125	1.155	0.37	0.37	0.42	0.76	0.74	0.79	0.72181	0.66614	0.6527	0.59	0.575	0.595	101.724	104.419	100.847	1.38304	1.36705	1.32182	52.1739	54.054	52.1739	0.39	0.37	0.36	0.78	0.77	0.79	0.68356	0.66838	0.63958	0.57	0.55	0.56	105.263	109.091	107.143	1.42801	1.30198	1.26278	51.282	52.6316	51.7241	0.39	0.37	0.37
	3	1.08	1.105	1.16	0.38	0.4	0.42	0.72	0.73	0.78	0.61015	0.66656	0.6385	0.55	0.56	0.6	109.127	107.143	100.028	1.25482	1.2995	1.25387	55.0459	55.0459	52.1739	0.37	0.36	0.37	0.73	0.76	0.81	0.63136	0.66589	0.60889	0.53	0.545	0.56	113.208	110.175	107.143	1.22829	1.3654	1.24095	56.0748	53.5714	51.282	0.34	0.36	0.36
	4	1.115	1.125	1.125	0.36	0.39	0.38	0.73	0.74	0.74	0.62832	0.64192	0.66203	0.565	0.575	0.585	106.203	104.419	102.632	1.31876	1.32364	1.32655	53.5714	54.054	54.054	0.39	0.37	0.37	0.74	0.79	0.78	0.68629	0.66472	0.62866	0.55	0.55	0.54	109.091	109.091	111.111	1.31067	1.28967	1.25491	54.054	52.6316	52.6316	0.37	0.35	0.36
	5	1.12	1.15	1.17	0.37	0.4	0.4	0.75	0.77	0.78	0.64831	0.65035	0.69624	0.56	0.58	0.6	107.143	103.479	100	1.31121	1.33713	1.33152	53.5714	52.6316	51.282	0.37	0.37	0.39	0.74	0.79	0.79	0.65529	0.65708	0.66757	0.56	0.57	0.57	107.143	105.263	105.263	1.29609	1.27773	1.3962	53.5714	51.7241	51.2821	0.38	0.37	0.38
S7	1	1.195	1.115	1.13	0.38	0.36	0.34	0.78	0.71	0.72	0.66817	0.61472	0.70503	0.595	0.53	0.56	100.904	113.207	107.143	1.31386	1.29888	1.37873	49.5868	55.0459	53.5714	0.43	0.38	0.4	0.78	0.74	0.74	0.64449	0.72107	0.70965	0.6	0.585	0.57	100	102.752	105.296	1.31146	1.37294	1.4515	50.8475	52.6316	52.6316	0.4	0.4	0.4
	2	1.235	1.075	1.075	0.42	0.33	0.31	0.8	0.68	0.68	0.64436	0.634	0.70242	0.6	0.52	0.52	100	115.385	115.385	1.32615	1.32223	1.42572	49.1803	56.6038	56.0748	0.42	0.38	0.39	0.84	0.71	0.7	0.68001	0.7027	0.73921	0.635	0.555	0.555	94.541	108.187	108.117	1.32275	1.35127	1.45784	48	55.0459	55.5555	0.41	0.38	0.38
	3	1.23	1.1	1.07	0.41	0.34	0.33	0.83	0.73	0.7	0.67952	0.66153	0.70651	0.61	0.54	0.52	98.4665	111.111	115.385	1.29281	1.36017	1.39416	48	54.054	56.6038	0.42	0.38	0.36	0.79	0.72	0.69	0.64169	0.70557	0.71451	0.62	0.56	0.55	96.7742	107.177	109.127	1.34978	1.37409	1.44797	49.5868	55.0459	55.5555	0.42	0.37	0.39
	4	1.21	1.07	1.06	0.39	0.31	0.29	0.79	0.69	0.7	0.65523	0.71111	0.70212	0.59	0.53	0.5	101.695	113.208	120	1.33551	1.40604	1.40475	49.5868	56.0748	56.0748	0.42	0.38	0.37	0.81	0.69	0.66	0.7002	0.71276	0.71752	0.62	0.54	0.56	96.7742	111.111	107.177	1.37542	1.44182	1.43554	49.5868	56.0748	57.1429	0.4	0.38	0.39
	5	1.22	1.05	1.075	0.38	0.3	0.3	0.83	0.68	0.68	0.6712	0.71895	0.70371	0.59	0.51	0.53	101.695	117.647	113.207	1.35563	1.43894	1.39583	48.3871	57.1429	56.0748	0.41	0.37	0.39	0.79	0.67	0.69	0.6975	0.73067	0.70286	0.63	0.54	0.545	95.3342	111.111	110.101	1.38185	1.46036	1.4175	50	57.1429	55.5555	0.41	0.38	0.39
S8	1	1.02	1.05	1.065	0.31	0.34	0.37	0.67	0.71	0.72	0.73869	0.69067	0.67778	0.5	0.52	0.54	120	115.385	111.111	1.48693	1.41043	1.3826	58.8235	56.6038	56.0748	0.35	0.35	0.35	0.66	0.69	0.72	0.76148	0.7292	0.70917	0.52	0.53	0.525	115.385	113.248	114.296	1.51413	1.42933	1.39142	58.8235	57.6923	56.6038	0.36	0.35	0.34
	2	1.01	1.03	1.06	0.3	0.31	0.36	0.67	0.69	0.71	0.73492	0.68648	0.69691	0.5	0.51	0.54	120	117.647	111.111	1.48877	1.39222	1.37095	58.8235	57.6923	56.6038	0.35	0.35	0.35	0.65	0.66	0.71	0.76444	0.72227	0.68198	0.51	0.52	0.52	117.692	115.427	115.385	1.50999	1.42531	1.38697	60	58.8235	56.6038	0.35	0.36	0.35
	3	0.99	1.035	1.055	0.29	0.31	0.33	0.64	0.68	0.7	0.73256	0.69381	0.70253	0.49	0.52	0.53	122.449	115.385	113.208	1.50569	1.41248	1.39141	60.6061	57.6923	56.6038	0.35	0.36	0.36	0.64	0.67	0.69	0.77816	0.72812	0.70485	0.5	0.515	0.525	120	116.516	114.296	1.51594	1.4316	1.42336	60.6061	58.2524	57.1429	0.35	0.36	0.36
	4	1.01	1.04	1.07	0.29	0.31	0.37	0.66	0.69	0.75	0.73938	0.71978	0.6809	0.51	0.53	0.54	117.647	113.208	111.111	1.46953	1.42985	1.3737	58.8235	57.1429	55.0459	0.36	0.36	0.34	0.65	0.67	0.71	0.75045	0.72991	0.68352	0.5	0.51	0.53	120.048	117.692	113.369	1.51022	1.46959	1.35518	60	58.2524	57.1429	0.35	0.36	0.34
	5	0.995	1.02	1.07	0.29	0.31	0.36	0.65	0.68	0.73	0.74622	0.67996	0.69045	0.49	0.5	0.55	122.449	120	109.091	1.48845	1.42022	1.37215	60	58.2524	55.5555	0.35	0.35	0.35	0.64	0.66	0.71	0.75968	0.73961	0.69026	0.505	0.52	0.52	118.824	115.427	115.427	1.52336	1.41931	1.38928	60.6061	59.4059	56.6038	0.35	0.35	0.35
[truncated: 9 more columns]
