# Supplementary material for: Reliability of artificial intelligence-driven markerless motion capture in gait analyses of healthy adults
Source: PLoS One. 2025 Jan 22;20(1):e0316119. doi: 10.1371/journal.pone.0316119 (PMC11753651; doi:10.1371/journal.pone.0316119)
Supplement: S5 File — Statistics calculated from five randomly sampled gait trials per subject per session for three joints and four segments of the lower extremities in the sagittal, frontal, and transverse planes. (XLSX) [file pone.0316119.s005.xlsx]

## Sheet: Sheet1
	Variable		Within-Session CMD				Between-Session CMD
Count			Mean	SD	CI95	Count	Mean	SD	CI95	Count
	Hip Angle	Sagittal	0.987568	0.00462961	[0.984, 0.991]		0.975383	0.0191705	[0.961, 0.990]
		Frontal	0.795553	0.0925432	[0.724, 0.867]		0.684363	0.169136	[0.554, 0.814]
		Transverse	0.802607	0.135683	[0.698, 0.907]		0.747012	0.146462	[0.634, 0.860]
	Knee Angle	Sagittal	0.992253	0.00271137	[0.990, 0.994]		0.9887	0.00443452	[0.985, 0.992]
		Frontal	0.541674	0.215484	[0.376, 0.707]		0.459354	0.235549	[0.278, 0.640]
		Transverse	0.126323	0.200545	[-0.028, 0.281]		0.158567	0.154595	[0.040, 0.277]
	Ankle Angle	Sagittal	0.967648	0.0101379	[0.960, 0.975]		0.94416	0.0242316	[0.926, 0.963]
		Frontal	0.594471	0.109623	[0.510, 0.679]		0.518611	0.13192	[0.417, 0.620]
		Transverse	0.0370122	0.147321	[-0.076, 0.150]		0.0761882	0.0974657	[0.001, 0.151]
	Variable		Intra-Session CMD				Inter-Session CMD
			Mean	SD	CI95	Count	Mean	SD	CI95	Count
	Pelvis Angle	Sagittal	0.64703	0.10589	[0.566, 0.728]		0.468425	0.147519	[0.355, 0.582]
		Frontal	0.496415	0.258797	[0.298, 0.695]		0.408822	0.286819	[0.188, 0.629]
		Transverse	0.915072	0.0402777	[0.884, 0.946]		0.855451	0.0978271	[0.780, 0.931]
	Thigh Angle	Sagittal	0.992227	0.0028741	[0.990, 0.994]		0.987947	0.00593779	[0.983, 0.993]
		Frontal	0.854468	0.113491	[0.767, 0.942]		0.791769	0.162698	[0.667, 0.917]
		Transverse	0.589411	0.204676	[0.432, 0.747]		0.504333	0.234618	[0.324, 0.685]
	Shank Angle	Sagittal	0.996526	0.00159984	[0.995, 0.998]		0.995563	0.00173762	[0.994, 0.997]
		Frontal	0.768402	0.0745031	[0.711, 0.826]		0.729073	0.0735381	[0.673, 0.786]
		Transverse	0.164442	0.175851	[0.029, 0.300]		0.194349	0.15633	[0.074, 0.315]
	Foot Angle	Sagittal	0.993884	0.00239373	[0.992, 0.996]		0.989929	0.00468715	[0.986, 0.994]
		Frontal	0.740128	0.138631	[0.634, 0.847]		0.674274	0.16423	[0.548, 0.801]
		Transverse	0.723306	0.162309	[0.599, 0.848]		0.691178	0.16451	[0.565, 0.818]
