# Supplementary material for: Reliability of artificial intelligence-driven markerless motion capture in gait analyses of healthy adults
Source: PLoS One. 2025 Jan 22;20(1):e0316119. doi: 10.1371/journal.pone.0316119 (PMC11753651; doi:10.1371/journal.pone.0316119)
Supplement: S6 File — Statistics calculated from five randomly sampled gait trials per subject per session for spatiotemporal parameters. (XLSX) [file pone.0316119.s006.xlsx]

## Sheet: Sheet1
	Total		Within-Session				Between-Session
Variable	Mean	SD	SEM	MDC	ICC	ICC_CI95	SEM	MDC	ICC	ICC_CI95
Cycle Time (s)	1.125	0.0734364	0.0147837	0.0409783	0.99091	[0.980, 1.000]	0.0341157	0.094564	0.919324	[0.750, 0.980]
Double Limb Support time (s)	0.372148	0.0466391	0.0106008	0.0293839	0.9878	[0.970, 1.000]	0.0230912	0.0640056	0.90352	[0.700, 0.980]
Speed (m/s)	1.21808	0.120209	0.0238423	0.0660876	0.991143	[0.980, 1.000]	0.0577993	0.160211	0.913251	[0.730, 0.980]
Stride Length (m)	1.36553	0.114778	0.0198953	0.055147	0.993957	[0.980, 1.000]	0.0278431	0.077177	0.980275	[0.940, 1.000]
Stride Width (m)	0.172141	0.0276666	0.00618618	0.0171472	0.989068	[0.970, 1.000]	0.00782775	0.0216974	0.970827	[0.910, 0.990]
Left Leg
Stance Time (s)	0.749111	0.0561909	0.00956621	0.0265162	0.993208	[0.980, 1.000]	0.0283536	0.0785921	0.90055	[0.690, 0.980]
Step Length (m)	0.677554	0.0530711	0.0138091	0.0382769	0.983888	[0.960, 1.000]	0.0157981	0.0437901	0.964853	[0.890, 0.990]
Step Time (s)	0.56063	0.0361094	0.00945588	0.0262103	0.982879	[0.960, 1.000]	0.0180361	0.0499935	0.896186	[0.680, 0.970]
Steps Per Minute	107.493	7.08526	1.83106	5.07544	0.983486	[0.960, 1.000]	3.59262	9.95823	0.894048	[0.670, 0.970]
Stride Length (m)	1.35936	0.10375	0.0250396	0.0694063	0.988165	[0.970, 1.000]	0.0299561	0.0830341	0.971769	[0.910, 0.990]
Strides Per Minute	53.6926	3.55787	0.658427	1.82507	0.99234	[0.980, 1.000]	1.65715	4.59339	0.919133	[0.750, 0.980]
Swing Time (s)	0.373185	0.0250865	16	0.0199686	0.98259	[0.950, 1.000]	0.00853316	0.0236527	0.959289	[0.870, 0.990]
Right Leg
Stance Time (s)	0.750889	0.0595439	0.0146334	0.0405617	0.986121	[0.960, 1.000]	0.0283634	0.0786193	0.913098	[0.730, 0.980]
Step Length (m)	0.68789	0.0656036	0.0105029	0.0291127	0.994986	[0.990, 1.000]	0.016324	0.0452478	0.979815	[0.940, 1.000]
Step Time (s)	0.56437	0.0400067	0.00739562	0.0204996	0.992483	[0.980, 1.000]	0.0166882	0.0462573	0.936208	[0.800, 0.980]
Steps Per Minute	106.861	7.60089	1.3508	3.74424	0.99326	[0.980, 1.000]	3.02469	8.384	0.943679	[0.820, 0.990]
Stride Length (m)	1.37169	0.128077	0.0169106	0.0468739	0.996451	[0.990, 1.000]	0.0290044	0.080396	0.982599	[0.950, 1.000]
Strides Per Minute	53.4408	3.5876	0.812613	2.25245	0.988689	[0.970, 1.000]	1.61918	4.48814	0.925156	[0.770, 0.980]
Swing Time (s)	0.376815	0.0239294	0.00589256	0.0163333	0.986465	[0.960, 1.000]	0.00701454	0.0194433	0.968034	[0.900, 0.990]
SEM: Standard Error Mean. MDC: Minimal Detectable Change, ICC: Interclass Correlation Coefficient, CI95: 95% Confidence Interval
